# Supplementary material for: Tankyrase inhibition preserves osteoarthritic cartilage by coordinating cartilage matrix anabolism via effects on SOX9 PARylation
Source: Nat Commun. 2019 Oct 25;10:4898. doi: 10.1038/s41467-019-12910-2 (PMC6814715; doi:10.1038/s41467-019-12910-2)
Supplement: Supplementary file 1 — Supplementary Data 1 [file 41467_2019_12910_MOESM1_ESM.xlsx]

## Sheet: BioRep1 Peptides
Peptide Sequence	Redundancy	Uniprot Entry Name	SpecEValue Min.
MREIVHLQAGQC+57.021GNQIGAK	5	TBB4A_MOUSE	3.59995e-18
SAVPPGADKKAEAGAGSATEFQFR	5	RS10_MOUSE	1.47569e-25
TSRPENAIIYSNNEDFQVGQAK	4	TKT_MOUSE	5.24867e-22
ELPPDQAEYC+57.021IAR	4	ACTN1_MOUSE	2.16976e-17
QMEKDETVSDC+57.021SPHIANIGR	4	CAPZB_MOUSE	3.35424e-26
DREVGIPPEQSLETAK	4	ARP3_MOUSE	1.88662e-14
TLVLLMGKEGVHGGLINKK	4	PROF1_MOUSE	4.57648e-19
MVVNEGADGGQSVYHIHLHVLGGR	4	HINT1_MOUSE	1.7635e-27
VAAPQDGSPRAPETSGPPPVDHPPPSSK	4	SRA1_MOUSE	1.48707e-26
EIVHLQAGQC+57.021GNQIGAK	4	TBB4A_MOUSE	2.49144e-21
LKQIEEQTKKAQQELEEQTR	3	MOES_MOUSE	1.16411e-17
LKQIEEQTKKAQQELEEQTRR	3	MOES_MOUSE	1.62341e-19
VGKETVQTTEDQILKR	3	VINC_MOUSE	9.32352e-21
ALVLELC+57.021C+57.021NDESGEDVEVPYVR	3	UBA1_MOUSE	2.79109e-26
TPSNDLYKPLRAEGAK	3	PDC6I_MOUSE	3.95849e-17
YQSHRDTIALLC+57.021KPEPELNAAIPSANPAK	3	PDC6I_MOUSE	1.4561e-15
VLQSLGSEPIQYAVPVVKYDR	3	MYO1C_MOUSE	4.51471e-26
KLAAVTYNGVDNNKNKGQLTK	3	SEPT7_MOUSE	2.48307e-15
ADTLTPEEC+57.021QQFKK	3	SEPT7_MOUSE	2.97809e-16
ILATPPQEDAPSVDIANIR	3	TKT_MOUSE	2.84655e-23
ANNTEYGLASGVFTR	3	AL1L2_MOUSE	1.49831e-12
FNPETDFLTGKDGKK	3	ACON_MOUSE	3.80495e-19
VVMDGVISDDEC+57.021QELQR	3	P3H1_MOUSE	3.12759e-21
LINSLYPEGQAPVKK	3	TAGL2_MOUSE	6.69309e-19
TTTGNKVFGALKGAVDGGLSIPHSTK	3	RL5_MOUSE	4.94835e-24
SQFEAQKIC+57.021YEHR	3	IDHC_MOUSE	2.76457e-17
LAVC+57.021GNPATSQPVTSSNHSSR	3	NEDD4_MOUSE	2.3658e-27
C+57.021INTSPGFHC+57.021EAC+57.021PPGFSGPTHEGVGLTFAK	3	COMP_MOUSE	1.89256e-26
TPGLSVRPVPLC+57.021APGSC+57.021FPGVVC+57.021SETATGAR	3	COMP_MOUSE	1.23907e-28
C+57.021LHPLASETFVSKDGK	3	FHL1_MOUSE	3.62355e-15
EIEDPEDRKPEDWDERPK	3	CALX_MOUSE	3.76675e-18
VGAFTVVC+57.021KDAEEAKRVESQLK	3	AATM_MOUSE	4.56696e-20
NSLDC+57.021EIVSAK	3	CAP1_MOUSE	1.12909e-14
MKDIVKEFEDKGFVQVDDGRK	3	SYRC_MOUSE	1.26633e-18
EGTDSSQGIPQLVSNISAC+57.021QVIAEAVR	3	TCPH_MOUSE	1.79641e-23
DVAKEFDKLSPEESQAR	3	RCN3_MOUSE	4.65844e-21
IIDVVYNASNNELVR	3	RS8_MOUSE	1.91956e-19
KNPGVGNGDDEAAELMQQVK	3	MARE1_MOUSE	5.32611e-19
SNPENNVGLITLANDC+57.021EVLTTLTPDTGR	3	PSMD4_MOUSE	2.66412e-19
LLSKYDPQKEAELR	3	CNN2_MOUSE	6.69369e-18
KTETQEKNTLPTKETIEQEKRSEIS	3	TYB10_MOUSE	3.6667e-18
LAHGGQVNLDMEDHRDEDFVKPK	3	NSF1C_MOUSE	1.18859e-23
KVVGC+57.021SC+57.021VVVKDYGK	3	RS12_MOUSE	7.60419e-21
LGEWVGLC+57.021KIDREGKPR	3	RS12_MOUSE	3.23187e-19
TETQEKNTLPTKETIEQEKR	3	TYB10_MOUSE	1.64705e-18
SSFFVNGLTLGGQK	3	PROF1_MOUSE	1.9743e-18
TETQEKNTLPTKETIEQEKRSEIS	3	TYB10_MOUSE	1.06783e-21
TFVSITPAEVGVLVGKDR	3	PROF1_MOUSE	2.04568e-22
TKFEEC+57.021RKEIEEREK	3	RANG_MOUSE	3.7239e-17
FDC+57.021APDKGISQEQC+57.021EAR	3	LYAG_MOUSE	3.15458e-22
AITKDENEWKEFEQR	3	CDV3_MOUSE	9.6824e-21
AVC+57.021VLKGDGPVQGTIHFEQK	3	SODC_MOUSE	2.06814e-25
HGGPADEERHVGDLGNVTAGKDGVANVSIEDR	3	SODC_MOUSE	4.22482e-19
AANAASGAGGSSAAAGSRPGDGGSLGSGAR	3	CDV3_MOUSE	8.19184e-22
KTPQGPPEIYSDTQFPSLQSTAK	3	CDV3_MOUSE	3.98528e-22
ILSTIDRELLKPNASVALHK	3	PRS6B_MOUSE	2.58291e-17
ILDQGEDFPASEMAR	3	ERP29_MOUSE	1.06414e-19
SGEHDFGAAFDGDGDRNMILGK	3	PGM1_MOUSE	7.4705e-18
TLEDGKKEAAASGLPLMVIIHK	3	TXD12_MOUSE	7.52537e-13
TLTPGGHAEHDGQPYC+57.021HKPC+57.021YGILFGPK	3	CRIP2_MOUSE	9.48001e-28
KTFPTVNPSTGEVIC+57.021QVAEGNKEDVDKAVK	3	ALDH2_MOUSE	4.93235e-29
KFPGIKHEYQANGPEDLNR	3	DEST_MOUSE	6.82295e-24
KKFPGIKHEYQANGPEDLNR	3	DEST_MOUSE	3.08018e-17
NMVHPNVIC+57.021DGC+57.021NGPVVGTR	3	SQSTM_MOUSE	8.98294e-17
FSFC+57.021FSPEPEAEAQAAAGPGPC+57.021ER	3	SQSTM_MOUSE	1.46883e-23
TGSQGQC+57.021TQVRVEFMDDTSR	3	RS28_MOUSE	3.15881e-27
DC+57.021DHADEQKC+57.021YSC+57.021GEFGHIQKDC+57.021TK	3	CNBP_MOUSE	2.45912e-30
SAGVDDQENWHEGKENIR	3	AMPL_MOUSE	6.99447e-23
TQIAIC+57.021PNNHEVHIYEK	3	ARC1B_MOUSE	3.82923e-19
ASEEHLKQHYIDLKDRPFFPGLVK	3	NDKB_MOUSE	5.68188e-22
TLVLLDNLNVRDTHSLFFR	3	OST48_MOUSE	6.72422e-24
DFTVSAMHGDMDQKER	3	IF4A1_MOUSE	8.46321e-22
KLENC+57.021NYAVELGKNPAK	3	PLST_MOUSE	5.32793e-17
KLFC+57.021SADAVC+57.021FDVDSTVIREEGIDELAK	3	SERB_MOUSE	7.47811e-18
FKGQILMPNIGYGSNKK	3	RL32_MOUSE	1.55779e-20
GIFNGFSITLKEDGVR	3	MPCP_MOUSE	1.23991e-18
EC+57.021PSDEC+57.021GAGVFMGSHFDRHYC+57.021GK	3	RS27A_MOUSE	4.06785e-27
YIAPC+57.021LDSELTEFPLR	3	SPRC_MOUSE	4.06398e-20
LSDDKPKDSKSEETLDEGPPKYTK	3	FKBP3_MOUSE	4.76674e-22
QATVGDVNTDRPGLLDLKGK	3	ACBP_MOUSE	7.2216e-21
VFDPQSDKPSKWWTC+57.021FVKR	3	ARPC3_MOUSE	1.18865e-25
ALTVPELTQQMFDAK	3	TBB3_MOUSE	4.384e-19
TLTGKEIEIDIEPTDKVER	3	NEDD8_MOUSE	9.10479e-23
FAGDKDHLTKEDLR	3	S10AA_MOUSE	7.99183e-19
NGDLDEVKDYVAKGEDVNR	3	MTPN_MOUSE	1.65149e-23
KPAAGLSAAPVPPAAAPLLDFSSDSVPPAPR	3	RTN4_MOUSE	1.1184e-27
SLPGAEDHIKDLETK	3	CRTAP_MOUSE	8.34985e-18
LLAEPVPGIKAEPDESNAR	3	UBE2N_MOUSE	1.75893e-20
VYSYLNKLPVKNEYPSIK	3	NPC2_MOUSE	1.67601e-22
HLREYQDLLNVK	3	AINX_MOUSE	2.10693e-12
GVHTVKNPENFKVPLDVIFK	3	LAMP2_MOUSE	7.28105e-18
VYVGNLGNNGNKTELER	3	SRSF3_MOUSE	5.53479e-21
ERQEAEEAKEALLQASRDQK	2	MOES_MOUSE	2.48833e-14
SGYLAGDKLLPQR	2	MOES_MOUSE	9.86868e-17
ELAEKEKEKIEREKEELMEK	2	MOES_MOUSE	3.20989e-15
KTQEQLASEMAELTAR	2	MOES_MOUSE	7.78491e-20
ALTSELANARDESKKTANDMIHAENMR	2	MOES_MOUSE	3.9526e-22
ALTSELANARDESK	2	MOES_MOUSE	5.78449e-17
AQSEAEKLAKERQEAEEAKEALLQASR	2	MOES_MOUSE	1.56309e-22
AQMVQEDLEKTR	2	MOES_MOUSE	5.89046e-15
AQMVQEDLEKTRAELK	2	MOES_MOUSE	1.21865e-18
VLEQHKLNKDQWEER	2	MOES_MOUSE	2.86841e-20
QFLFRPWDVTK	2	UBA1_MOUSE	4.58673e-15
QMNPYIQVTSHQNR	2	UBA1_MOUSE	1.03798e-19
SPPSVKQNSLDEDLIRK	2	UBA1_MOUSE	1.97548e-20
IHVSDQELQSANASVDDSRLEELK	2	UBA1_MOUSE	2.23586e-25
LAGTQPLEVLEAVQR	2	UBA1_MOUSE	3.30288e-17
GWLRDPNASPGDAGEQAIR	2	VINC_MOUSE	1.43015e-15
GNVQVVIPFLTESYSSSQDPPEK	2	UBA1_MOUSE	3.79507e-22
WIDNPTVDDRGVGQAAIR	2	VINC_MOUSE	5.29356e-21
VLGPYTFSIC+57.021DTSNFSDYIR	2	UBA1_MOUSE	2.64358e-21
ATLPSPDKLPGFK	2	UBA1_MOUSE	2.47308e-15
ESQDPHSIHDKELQDQEFGKR	2	TB182_MOUSE	1.04249e-21
SLGVGEKDWTSSVEAR	2	TB182_MOUSE	9.35603e-19
LLDEEEATDNDLRAK	2	PDC6I_MOUSE	4.78949e-19
NREILEESLR	2	PDC6I_MOUSE	5.88229e-12
MQAESQSPTNVDLEDKEREQR	2	TB182_MOUSE	1.11994e-16
HSLGQEVIGIGGSQDESEVPVRER	2	TB182_MOUSE	1.20869e-22
DGAARPKDEGSWQDGDSSQEITR	2	TB182_MOUSE	2.42805e-16
AVLDKAVQADGQVKER	2	PDC6I_MOUSE	5.33652e-21
ATLVKPTPVNVPVSQK	2	PDC6I_MOUSE	3.34763e-16
RQPVFISQVVTEKDFLNR	2	SC31A_MOUSE	9.01661e-23
SAQLQHAVQSQGFIGYC+57.021QK	2	SC31A_MOUSE	1.19322e-23
SPLAQMEEERREHVAK	2	SEPT7_MOUSE	4.65132e-17
IIAGDKEVVIAQKDKHTGPVR	2	SC31A_MOUSE	1.22523e-23
IKIYEFPETDDEEENKLVK	2	SEPT7_MOUSE	9.22282e-20
IKIYEFPETDDEEENKLVKK	2	SEPT7_MOUSE	4.29211e-14
LLQFYAETC+57.021PAPERGGAVRDR	2	MYO1C_MOUSE	1.45309e-13
IYEFPETDDEEENKLVK	2	SEPT7_MOUSE	1.85538e-18
GRQYPWGVAEVENGEHC+57.021DFTILR	2	SEPT7_MOUSE	2.13048e-25
NLEGYVGFANLPNQVYRK	2	SEPT7_MOUSE	1.25469e-17
HLGYKPEEYKMGR	2	MYO1C_MOUSE	5.13505e-15
TQPPEDISC+57.021IAWNR	2	SC31A_MOUSE	1.09108e-18
AQGKPVSGQESSQSPYERQPLSK	2	SC31A_MOUSE	1.72998e-18
QKASIHEAWTDGKEAMLR	2	ACTN1_MOUSE	7.42009e-15
TC+57.021SLTAASC+57.021PYFC+57.021SVLTK	2	RINI_MOUSE	1.65698e-23
EAC+57.021PELDYFVAFSSVSC+57.021GR	2	FAS_MOUSE	2.69746e-24
SLSTLRELHLNDNPMGDAGLK	2	RINI_MOUSE	5.77022e-12
ELWLGDC+57.021DVTNSGC+57.021SSLANVLLANR	2	RINI_MOUSE	2.1457e-26
SC+57.021DVKPNDTVDSLYNR	2	AL1L2_MOUSE	5.26034e-20
FQNGDIDGVLQR	2	AL1L2_MOUSE	2.63706e-13
ILTVEDHYYEGGIGEAVSAAVVGEPGVTVTR	2	TKT_MOUSE	2.31638e-16
LGHASDRIIALDGDTK	2	TKT_MOUSE	3.99619e-14
ILAGDKNYITEDELRR	2	ACTN1_MOUSE	1.22897e-19
LLQYC+57.021ETGVQEGATLVYGGR	2	AL1L2_MOUSE	4.44899e-25
ILAGDKNYITEDELRRELPPDQAEYC+57.021IAR	2	ACTN1_MOUSE	4.11156e-17
KTFTAWC+57.021NSHLRK	2	ACTN1_MOUSE	2.93551e-18
KTFTAWC+57.021NSHLR	2	ACTN1_MOUSE	1.59686e-17
ISSDLDGHPVPK	2	TKT_MOUSE	3.63921e-15
LEKLQLEYC+57.021NLTATSC+57.021EPLASVLR	2	RINI_MOUSE	7.06933e-21
GITGIEDKEAWHGKPLPK	2	TKT_MOUSE	2.79607e-22
LSNRPAFMPSEGR	2	ACTN1_MOUSE	2.67717e-12
TNELGDGGVGLVLQGLQNPTC+57.021K	2	RINI_MOUSE	5.16996e-26
WLSTSIPEAQWQSSLAR	2	FAS_MOUSE	1.54121e-21
AMVEAVQLIADGKAPR	2	AL1L2_MOUSE	2.10082e-18
AKQSLKELSLASNELKDEGAR	2	RINI_MOUSE	2.01185e-21
AVAAAKDAFENGEWGR	2	AL1L2_MOUSE	6.45601e-18
ADFKELVLSNNDLHEPGVR	2	RINI_MOUSE	2.52436e-18
SVQKLEELTLRDLEKQER	2	HYOU1_MOUSE	2.11005e-19
SRFPEHELIVDPQRQTVR	2	HYOU1_MOUSE	2.34092e-12
LKGVGESFKKYPDYESK	2	HYOU1_MOUSE	4.18637e-21
GVGESFKKYPDYESK	2	HYOU1_MOUSE	3.81684e-15
VLQLINDNTATALSYGVFR	2	HYOU1_MOUSE	2.58234e-22
IVYGHLDDPANQEIER	2	ACON_MOUSE	4.38968e-21
NAVTQEFGPVPDTAR	2	ACON_MOUSE	6.0778e-20
VAVPSTIHC+57.021DHLIEAQVGGEKDLRR	2	ACON_MOUSE	7.37817e-23
WVVIGDENYGEGSSREHAALEPR	2	ACON_MOUSE	1.14375e-22
C+57.021TTDHISAAGPWLK	2	ACON_MOUSE	2.12403e-19
VGLIGSC+57.021TNSSYEDMGR	2	ACON_MOUSE	5.38259e-21
ENVFQEHQTLKEKELETGPK	2	SRC8_MOUSE	9.08633e-21
LRENVFQEHQTLKEKELETGPK	2	SRC8_MOUSE	3.25347e-17
MDKNASTFEEVVQVPSAYQK	2	SRC8_MOUSE	5.0973e-22
ANFENLAKEREQEDRRKAEAER	2	SRC8_MOUSE	5.27953e-16
ASHGYGGKFGVEQDRMDR	2	SRC8_MOUSE	6.24738e-21
GIC+57.021EDESSHGVIMEK	2	PEG3_MOUSE	2.55569e-18
QGRPVVIC+57.021DKEDTETIKNTKR	2	GFPT1_MOUSE	7.59834e-25
QGRPVVIC+57.021DKEDTETIKNTK	2	GFPT1_MOUSE	4.88654e-22
EDVGQPQPGRENFQK	2	TAGL2_MOUSE	2.16057e-13
EYAHSEVHAHSVSEFEKK	2	PEG3_MOUSE	5.00846e-13
ETDC+57.021GVHINAGPEIGVASTK	2	GFPT1_MOUSE	2.08148e-24
EVVKPVPITSPAVSK	2	PDLI5_MOUSE	2.80341e-17
SKENPRNFSDNQLQEGKNVIGLQMGTNR	2	TAGL2_MOUSE	5.21421e-18
SHGGLGFSKPRPVAESSTQSSSSIYYPR	2	PEG3_MOUSE	2.63165e-18
SHASVIIFEPANAPGEC+57.021SGYIER	2	PEG3_MOUSE	5.91369e-24
SAAAFKPVGSTSVK	2	PDLI5_MOUSE	6.91149e-13
LGQEGKVPLQSAR	2	P3H1_MOUSE	2.45319e-16
LIEDTEDWRPR	2	PDLI5_MOUSE	9.46324e-14
LQGGKDFNMPLTISSLKDGGK	2	PDLI5_MOUSE	3.01945e-16
LGEKDAHSQGEVVSC+57.021LEK	2	GSLG1_MOUSE	1.20608e-22
NFSDNQLQEGKNVIGLQMGTNR	2	TAGL2_MOUSE	1.68096e-22
GVKDNPMVVPLC+57.021NR	2	SYVC_MOUSE	2.69074e-13
GNLGMNC+57.021QQALQTLIQETDPGADYRIDR	2	GSLG1_MOUSE	4.25549e-18
HVSPAGAAVGVPLSEDEAR	2	PUR9_MOUSE	3.51166e-19
IGDVVLSIDGISAQGMTHLEAQNKIK	2	PDLI5_MOUSE	2.35799e-23
LYSEEKPQEAVPHLEAALQEYFVADEEC+57.021R	2	P3H1_MOUSE	9.17275e-18
WATHGEPNPVNSHPQR	2	GFPT1_MOUSE	2.94043e-20
ASTSAGGAEQADDKYFK	2	PEG3_MOUSE	1.34847e-20
GAVDGGLSIPHSTK	2	RL5_MOUSE	1.13409e-16
RFPGYDSESKEFNAEVHRK	2	RL5_MOUSE	1.00759e-25
ELMKLPSDVVTSVR	2	OAT_MOUSE	4.22976e-18
KTEQGPPSSEYIFER	2	OAT_MOUSE	3.66234e-19
LAPPLVIKEDEIRESVEIINK	2	OAT_MOUSE	1.00277e-18
NNVTPDMMEEMYKK	2	RL5_MOUSE	3.09194e-19
LRDNGLLAKPTHGDIIR	2	OAT_MOUSE	1.23447e-12
IEGDMIVC+57.021AAYAHELPK	2	RL5_MOUSE	5.7926e-19
HQVLFIADEIQTGLAR	2	OAT_MOUSE	5.62172e-19
HIMGQNVADYMR	2	RL5_MOUSE	7.3205e-18
TTTGNKVFGALK	2	RL5_MOUSE	2.41243e-15
VGLTNYAAAYC+57.021TGLLLAR	2	RL5_MOUSE	3.74976e-20
YIGFETANGDIFIC+57.021TQR	2	SYLC_MOUSE	2.33835e-22
LVTGWVKPIIIGR	2	IDHC_MOUSE	1.20755e-16
MERPYTFKDFVLHPR	2	NEDD4_MOUSE	2.45599e-14
TTTWSKPTMQDDPR	2	NEDD4_MOUSE	4.21601e-15
AKLDNNTELSFFAK	2	IDHC_MOUSE	2.20241e-17
DATNDQVTKDAAEAIKK	2	IDHC_MOUSE	5.6434e-19
ALEDVC+57.021IETIEAGFMTK	2	IDHC_MOUSE	1.86542e-18
ATDFVVPGPGKVEITYTPK	2	IDHC_MOUSE	1.75466e-21
QSLSQMLSAKLEEEKLSQKKESEKR	2	COPB_MOUSE	1.8764e-19
FVFHNEQVYC+57.021PDC+57.021AK	2	FHL1_MOUSE	2.94805e-22
QTAVITNNGFNPR	2	PLCD1_MOUSE	1.89592e-17
QISSLRDEVEAKEK	2	KINH_MOUSE	1.36917e-15
QLEESVDSLGEELVQLR	2	KINH_MOUSE	7.48532e-20
SIFGEDALANVSIEKPVHQGPDAAVTGHIR	2	COPB_MOUSE	8.50777e-34
FRPLNESEVNRGDKYVAK	2	KINH_MOUSE	1.81735e-15
SPESQLFSIEDIQEVR	2	PLCD1_MOUSE	1.7114e-17
LQHWIHSC+57.021LR	2	PLCD1_MOUSE	2.55348e-13
GRLYPWGVVEVENPEHNDFLK	2	SEPT2_MOUSE	2.71268e-17
NALWHTGDTASQVR	2	COMP_MOUSE	1.09818e-19
NRYWHDNC+57.021FR	2	FHL1_MOUSE	9.62716e-13
C+57.021FDKFC+57.021ANTC+57.021VDC+57.021R	2	FHL1_MOUSE	1.12722e-19
C+57.021FSIVFKDQR	2	PLCD1_MOUSE	2.24333e-14
TMLITHMQDLQEVTQDLHYENFR	2	SEPT2_MOUSE	8.05741e-30
VIVEIHGVGQDVASR	2	PLCD1_MOUSE	7.35563e-19
ASIPFSVVGSNQLIEAK	2	SEPT2_MOUSE	2.15043e-18
STTLRVDQSILTGESVSVIKHTDPVPDPR	2	AT2A2_MOUSE	3.40904e-15
SEGDTAYGQQVQPNTWKR	2	LPP_MOUSE	1.76711e-22
SLDGIPFTVDAC+57.021GLIHC+57.021IEDFHKK	2	LPP_MOUSE	9.26683e-26
FKDPGLVDQLVK	2	SYSC_MOUSE	2.16941e-15
FKDPGLVDQLVKADSEWRR	2	SYSC_MOUSE	1.7336e-16
LNKPFLFDTKPLIVQYEVNFQNGIEC+57.021GGAYVK	2	CALX_MOUSE	3.49462e-17
IHAC+57.021LYFIAPTGHSLK	2	SEP11_MOUSE	9.16272e-15
LPGDKGLVLMSR	2	CALX_MOUSE	1.50491e-15
LLIDEAIQKC+57.021DGER	2	SYSC_MOUSE	1.71541e-17
KSEIGIAMGSGTAVAK	2	AT2A2_MOUSE	7.28158e-16
KKVEDKKKELEEEVSNFQK	2	SEP11_MOUSE	4.1809e-18
IVALDRDFHVHC+57.021YR	2	LPP_MOUSE	3.12967e-18
NYLEQPGKEC+57.021VQPATK	2	AT2A2_MOUSE	3.3292e-17
NLSLSGHVGFDSLPDQLVNK	2	SEP11_MOUSE	7.63218e-21
NSVAYMDQQTGNLKK	2	CO1A1_MOUSE	5.983e-21
C+57.021ESAPGC+57.021GVWQRPMIDNPNYKGK	2	CALX_MOUSE	1.33958e-26
VTYKAPVPTGEVYFADSFDR	2	CALX_MOUSE	7.3587e-22
VVDDWANDGWGLKK	2	CALX_MOUSE	3.8904e-20
VGSTKVPMTPGVK	2	AT2A2_MOUSE	2.33568e-16
VDKGGDPALIRETQEKR	2	SYSC_MOUSE	6.89818e-19
AAAQLLQSQAQQSGAQQTK	2	SEP11_MOUSE	1.35031e-20
TGPPGPPGVVGPQGTAGESGPMGER	2	COBA2_MOUSE	3.05045e-19
QVVNFGPGPAKLPHSVLLEIQK	2	SERC_MOUSE	2.45098e-17
GFVFITFKEEDPVKK	2	ROAA_MOUSE	2.38857e-19
DSVSAAWHTYDTDRDGR	2	RCN3_MOUSE	1.85274e-21
DSSSVEKVLDQKEHR	2	ROAA_MOUSE	1.94768e-19
GASQEEEKGAEYVADVLK	2	ADSV_MOUSE	6.22e-20
QLC+57.021DNAGFDATNILNKLR	2	TCPH_MOUSE	3.38765e-23
SGPKPFSAPKPQTSPSPKPATK	2	CAP1_MOUSE	7.63318e-25
SSEMNVLIPTEGGDFNEFPVPEQFK	2	CAP1_MOUSE	4.24387e-20
FLREWVESMGGKVPPATHK	2	F10A1_MOUSE	5.72364e-15
EIGGDVQKHAEMVHTGLKLER	2	CAP1_MOUSE	3.44306e-21
LKASQVAIGIRDNER	2	ADSV_MOUSE	1.23414e-14
ILNEKVNTPTTTVYR	2	SYTC_MOUSE	8.16741e-20
LMDLLEEGLKR	2	SYRC_MOUSE	2.04224e-13
LLGHWEEAAHDLALAC+57.021K	2	F10A1_MOUSE	9.3919e-21
KGAAIEALNDGELQK	2	F10A1_MOUSE	1.82296e-15
KNPDSQYGELIEK	2	KCY_MOUSE	9.78717e-13
KMNLGVGAYRDDNGKPYVLPSVR	2	AATM_MOUSE	2.7459e-12
IVPVEITISLLKR	2	KCY_MOUSE	4.41238e-15
ISVAGVTSGNVGYLAHAIHQVTK	2	AATM_MOUSE	4.28645e-27
NLDKEYLPIGGLAEFC+57.021K	2	AATM_MOUSE	1.36322e-18
GLGISVLEMSHR	2	SERC_MOUSE	5.22015e-15
MC+57.021RQDPSVLHTEEMR	2	F10A1_MOUSE	7.25113e-21
AIEINPDSAQPYKWR	2	F10A1_MOUSE	1.42888e-19
C+57.021GPLIDLC+57.021RGPHVR	2	SYTC_MOUSE	1.56905e-18
DC+57.021AVKPC+57.021HSDEVPDGIK	2	ERO1A_MOUSE	4.41097e-19
VSQGKEPAHLLSLFK	2	ADSV_MOUSE	1.99663e-18
VPTISINKTDGC+57.021HAYLSK	2	CAP1_MOUSE	4.59799e-19
ALLATASQC+57.021QQPAGNK	2	CAP1_MOUSE	1.73921e-20
TIPGKQQLLIGAYAK	2	TCPH_MOUSE	8.97926e-19
AAEEAKKFGTVNIVHPK	2	SERC_MOUSE	2.63231e-15
GAKLTPEEEEILNKKR	2	RS8_MOUSE	7.65574e-16
QRPASLVQDTAPAETPR	2	HMOX1_MOUSE	3.53984e-16
GIDYDKLIVQFGSSKIDKELINRIER	2	SYWC_MOUSE	1.08099e-23
QGQETAVAPSLVAPALSKPKKPLGSSTAAPQRPIATQR	2	MARE1_MOUSE	2.66844e-19
QGQETAVAPSLVAPALSKPK	2	MARE1_MOUSE	1.76568e-16
GATELTHEDYMEGILEVQAK	2	PRS6A_MOUSE	8.28224e-20
SVMGALASQATKDGKNDKKEEEKK	2	PSMD4_MOUSE	3.34288e-25
RKAVTEETVKEFMTPR	2	SYWC_MOUSE	6.17902e-17
RPPSAFFLFC+57.021SEYRPK	2	HMGB1_MOUSE	8.27121e-20
EKGKFEDMAKADKARYER	2	HMGB1_MOUSE	5.27396e-16
LLAC+57.021IASRPGQC+57.021GR	2	RS8_MOUSE	3.33262e-15
IHQIEYAMEAVKQGSATVGLK	2	PSA1_MOUSE	3.09563e-24
IIAFVGSPVEDNEKDLVK	2	PSMD4_MOUSE	5.4837e-22
ILHVDNHIGISIAGLTADAR	2	PSA1_MOUSE	3.25059e-12
LLGELLKDNSKLAPALSVK	2	TALDO_MOUSE	4.2437e-15
KGVLFGVPGAFTPGC+57.021SK	2	PRDX5_MOUSE	3.36773e-19
KHPDASVNFSEFSK	2	HMGB1_MOUSE	9.12916e-19
KFLDGNELTLADC+57.021NLLPK	2	CLIC1_MOUSE	7.65794e-16
KLGEMWNNTAADDKQPYEKK	2	HMGB1_MOUSE	1.3029e-23
KLGEMWNNTAADDKQPYEK	2	HMGB1_MOUSE	4.5055e-23
KIEFPMPNEEAR	2	PRS6A_MOUSE	8.50991e-14
KMNVSPDVNYEELAR	2	PRS6A_MOUSE	5.93575e-19
LGEMWNNTAADDKQPYEKK	2	HMGB1_MOUSE	1.77769e-26
LGEKDTSLYRPALEELRR	2	PSMD2_MOUSE	4.07354e-19
NIELIC+57.021QENEGENDPVLQR	2	MARE1_MOUSE	2.63384e-23
NKQNPVYAPLYFPEELHRR	2	HMOX1_MOUSE	1.34381e-14
NQYDNDVTVWSPQGR	2	PSA1_MOUSE	2.30548e-20
LTPEEEEILNKKR	2	RS8_MOUSE	3.2383e-16
IASDEEIQGTKDAVIQDLER	2	PALLD_MOUSE	1.11511e-24
LVPGWTKPITIGR	2	IDHP_MOUSE	9.63338e-17
IGC+57.021LLSGGLDSSLVAASLLK	2	ASNS_MOUSE	6.43779e-19
HAHGDQYKATDFVVDR	2	IDHP_MOUSE	1.97061e-20
HMSEFMEC+57.021NLDELVK	2	PSA1_MOUSE	3.0417e-20
WLHNEDQMAVEKLSDGIRK	2	TALDO_MOUSE	8.79088e-14
VLDNYLTSPLPEEVDETSAEDEGISQRK	2	CLIC1_MOUSE	4.90568e-25
APIKVGDAIPSVEVFEGEPGKK	2	PRDX5_MOUSE	8.97694e-17
VTHELQAMKDKIKENSEK	2	PRS6A_MOUSE	3.04177e-19
ATAMQSSGSFNYARPK	2	PALLD_MOUSE	3.49807e-20
ALRETLPAEQDLTTK	2	PSA1_MOUSE	5.20782e-15
VGQAVDVVGQAGKPK	2	PSMD2_MOUSE	8.77193e-20
AAQTSDSEKIHLDEKAFR	2	TALDO_MOUSE	2.84975e-20
TITGFQTHTTPVLLAHGER	2	PSMD2_MOUSE	5.25829e-15
THLPGFVEQAGALKAK	2	PRDX5_MOUSE	5.00964e-14
DLAGC+57.021IHGLSNVK	2	IDHP_MOUSE	2.44361e-16
YLGDLSGGQVLKK	2	HMOX1_MOUSE	9.43041e-17
FYEAELEELDFQGATEESRQHINTWVAK	2	SPB6_MOUSE	6.57297e-19
TASFSESRADEVAPAKK	2	ACLY_MOUSE	2.1768e-15
SVQTFADKSKQEALKNDLVEALK	2	CAPZB_MOUSE	5.82979e-16
FASENDLPEWKER	2	RANG_MOUSE	1.68732e-17
RGAGTPGQPGQVSQQELDTVVKSQQEILR	2	LMAN1_MOUSE	3.68079e-28
RGAGTPGQPGQVSQQELDTVVK	2	LMAN1_MOUSE	4.59975e-21
FQNVNSVTLFVQSNQGEEETTR	2	TXNL1_MOUSE	7.68593e-24
FKTKFEEC+57.021RKEIEEREK	2	RANG_MOUSE	1.43263e-17
SPWSNKYDPPLEDGAMPSAR	2	CAPZB_MOUSE	1.37693e-17
LKKTETQEKNTLPTKETIEQEK	2	TYB10_MOUSE	2.2854e-14
LKPKPIDVQVITHHMQR	2	ARP3_MOUSE	2.85187e-19
LKKTETQEKNTLPTKETIEQEKR	2	TYB10_MOUSE	1.33387e-16
LGYAGNTEPQFIIPSC+57.021IAIK	2	ARP3_MOUSE	6.58841e-13
ILEDKEGTLPAALVQPR	2	6PGL_MOUSE	2.67249e-19
LLVGVDEKLNTEDIKR	2	ACLY_MOUSE	9.44756e-20
ILDSVGIEADDDRLNK	2	RLA2_MOUSE	6.01294e-20
KTETQEKNTLPTKETIEQEKR	2	TYB10_MOUSE	7.37638e-23
KVVGC+57.021SC+57.021VVVKDYGKESQAKDVIEEYFK	2	RS12_MOUSE	1.41868e-26
LFGDKTC+57.021DLLASFKDSC+57.021LK	2	SPB6_MOUSE	6.63022e-18
KDYEEIGPSIC+57.021R	2	ARP3_MOUSE	4.11144e-15
LASVPAGGAVAVSAAPGSAAPAAGSAPAAAEEK	2	RLA2_MOUSE	8.19129e-20
NFDDATMKAGQC+57.021VIGLQMGTNK	2	CNN2_MOUSE	4.50343e-25
QAHLC+57.021VLASNC+57.021DEPMYVK	2	RS12_MOUSE	4.71612e-24
GPHLVQSDGTVPFWAHAGNAIPSADQIR	2	LMAN1_MOUSE	5.53577e-23
NTLPTKETIEQEKRSEIS	2	TYB10_MOUSE	3.24424e-15
NTLPTKETIEQEKR	2	TYB10_MOUSE	8.74859e-17
NQALKEAGVFVPR	2	ACLY_MOUSE	3.94982e-17
LVPFDHAESTYGLYR	2	6PGL_MOUSE	6.61283e-20
HFC+57.021PNVPIILVGNK	2	RHOA_MOUSE	1.3085e-13
MRYVASYLLAALGGNSSPSAKDIK	2	RLA2_MOUSE	1.6654e-23
MRYVASYLLAALGGNSSPSAK	2	RLA2_MOUSE	2.16986e-16
TVC+57.021IEKNETLGGTC+57.021LNVGC+57.021IPSK	2	DLDH_MOUSE	2.16218e-23
AGC+57.021EC+57.021LNESDEHGFDNC+57.021LRK	2	TXNL1_MOUSE	4.4198e-22
C+57.021SVIRDSLLQDGEFTMDLR	2	PROF1_MOUSE	1.5158e-22
TKFEEC+57.021RKEIEER	2	RANG_MOUSE	1.81226e-14
AC+57.021C+57.021ISTGGHSQC+57.021SESLPVR	2	FND3B_MOUSE	7.62151e-22
DKVVGKDYLLC+57.021DYNRDGDSYR	2	CAPZB_MOUSE	4.341e-19
TKSTGGAPTFNVTVTMTAK	2	PROF1_MOUSE	2.93534e-23
AAGFKDPLLASGTDGVGTK	2	PUR2_MOUSE	1.0181e-16
TKGLQSGVDIGVK	2	CNN2_MOUSE	1.49194e-13
GFSSSNPSVVSQPASSDPHR	2	DAB2_MOUSE	6.75983e-15
QFSYTHIC+57.021AGASAFGK	2	ETFA_MOUSE	1.63751e-21
QLLIPVGEQNEEVPR	2	NRK_MOUSE	1.84299e-18
SGEAKEGEEAGPGDPLLEAVPK	2	CDC37_MOUSE	8.47e-19
SLVANLAAANC+57.021YKK	2	ADK_MOUSE	3.10707e-18
SLKEMEESIR	2	GLU2B_MOUSE	2.07944e-12
ERQPVTGTEGALYR	2	LMCD1_MOUSE	1.17865e-15
RYEVPLETPR	2	LYAG_MOUSE	5.69077e-12
SNPVHEIQSLDEVTNLDR	2	ERP44_MOUSE	7.89272e-20
LKELEVAESDGQVELER	2	CDC37_MOUSE	3.76048e-19
LGPGGLDPVEVYESLPEELQK	2	CDC37_MOUSE	5.49527e-20
LNVAPVSDIIEIKSPDTFVR	2	ETFA_MOUSE	4.68786e-24
IKDPASKRYEVPLETPR	2	LYAG_MOUSE	5.8015e-13
KHFIC+57.021EGC+57.021EQLLSGR	2	LMCD1_MOUSE	2.23423e-14
KHGGPADEERHVGDLGNVTAGKDGVANVSIEDR	2	SODC_MOUSE	7.08472e-15
KLKELEVAESDGQVELER	2	CDC37_MOUSE	1.01792e-21
IYDLNKPEAEPK	2	STRAP_MOUSE	3.89072e-13
IYDLNKPEAEPKEISGHTSGIKK	2	STRAP_MOUSE	5.48772e-20
KAADAHVDAHYYEQNEQPTGTC+57.021AAC+57.021ITGGNR	2	ADK_MOUSE	1.82711e-13
GTINFLHADC+57.021DKFRHPLLHIQK	2	ERP44_MOUSE	9.94179e-15
GITINAAHVEYSTAAR	2	EFTU_MOUSE	1.66008e-19
GQKIPIFSAAGLPHNEIAAQIC+57.021R	2	VATB2_MOUSE	4.27835e-22
HVGDLGNVTAGKDGVANVSIEDR	2	SODC_MOUSE	6.13359e-29
HFIC+57.021EGC+57.021EQLLSGR	2	LMCD1_MOUSE	7.18335e-19
MIQEQLAEVAVSAKR	2	CO9A2_MOUSE	1.51409e-17
MEIATKDPLNPIKQDVK	2	IPYR_MOUSE	1.05634e-21
TVSGVNGPLVILDHVKFPR	2	VATB2_MOUSE	5.70341e-21
TVVTGIEMFHK	2	EFTU_MOUSE	2.36967e-15
AYKTVIKKDEQEHEFYK	2	PRS6B_MOUSE	3.23995e-15
VADGLPLAASMQEDEQSGRDLQQYQSQAK	2	SC22B_MOUSE	7.40784e-24
AISHEHSPSDLEAHFVPLVKR	2	2AAA_MOUSE	6.37004e-26
AITKDENEWKEFEQREVDYSGLR	2	CDV3_MOUSE	3.16193e-23
AFHGAAGEAGAAFGNHGANR	2	NRK_MOUSE	2.65983e-17
AFGYVC+57.021GGEGQHQFFAIK	2	DAB2_MOUSE	2.56427e-24
YAEIVHLTLPDGTKR	2	VATB2_MOUSE	2.29392e-17
C+57.021VLPEEDSGELAKPK	2	STRAP_MOUSE	1.288e-18
TPQGPPEIYSDTQFPSLQSTAK	2	CDV3_MOUSE	1.17645e-23
C+57.021SQEEHC+57.021LSSDLDDDRK	2	LMCD1_MOUSE	7.67976e-21
VNDGVC+57.021DC+57.021C+57.021DGTDEYNSGTVC+57.021ENTC+57.021R	2	GLU2B_MOUSE	1.12057e-19
VLAMSGDPNYLHR	2	2AAA_MOUSE	9.443e-17
AVGPEITKTDLVPAFQNLMKDC+57.021EAEVR	2	2AAA_MOUSE	6.27452e-29
VGERQPLLGPPESMREHVVAASK	2	EIF3C_MOUSE	5.46082e-15
AADAHVDAHYYEQNEQPTGTC+57.021AAC+57.021ITGGNR	2	ADK_MOUSE	6.17881e-20
AASDQHIVDVVLK	2	CO9A2_MOUSE	4.46959e-17
TGKPEAQGGPWPYPSSQTQQAVR	2	DAB2_MOUSE	2.09147e-21
TLLKDTTVTGLGR	2	ECHA_MOUSE	2.013e-16
YMVADKFTELQK	2	2AAA_MOUSE	5.53819e-17
QSVAVNESC+57.021GKC+57.021NQPLAR	2	ZYX_MOUSE	5.85638e-24
QTEALQNQAQHQEDDHSQMGTR	2	PDXD1_MOUSE	1.26911e-16
RAGIKVTVAGLAGKDPVQC+57.021SR	2	PARK7_MOUSE	1.42176e-23
SVYWEEEPTEVRR	2	S23IP_MOUSE	1.9321e-14
FDTQYPYGEKQDEFKR	2	ERP29_MOUSE	1.68593e-19
SLNILTAFR	2	ERP29_MOUSE	2.74264e-11
SKSEEAHAEDSVMDHHFR	2	PAIRB_MOUSE	7.70559e-22
SLFGPVDHEELGRELR	2	CDN1C_MOUSE	2.51938e-18
SQSPAASDC+57.021SSSSSSASLPSSGR	2	BAG3_MOUSE	1.03691e-24
EKPLVQEKQHPQPPPAQNQNQVR	2	ZYX_MOUSE	3.60826e-11
RLEFPSGETIVMHNPK	2	S23IP_MOUSE	3.07205e-20
FSPDLWGVSVC+57.021TVDGQR	2	GLSK_MOUSE	4.61658e-20
ELPGHTGYLSC+57.021C+57.021R	2	GBB2_MOUSE	5.64384e-18
LGIHKTDPSTLTEEEVRK	2	C1TM_MOUSE	2.41488e-17
IQSLGLGEDWSVDGGPAAAGGGQK	2	PLOD1_MOUSE	5.59578e-27
LQLGPRPPPVAVAVIPR	2	CDN1C_MOUSE	1.79001e-18
KHISQISVADDDDESLLGHLMIVGKK	2	HINT1_MOUSE	2.42621e-29
KNPLPPSVGVADKKEETQPPVALKK	2	PAIRB_MOUSE	2.61615e-14
IVADFSASVKKPHTLLQR	2	GUAA_MOUSE	2.38927e-20
LAENSASSEELLVAEVGISDYGDKLNMELSEK	2	ERP29_MOUSE	5.58279e-23
LAELNAEDQNRWDFNFQQDVPLRGPGR	2	CDN1C_MOUSE	8.25341e-21
GVDIVMDPLGGSDTAKGYHLLKPMGK	2	VAT1_MOUSE	1.24782e-28
GVNIGGAGSYIYEKPQTEAPQVTGPIEVPVVR	2	CRIP2_MOUSE	1.14295e-32
GLEGPWERPPPLDEPQRDGNSEDQVEGR	2	PPR1B_MOUSE	3.17677e-28
GIHFC+57.021HDLVSLC+57.021NFHNYDNLR	2	GLSK_MOUSE	5.36325e-21
LVKPGNQNTQVTEAWNK	2	PA2G4_MOUSE	1.37912e-17
LQVEQFLAEHGSEYQSVK	2	PLOD1_MOUSE	2.18073e-21
MGSDLKQGFISSLK	2	S23IP_MOUSE	2.15628e-16
VTVAGLAGKDPVQC+57.021SR	2	PARK7_MOUSE	2.1862e-20
YFYVSAEQVVQGMKEAQER	2	TXD12_MOUSE	6.72075e-26
C+57.021LVLTGFGGYDKVK	2	VAT1_MOUSE	5.29736e-19
TTIYKRDPSKQYGLK	2	PA2G4_MOUSE	1.9457e-19
VNPFRPGDSEPPVAAGAQR	2	ZYX_MOUSE	1.61616e-16
VEKDGLILTSR	2	PARK7_MOUSE	2.56732e-13
VGRRPDQQLQGDGKLIDRR	2	PAIRB_MOUSE	2.32301e-15
VRPEIINESGNPSYK	2	TXD12_MOUSE	2.22585e-16
AASIFGGAKPVDTAARER	2	IF4B_MOUSE	2.76132e-18
DLAAFDKSHDQAVHTYQEHK	2	LKHA4_MOUSE	4.19831e-18
YKTQFEELKAQQNK	2	TPR_MOUSE	7.04585e-18
DGNKVDVVGATQGQAGSC+57.021SR	2	IF4B_MOUSE	7.87225e-20
SVGDGETVEFDVVEGEKGAEAANVTGPGGVPVQGSK	2	YBOX1_MOUSE	4.91182e-32
SSQHLFLDLPKLEK	2	SYMC_MOUSE	4.20903e-13
FVIGGPQGDAGLTGRK	2	METK2_MOUSE	1.22338e-17
FYQDLKDRDVTFSPATIEEELIKFC+57.021R	2	MANF_MOUSE	5.55553e-25
TFKELPVNAQNYVR	2	PURA2_MOUSE	4.30418e-15
QLVEKGPQYGTVEK	2	PACN2_MOUSE	1.6957e-16
EANSKADPSLNPEQLKK	2	PACN2_MOUSE	3.06813e-14
EANSKADPSLNPEQLK	2	PACN2_MOUSE	3.0206e-16
GFC+57.021FITFKEEEPVKK	2	HNRPD_MOUSE	7.04548e-18
SLSQNYGVLKNDEGIAYR	2	PRDX2_MOUSE	7.29907e-23
EVQTSELKAEVASQK	2	E41L2_MOUSE	8.19773e-18
SAAMLGNSEDHTALSR	2	SNX2_MOUSE	5.33202e-20
SPPTVLVIC+57.021GPGNNGGDGLVC+57.021AR	2	NNRE_MOUSE	3.89961e-18
RSPSRPLPEVTDEYKNDVKNR	2	LA_MOUSE	4.403e-18
FLQNSLGAVPSPFDC+57.021YLC+57.021C+57.021R	2	CGL_MOUSE	3.10209e-16
LKKTETQEKNPLPSKETIEQEKQAGES	2	TYB4_MOUSE	2.48074e-16
LKVPEWVDTVKLAK	2	RS19_MOUSE	5.36342e-17
LLANQQVFHISC+57.021FR	2	LIMA1_MOUSE	5.04464e-19
LKVPEWVDTVK	2	RS19_MOUSE	4.45761e-14
ISEETQPETEELPPVAHGVPITDRR	2	IMPCT_MOUSE	4.19059e-21
ILESSLYSAKGEEPVEYK	2	ITA5_MOUSE	9.74802e-21
ILDDWGEMC+57.021KGC+57.021AEKSDYIR	2	MANF_MOUSE	3.08044e-27
KTETQEKNPLPSKETIEQEKQAGES	2	TYB4_MOUSE	1.25897e-13
KLDEAVAEAHLGKLNVK	2	SAHH_MOUSE	8.2736e-17
LC+57.021YYIGATDDAATK	2	MANF_MOUSE	8.9377e-19
GSSHFNPDPDAETLYK	2	ANXA8_MOUSE	1.17296e-17
NILVEKNFTNTPDESTKNLGK	2	IMPCT_MOUSE	2.55132e-21
GVEGLIDIENPNRVAQTTK	2	HAP28_MOUSE	1.38364e-16
NANNGNLLLR	2	LA_MOUSE	2.62401e-12
PGVTVKDVNQQEFVR	2	RS19_MOUSE	3.43823e-20
NVKGPVREGDVLTLLESEREAR	2	RS28_MOUSE	8.6282e-20
GISEETTTGVHNLYK	2	SAHH_MOUSE	1.72728e-19
GPVREGDVLTLLESEREAR	2	RS28_MOUSE	4.9341e-20
LSPPYSSPQEFAQDVGR	2	TIF1B_MOUSE	2.46128e-20
IDDGHRLC+57.021GDLMNC+57.021LHER	2	PACN2_MOUSE	3.8216e-13
HSLSSESQAPEDIAPPGSSPHANR	2	ES8L2_MOUSE	1.35309e-18
VVYPGLPSHPQHELAK	2	CGL_MOUSE	1.82823e-19
TVAEIFGNSNYLR	2	PSMD5_MOUSE	3.16226e-16
C+57.021GESGHLAKDC+57.021DLQEDEAC+57.021YNC+57.021GR	2	CNBP_MOUSE	3.84285e-16
AKEVENEQTPVSEPEEEKGSQPGPPVER	2	E41L2_MOUSE	7.28485e-23
VTQLDLDGPKELSRR	2	HAP28_MOUSE	5.26882e-14
DC+57.021QLNAHKDHQYQFLEDAVR	2	TIF1B_MOUSE	2.72557e-20
AFVDLTNQVSC+57.021SGDVKR	2	AGM1_MOUSE	1.38619e-19
C+57.021YSC+57.021GEFGHIQKDC+57.021TK	2	CNBP_MOUSE	1.50902e-22
VQASLAANTFTITGHAETK	2	BTF3_MOUSE	4.17319e-22
VGIGAFPTEQDNEIGELLQTR	2	PURA2_MOUSE	8.03492e-19
YLDEDTIYHLQPSGR	2	METK2_MOUSE	1.06797e-19
DLSYKDRHWHEGC+57.021FHC+57.021SR	2	FHL2_MOUSE	4.78017e-15
QVVAVTGDGTNDGPALKK	2	AT2B1_MOUSE	1.25505e-16
SVSSNVASVSPIPAGSKK	2	DC1L1_MOUSE	6.44995e-14
TAVHEALC+57.021DNIDTR	2	SYCC_MOUSE	6.80052e-17
DSLPSGPREEAKPASPSSVQDR	2	MIA3_MOUSE	3.06356e-17
QLVEQVEQIQKEQNYQR	2	TMED9_MOUSE	2.26062e-22
QQEGFKGTFPDAR	2	NONO_MOUSE	3.2706e-17
QQEGESRLNLVQR	2	LDHB_MOUSE	1.07165e-16
SEAHLTELLEEVC+57.021DR	2	CNPY2_MOUSE	5.51286e-14
FAC+57.021NGTVIEHPEYGEVIQLQGDQR	2	EIF1B_MOUSE	1.58399e-27
SIEEEEDVSVSSSHQR	2	MIA3_MOUSE	7.84355e-20
SILIDESTQATEPEC+57.021MVPVVLGAK	2	RENT1_MOUSE	8.11222e-19
FLDGIYVSEKGTVQQADE	2	RL9_MOUSE	1.18986e-13
INPDGSQSVVEVPYAR	2	CNPY2_MOUSE	7.27747e-20
LKTSPNEGLSGNPADLERR	2	AT2B1_MOUSE	4.08421e-15
LINIDFTDPDESKWK	2	PPCE_MOUSE	7.43821e-17
KGVAINMVTEEDKR	2	IF4A1_MOUSE	9.2532e-19
KVVVC+57.021DNGTGFVK	2	ARP2_MOUSE	3.10111e-18
KGESVMVVPTLSEEEAKQC+57.021FPK	2	PRDX6_MOUSE	1.59051e-24
KGLTPSQIGVILR	2	RS13_MOUSE	4.86291e-14
LAEEEHKVKAEVAAGDHPTDAEMKGER	2	FKBP4_MOUSE	8.29984e-23
NIIHGSDSVESAEKEIHLWFKPEELIDYK	2	NDKB_MOUSE	8.2686e-27
GVAINMVTEEDKR	2	IF4A1_MOUSE	3.42648e-16
PGGLLLGDEAPNFEANTTIGR	2	PRDX6_MOUSE	4.99223e-23
QATINIGTIGHVAHGK	2	IF2H_MOUSE	1.03968e-18
NPSTNFREPVQQLTQAQVEQMQLK	2	SPEE_MOUSE	8.76682e-20
NMQNVEHVPLTLDR	2	PSB1_MOUSE	9.02509e-18
NLVPGESVYGEKR	2	FBRL_MOUSE	7.85362e-17
LTSDDVKEQIYK	2	RS13_MOUSE	4.71125e-16
LVKDVFISAAERDVYTGDALR	2	PSB1_MOUSE	3.28855e-23
IFHTVTTTDDPVIR	2	EIF3D_MOUSE	3.22529e-15
LTDKTVIGC+57.021SGFHGDC+57.021LTLTK	2	PSB1_MOUSE	1.67144e-16
MIVEC+57.021VMNNATC+57.021TR	2	FABP5_MOUSE	6.09539e-20
HLTMDDLATALEGNR	2	BCAT1_MOUSE	1.24693e-17
C+57.021GYAGSNFPEHIFPALVGRPIIR	2	ARP2_MOUSE	5.01122e-23
AKESWEMSSAEKLEQSNIVKER	2	FKBP4_MOUSE	5.0164e-26
VADWTGATYQDKR	2	EIF3D_MOUSE	1.57385e-18
VAELILHGQEEEKPAQDQAR	2	NXP20_MOUSE	9.19636e-22
VVDSLQLTGTKPVATPVDWK	2	PRDX6_MOUSE	1.29717e-23
TMIVLAESDPGFKR	2	NXP20_MOUSE	6.18346e-18
DADSIHQYLLQR	2	PSA_MOUSE	9.96622e-16
TLTTVQGIADDYDKKK	2	EIF1B_MOUSE	2.94235e-21
AEVQKLQMEAPHIIVGTPGR	2	IF4A1_MOUSE	2.40423e-22
YGDSEFTVQSTTGHC+57.021VHMR	2	HNRPF_MOUSE	1.40818e-23
AGDTVIPLYIPQC+57.021GEC+57.021KFC+57.021LNPK	2	ADHX_MOUSE	2.64454e-16
VLSKEFHLNESGDPSSK	2	SET_MOUSE	3.64158e-20
VHLDIQVGEHANDYAEIAAKDKLSELQLR	2	TMED9_MOUSE	7.24047e-26
VLLQSKDQITAGNAAR	2	PUR6_MOUSE	2.91022e-20
ASSEGGAATGAGLDSLHK	2	ARC1B_MOUSE	6.13353e-16
ASVASDPESPPGGNEPAAASGQR	2	MCES_MOUSE	1.2788e-19
VRQLVEQVEQIQKEQNYQR	2	TMED9_MOUSE	3.6537e-22
TLIEFLLR	2	AMPL_MOUSE	3.88335e-10
YIEVFKSSQEEVR	2	HNRPF_MOUSE	1.14741e-14
QQTPPGLC+57.021PLAGNSVHADKK	2	ORN_MOUSE	1.91447e-17
FYEEVHDLER	2	NP1L1_MOUSE	2.52471e-14
FTENPKAGDEFVEK	2	HCDH_MOUSE	3.04985e-17
TAPFDSRFPNQNQTK	2	CX6B1_MOUSE	9.88366e-14
EASVTPSNLWGGQGLLGVSIR	2	GORS2_MOUSE	1.65068e-24
FRDGPPLRGSNMDFREPTEEER	2	IF4H_MOUSE	1.7172e-12
SYC+57.021AEIAHNVSSK	2	RL32_MOUSE	3.44197e-17
SGGSGAGKGAVSAEQVIAGFNR	2	PFD2_MOUSE	3.23916e-19
SMPIRKDDEVQVVR	2	RL26_MOUSE	1.76767e-17
FIQEVVQSQQAAVSR	2	ARHG1_MOUSE	1.33878e-19
SLAAAGYDVEKNNSR	2	H11_MOUSE	6.78219e-19
FASAAKEGATKFGSQASQK	2	ARFG1_MOUSE	1.43663e-18
ESDVPLKSEEFEVTK	2	MYDGF_MOUSE	2.68213e-19
RLETYYNATEPVISFYDKR	2	KAD1_MOUSE	3.12879e-20
ELAGHTGYLSC+57.021C+57.021R	2	GBB1_MOUSE	7.20755e-18
SSKELLLQPVTISR	2	ARPC4_MOUSE	2.54097e-13
SNPSEQEEKEAESQLVKADEMQR	2	DNJC3_MOUSE	6.51114e-26
FLVHNVKELEVLLMC+57.021NK	2	RL32_MOUSE	8.8378e-22
SQGDMQDLNGNNQSVTR	2	STAT3_MOUSE	1.02323e-18
INMNGINNSSGMVDAR	2	UB2V2_MOUSE	2.63517e-18
ISGDLEVLAEKC+57.021PNLK	2	AN32A_MOUSE	1.17096e-17
ISGLEEDLKTGK	2	ROCK2_MOUSE	4.91459e-15
LNFSTPASTNIVSVC+57.021QAAGLR	2	PUR4_MOUSE	4.55141e-25
LLEVQSQVEELQK	2	HOOK3_MOUSE	5.53159e-16
IKNEVDSTLTFR	2	SDHB_MOUSE	8.42825e-13
LLQTAATAAQQGGQANHPTAAVVTEK	2	STAT3_MOUSE	4.70655e-19
LLNESEKRPFVEEAER	2	SOX9_MOUSE	4.86168e-15
LMDLDVEQLGIPEQEYSC+57.021VIK	2	PCNA_MOUSE	1.69888e-19
KHPDADSLYVEEVDVGEAAPR	2	AIMP1_MOUSE	1.13099e-24
KKFDDGEDPLDAESQQGGGGNPFHR	2	DNJC3_MOUSE	2.72522e-28
KYEQGFITDPVVLSPKDR	2	IMDH2_MOUSE	3.082e-15
LGEGEGSMTKEEFAK	2	SNX5_MOUSE	1.20196e-15
LASTSDIEEKENRESSSLR	2	MYPT1_MOUSE	3.00046e-14
GSNMDFREPTEEERAQRPR	2	IF4H_MOUSE	1.24035e-21
NC+57.021WQNYLDFHRC+57.021EK	2	CX6B1_MOUSE	3.93001e-18
NATNVEQSFMTMAAEIK	2	RAB1A_MOUSE	1.11766e-21
NVLVTLYERDEGNNLLTEKQK	2	SPRC_MOUSE	4.65421e-20
NVLVTLYERDEGNNLLTEK	2	SPRC_MOUSE	4.01459e-23
QAIKELPQFATGENLPR	2	API5_MOUSE	1.3676e-14
NVDLLSDMVQEHDEPILK	2	NP1L1_MOUSE	1.07936e-16
NRTPSDVKELVLDNC+57.021K	2	AN32A_MOUSE	2.26333e-15
IAQLEEVKQSSMK	2	AT5F1_MOUSE	1.74876e-15
MKFNPFVTSDR	2	RL26_MOUSE	2.33191e-15
C+57.021C+57.021LTYC+57.021FNKPEDK	2	RS27A_MOUSE	2.67044e-19
C+57.021IEDLKLLAK	2	AT5F1_MOUSE	8.41018e-13
AVLTVVKDEDHGILDQFSR	2	AKAP2_MOUSE	6.49831e-23
VVKLENGEIETIAR	2	APMAP_MOUSE	2.69823e-15
VAGHPDVVINNAAGNFISPSER	2	DECR_MOUSE	4.67401e-19
VIILGDSGVGKTSLMNQYVNKK	2	RAB7A_MOUSE	2.52086e-21
VIIKC+57.021PTSGRLEQR	2	DNPEP_MOUSE	1.3058e-13
VIQQSLEQEEAEHKTTK	2	ROCK2_MOUSE	2.46807e-20
VNNSSLIGVGYTQTLRPGVK	2	VDAC2_MOUSE	8.93411e-23
APSTSTPEPTRKPWER	2	ENAH_MOUSE	1.52756e-16
AQRIEYDC+57.021ELVPR	2	RCC2_MOUSE	8.99036e-15
ALDDISESIKELQFYR	2	ORN_MOUSE	4.23785e-20
VQC+57.021VPKEPHSFQSR	2	MYG1_MOUSE	3.84596e-17
ADASSLTVDVTSPASKVPTTVEDR	2	GORS2_MOUSE	7.0232e-23
YVSVSEPAKVSEC+57.021C+57.021R	2	PLAP_MOUSE	2.70315e-19
YKPAVNQIEC+57.021HPYLTQEK	2	ALDR_MOUSE	1.14574e-21
AAGAAAIITEPEHTKER	2	RCC2_MOUSE	1.84147e-18
TLENVEVNGEKPAK	2	PPID_MOUSE	1.95059e-14
AAFERESDVPLKSEEFEVTK	2	MYDGF_MOUSE	9.06917e-20
STYNHLSSWLTDAR	2	RAB14_MOUSE	7.5472e-12
SSPPATDPGPVPSSPSQEPPTKR	2	UBXN1_MOUSE	3.50759e-20
FVSDDSIC+57.021VLGIC+57.021KR	2	PFKAP_MOUSE	8.26662e-20
TDDSGLTEQSVAQVLQSAKEQIK	2	COPZ2_MOUSE	1.10996e-27
DYPLPDVAHVTMLSASQK	2	COX41_MOUSE	5.27227e-20
TFEHVTSEIGAEEAEEVGVEHLLR	2	PSMD7_MOUSE	5.20373e-24
QILEENYGQKDPEKVAR	2	FPPS_MOUSE	5.66688e-22
EALNVFGDDYATEDGTGVRDYIHVVDLAK	2	GALE_MOUSE	1.18405e-24
SNC+57.021NVAVINVGAPAAGMNAAVR	2	PFKAP_MOUSE	2.48767e-20
SMGLPTSDEQKKQEILKK	2	NUDC_MOUSE	4.85032e-15
EVTVEC+57.021HIAGTR	2	AT1B3_MOUSE	1.23695e-16
SLGKGSAPPGPVPEGQIR	2	GSTO1_MOUSE	3.85029e-15
SHYSNIEANESEEVRQFR	2	CPNS1_MOUSE	6.10246e-20
EKPSTEEEKEVGGLR	2	S39A7_MOUSE	8.57444e-19
SQVNDLQATFSGIHSFQDLSAGVLAQTR	2	PLIN3_MOUSE	1.51774e-31
FMDQHPEMDFSK	2	NUDC_MOUSE	2.77237e-17
SQLESKENQKFDVFK	2	CYTB_MOUSE	3.76703e-18
RPDLLTMVVDYR	2	PEA15_MOUSE	4.54435e-14
SQNGTPKGPHAASDFSQAAPTGK	2	MAGD1_MOUSE	2.08323e-16
LKHVESIGDPEHISR	2	AMRP_MOUSE	1.42648e-16
IQKDINELNLPK	2	UBC12_MOUSE	7.00093e-14
LIHNLNVILAR	2	AMRP_MOUSE	9.70755e-13
ILRPGGC+57.021LFLKEPVETAEVNNDKMK	2	CPIN1_MOUSE	8.0464e-17
IKHLLEEDGGSYWC+57.021R	2	EMB_MOUSE	7.05603e-16
LLPERKEVEETDEMDQVELVDFDPNQER	2	DNJA1_MOUSE	2.1442e-12
KYEDIC+57.021PSTHNMDVPNIKR	2	IF5A2_MOUSE	4.98606e-25
KLAQQYYLVYQEPIPTAQLVQR	2	PSA2_MOUSE	2.98595e-22
KIEEIKDFLLTAR	2	RL38_MOUSE	5.33066e-16
KKEELLKQLDDLKVELSQLR	2	RL35_MOUSE	6.1452e-22
IGPEPTTDSFIAVMHGPTEGVVPGNALVVDPR	2	EHD1_MOUSE	1.07883e-17
ITASEALKHPWIC+57.021QR	2	KCC2D_MOUSE	8.786e-19
NILFVITKPDVYKSPASDTYIVFGEAK	2	NACA_MOUSE	8.37447e-27
NFQNIFPPSATLHLSNIPPSVSEDDLK	2	PTBP1_MOUSE	1.16729e-10
LQNNNVYTIAKR	2	AP2B1_MOUSE	2.96378e-14
NLLSVAYKNVVGAR	2	1433F_MOUSE	7.80426e-17
NKTGVAPIIDVVR	2	RL27A_MOUSE	1.2714e-15
NANKPLLDEIVPVYRR	2	GCP60_MOUSE	9.90168e-16
NALVSHLDGTTPVC+57.021EDIGR	2	QCR1_MOUSE	7.83369e-24
NYPSALC+57.021ALC+57.021VGDEKGR	2	TRFM_MOUSE	7.68032e-22
QAESKQHEEKTTEEVQDTDRQVWSGSK	2	OS9_MOUSE	1.00614e-17
NVDAILEEYANC+57.021KK	2	MO4L2_MOUSE	4.48884e-17
IAIPGLAGAGNSVLLVSNLNPER	2	PTBP1_MOUSE	8.5881e-19
IGEDPQGIPNNLMPYVSQVAIGR	2	GALE_MOUSE	2.30445e-16
IAVTGTGAHPAFK	2	GPX7_MOUSE	1.2786e-17
IC+57.021LTDHFKPLWAR	2	UFC1_MOUSE	5.17985e-18
HGLLVPNNTTDQELQHIR	2	IF6_MOUSE	2.69178e-23
AIFLADGKVFTTGFSR	2	COR1B_MOUSE	1.65764e-20
AHGSVVKSEDYAFPTYADRR	2	COX41_MOUSE	3.70054e-19
AKGDKIAIWTTEC+57.021ENRDAVTHIGR	2	IF4E_MOUSE	5.17947e-25
AVTTVTQSTPVPGPSVPPPEELQVSPGPR	2	HCFC1_MOUSE	8.44026e-19
AWNDTTKVPGADAQTQNVNQAK	2	MAGD1_MOUSE	1.97593e-14
AVLVDLEPGTMDSVR	2	TBB4A_MOUSE	1.96964e-18
AVTELNEPLSNEDRNLLSVAYK	2	1433F_MOUSE	7.11263e-20
AILILDNDGDRLFAK	2	COPZ1_MOUSE	2.67552e-17
YFNPIGAHASGR	2	GALE_MOUSE	5.2773e-16
YFQFQEEGKEGENR	2	ARPC2_MOUSE	2.19423e-17
TTETQVLVASAQKK	2	SYHC_MOUSE	4.19584e-18
VLTVINQTQKENLRK	2	RL35_MOUSE	8.73299e-19
VHLVGIDIFTGK	2	IF5A2_MOUSE	2.89257e-15
ARLEIEPEWAYGK	2	FKBP3_MOUSE	2.19128e-13
VKTLTGKEIEIDIEPTDKVER	2	NEDD8_MOUSE	2.94026e-21
VQIYHNPTANSFR	2	VASP_MOUSE	6.48641e-16
VPPLIASFVR	2	GSTO1_MOUSE	5.05694e-12
ATQSVPKEEISNNNPHLK	2	GRPE1_MOUSE	3.79463e-19
TGFKAQNATTKGPNDYSQAR	2	MAGD1_MOUSE	1.26886e-17
DIKDTTVGTLSQR	2	PSMD7_MOUSE	3.73158e-15
YLVDPDGKVVGAWDPTVPVAEIKPR	2	GPX7_MOUSE	7.09598e-25
DGPVKPQSPEEEKAGSDLR	2	S39A7_MOUSE	6.79101e-23
SVLADFQQREPYK	2	CRTAP_MOUSE	3.12574e-16
SVLADFQQREPYKFLQFAYFK	2	CRTAP_MOUSE	8.4476e-22
GADINAPDKHHITPLLSAVYEGHVSC+57.021VK	2	MTPN_MOUSE	8.13021e-26
GADKTVKGPDGLTALEATDNQAIK	2	MTPN_MOUSE	8.82375e-18
EAAALGSHGSC+57.021SSEVEKETR	2	VATG1_MOUSE	2.59789e-25
SLTSPLDDTEVKKVMEEC+57.021RR	2	VAPB_MOUSE	1.28311e-16
FGEVVDC+57.021TIKTDPVTGR	2	HNRDL_MOUSE	2.9646e-22
FHQLDIDNPQSIR	2	CBR1_MOUSE	2.56961e-12
SDIGPARDANDPVDDRHAPPGKR	2	PRP6_MOUSE	3.33817e-18
ELQTMADQETISPAAIKK	2	P5CR1_MOUSE	1.13688e-22
LKEGDTIIVPGVEGPIVTQIR	2	IF2P_MOUSE	1.94037e-18
LKQAKEEAQAEIEQYR	2	VATG1_MOUSE	5.75729e-19
LMEVC+57.021KEKDFSPEALKK	2	EIF3H_MOUSE	4.12801e-17
LLKNHDEESLEC+57.021LC+57.021R	2	IF4G3_MOUSE	4.37858e-14
ILNGRPPLGFLNPR	2	TPP1_MOUSE	7.05338e-12
KLEVNEAELLR	2	PTRF_MOUSE	1.01045e-13
LFGGSFTHQASVAK	2	TPP1_MOUSE	1.93344e-16
LAHPSLAGELLC+57.021QR	2	MA2B2_MOUSE	6.92975e-15
LADFGVAGQLTDTQIKR	2	STK24_MOUSE	7.13614e-20
IYHPNINSNGSIC+57.021LDILR	2	UB2D2_MOUSE	2.59033e-14
IYHPNVDKLGR	2	UBE2N_MOUSE	4.79311e-15
GPLPAAPPTAPERQPSWER	2	RTN4_MOUSE	1.77284e-18
LVVLDEELEGVSPDELKDELPERQPR	2	GMFB_MOUSE	1.10234e-26
LVSSENFDDYMKEVGVGFATR	2	FABP4_MOUSE	1.11139e-24
IGEEQSPEDAEDGPPELLFIHGGHTAK	2	RBBP4_MOUSE	4.02673e-27
IEC+57.021EIKINHEGEVNR	2	RBBP7_MOUSE	1.82585e-14
IEC+57.021GPKYPEAPPSVR	2	UB2V1_MOUSE	2.89967e-17
HTHVQDGEAGGITQQIGATNVPLEAINEQTK	2	IF2P_MOUSE	7.07792e-16
MLVSGAGDIKLTK	2	TCPW_MOUSE	9.45087e-17
HLSVNDLPVGR	2	PRDX3_MOUSE	7.49999e-15
HLQAQGVEVPSKDSLPK	2	IF2P_MOUSE	1.05869e-13
VYVGNLGTGAGKGELER	2	SRSF7_MOUSE	3.55278e-19
VASASGGSC+57.021DAPAPAPFNHRPGSHLDSHRR	2	DREB_MOUSE	3.32854e-17
VVNGKVEYFLK	2	CBX3_MOUSE	3.74092e-15
VAEGIFETEAPGGYKFYLQDR	2	GLOD4_MOUSE	3.82896e-27
AFKDKVDVASVIVTKLDGHAK	2	SRP54_MOUSE	2.7283e-19
C+57.021NIDC+57.021VEDPKNC+57.021ISER	2	NAGAB_MOUSE	2.88929e-19
C+57.021PVTVC+57.021GDVHGQFHDLMELFR	2	PP2AB_MOUSE	2.35999e-26
VNMSGVSSSNGVVDPR	2	UB2V1_MOUSE	1.13264e-16
VHLAEPSGDPAKEC+57.021KEIVR	2	PHP14_MOUSE	4.66077e-22
VLHEAEGHIVTC+57.021ETNTGEVYR	2	SMD3_MOUSE	4.22115e-22
ALKEDDPKAALSSFQK	2	CSN2_MOUSE	2.25722e-18
DKVYSYLNKLPVKNEYPSIK	2	NPC2_MOUSE	7.86502e-22
TKENVNATENC+57.021ISAVGK	2	IPO5_MOUSE	6.77111e-22
TKDGYVEVSGKHEEKQQEGGIVSK	2	HSPB8_MOUSE	1.33352e-15
YSYQYTVANKEYVAYSHTGR	2	ERGI1_MOUSE	2.39778e-22
DGNVLLHEMQIQHPTASIIAK	2	TCPW_MOUSE	4.48937e-22
YGSGSGQQSVTGVTSVDDSNSYWR	2	SDF2_MOUSE	2.18102e-24
QSEGLTKEYDRLLEEHAK	2	BAP31_MOUSE	3.70208e-19
EGVREVFEMATR	2	RHOC_MOUSE	7.70679e-12
SSSADFGTFSTSQSHQTASTVSK	2	AGFG1_MOUSE	6.26535e-28
QLASEDISHITPTQGFNIK	2	ARL3_MOUSE	1.12169e-23
FIPLSEPAPVPPIPNEQQLAR	2	CSN8_MOUSE	1.45058e-13
ELVFKEDGQEYAQVIK	2	IF1AX_MOUSE	9.2852e-21
EYQDLLNVK	2	AINX_MOUSE	3.47494e-12
ERLELC+57.021DNRVSSR	2	QCR6_MOUSE	1.73913e-12
FC+57.021QVPAAGTGAGTGSSGPGLAR	2	LTBP3_MOUSE	2.44643e-21
SQVLSKDYKAEEDPAKFK	2	PIPNA_MOUSE	6.16979e-21
SAEDEAADLPTKPTK	2	PCNP_MOUSE	1.82284e-19
SAEAAAEATKNMEAGAGR	2	TKFC_MOUSE	3.73046e-21
LKEQGQAPITPQQGQALAK	2	RHOG_MOUSE	2.73773e-12
LKPEYDIMC+57.021K	2	OLA1_MOUSE	3.34569e-13
KGFSEGLWEIENNPTVK	2	HDGF_MOUSE	1.97462e-22
NIAEGKDPLEGQR	2	AIP_MOUSE	5.00838e-14
NLLHSLQSSGVGSK	2	GCN1_MOUSE	3.31079e-16
NC+57.021VILPHIGSATYK	2	GRHPR_MOUSE	2.88101e-18
QDGPLPKPHSVSLNDTETR	2	VAPA_MOUSE	5.6963e-18
GQMQKPFEDASFALR	2	PIN1_MOUSE	5.00861e-17
LTVENSPKQETGITEGQGPVGEEEEKKKQK	2	DENR_MOUSE	1.30035e-22
LTDFGFC+57.021AQITPEQSKR	2	PAK1_MOUSE	3.13656e-21
HGANPDLRDEDGKTPLDKAR	2	HECD1_MOUSE	2.85358e-15
LYKEELEQTYHAK	2	LMNB1_MOUSE	3.91923e-10
LYFLQC+57.021ETC+57.021HSR	2	IF2B_MOUSE	5.44973e-16
HLIIGVSSDRGLC+57.021GAIHSSVAK	2	ATPG_MOUSE	1.16457e-16
TYIIGELHPDDRSK	2	CYB5_MOUSE	8.46503e-17
TVEVPEDEVVRNPR	2	LYRIC_MOUSE	6.67748e-17
TQVEASEESALNHLQGAGGAEPR	2	MOFA1_MOUSE	6.3813e-25
ASEEAFVKESKEETPGTEWEK	2	CLCB_MOUSE	1.23493e-21
AMLSGPGQFAENETNEVNFR	2	ELOC_MOUSE	1.12383e-25
VMQQQQQATQQQLPQK	2	SF3A1_MOUSE	4.43514e-16
AQSPC+57.021FGDDDPAKKEPR	2	SCRN1_MOUSE	3.94285e-21
ATVQGAQHVFQHVVPQEGKPVTNQK	2	BLMH_MOUSE	1.64507e-16
AAQQQEDQEQKDEESEEKALHR	2	IGBP1_MOUSE	7.7993e-15
YKDGVVTIGC+57.021IGFPNVGK	2	GNL1_MOUSE	1.78143e-18
TGEEDKKINEELESQYQQSMDSK	2	SMAP_MOUSE	1.73091e-18
SSPADLVTVTDQKVEK	2	IMPA1_MOUSE	2.0325e-17
SGGELDIVVTSNKEVK	2	PRRC1_MOUSE	5.00689e-16
EVLEKQPVLSQTEAR	2	PSB4_MOUSE	1.46262e-17
RLPC+57.021NHIFHTSC+57.021LR	2	SYVN1_MOUSE	4.69933e-15
SQTQSLNTPGPTLSHPR	2	VINEX_MOUSE	2.18389e-20
INVYYNEATGNKYVPR	2	TBB2B_MOUSE	2.12464e-22
IILEAEKIDGAASQGK	2	RHEB_MOUSE	8.68464e-19
IKEDRPITIKDDKGNLNR	2	VPS28_MOUSE	5.79815e-16
LLIYNPEDPPGSEVLR	2	PON3_MOUSE	6.38143e-16
LDNVSHTPSSYIETLPK	2	NP1L4_MOUSE	1.59467e-15
LAADVGKAGAEREFKGLGDC+57.021LVK	2	ADT2_MOUSE	5.40356e-17
GVYPDLLATSGDYLR	2	DCAF7_MOUSE	9.08167e-16
VVLELKADVVPK	2	PPIF_MOUSE	1.02249e-12
AEDSGEYHC+57.021VYHFVSAPK	2	NPTN_MOUSE	3.74182e-21
VMAGALEGDLFIGPK	2	ACTY_MOUSE	1.17306e-17
VFDKDGNGYISAAELR	2	CALM_MOUSE	1.83296e-14
VSALNSVHC+57.021EHVEDEGESR	2	ACACA_MOUSE	3.26809e-21
ALTSELANARDESKK	1	MOES_MOUSE	3.12947e-18
ILALC+57.021MGNHELYMR	1	MOES_MOUSE	2.47795e-19
AKFYPEDVSEELIQDITQR	1	MOES_MOUSE	1.52182e-12
KESPLLFK	1	MOES_MOUSE	2.00221e-10
ERQEAEEAKEALLQASR	1	MOES_MOUSE	1.40746e-09
DQKKTQEQLASEMAELTAR	1	MOES_MOUSE	3.76255e-10
ELAEKEKEKIEREKEELMEKLK	1	MOES_MOUSE	1.91849e-12
GMLREDAVLEYLK	1	MOES_MOUSE	1.6557e-11
AQMVQEDLEK	1	MOES_MOUSE	2.25215e-13
TANDMIHAENMR	1	MOES_MOUSE	1.81228e-15
TAMSTPHVAEPAENEHDEQDENGAEASAELRADAMAK	1	MOES_MOUSE	5.01406e-21
TQEQLASEMAELTAR	1	MOES_MOUSE	4.07174e-18
YGDFNKEVHKSGYLAGDKLLPQR	1	MOES_MOUSE	5.98387e-28
KVTAQDVRKESPLLFK	1	MOES_MOUSE	1.47209e-11
KTANDMIHAENMR	1	MOES_MOUSE	3.28743e-17
KRAQSEAEKLAKERQEAEEAKEALLQASR	1	MOES_MOUSE	2.19096e-13
QIEEQTKKAQQELEEQTR	1	MOES_MOUSE	2.30532e-18
QIEEQTKKAQQELEEQTRR	1	MOES_MOUSE	1.42504e-19
ALASIDSKLNQAK	1	VINC_MOUSE	2.05849e-15
ALASQLQDSLKDLK	1	VINC_MOUSE	9.46199e-15
AAVASLLQSVQVPEFTPK	1	UBA1_MOUSE	9.46244e-19
IHVSDQELQSANASVDDSRLEELKATLPSPDKLPGFK	1	UBA1_MOUSE	2.72084e-14
IPTISTQLK	1	VINC_MOUSE	1.55223e-11
AAVHLEGKIEQAQR	1	VINC_MOUSE	3.04131e-18
EVENSEDPKFREAVKAASDELSK	1	VINC_MOUSE	8.87747e-21
ETVREAEAASIK	1	VINC_MOUSE	3.85852e-15
EAVKAASDELSKTISPMVMDAK	1	VINC_MOUSE	9.59339e-11
DMPPAFIKVENAC+57.021TK	1	VINC_MOUSE	1.16752e-19
GLGVEIAKNIILGGVK	1	UBA1_MOUSE	7.14933e-19
AQQVSQGLDVLTAK	1	VINC_MOUSE	6.92637e-17
AQQVSQGLDVLTAKVENAAR	1	VINC_MOUSE	4.15648e-19
GNVQVVIPFLTESYSSSQDPPEKSIPIC+57.021TLK	1	UBA1_MOUSE	5.6226e-10
AVTLHDQGTTQWADLSSQFYLREEDIGKNRAEVSQPR	1	UBA1_MOUSE	6.88998e-21
GGIVSQVKVPK	1	UBA1_MOUSE	1.49166e-11
AVAGNISDPGLQK	1	VINC_MOUSE	5.88698e-16
TDAGFTLR	1	VINC_MOUSE	2.15891e-11
TNLLQVC+57.021ERIPTISTQLK	1	VINC_MOUSE	3.07751e-12
SFLDSGYR	1	VINC_MOUSE	2.08881e-11
SPPSVKQNSLDEDLIR	1	UBA1_MOUSE	2.48248e-19
SLPASLVEPDFVMTDFAK	1	UBA1_MOUSE	1.50958e-20
VGPDTERIYDDDFFQNLDGVANALDNIDAR	1	UBA1_MOUSE	9.88895e-23
VAMANIQPQMLVAGATSIAR	1	VINC_MOUSE	8.69093e-15
VLQLTSWDEDAWASKDTEAMKR	1	VINC_MOUSE	5.33447e-24
LVQAAQMLQSDPYSVPARDYLIDGSR	1	VINC_MOUSE	2.23944e-20
KWSSKGNDIIAAAKR	1	VINC_MOUSE	3.69905e-11
QILDEAGKVGELC+57.021AGKERR	1	VINC_MOUSE	6.7089e-16
QNRYDGQVAVFGSDFQEKLSK	1	UBA1_MOUSE	1.05295e-16
QNRYDGQVAVFGSDFQEK	1	UBA1_MOUSE	1.04868e-16
QPAENVNQYLTDSKFVER	1	UBA1_MOUSE	2.23601e-15
QLLHNFPPDQLTSSGAPFWSGPK	1	UBA1_MOUSE	9.55726e-19
MSAEINEIIR	1	VINC_MOUSE	5.21192e-13
NFAMIGLGC+57.021GEGGEVVVTDMDTIEKSNLNR	1	UBA1_MOUSE	1.7439e-22
NEEDATELVGLAQAVNAR	1	UBA1_MOUSE	8.50572e-22
MLQTSSVLVSGLR	1	UBA1_MOUSE	1.54871e-16
MALLMAEMSR	1	VINC_MOUSE	6.29344e-14
MLGQMTDQVADLR	1	VINC_MOUSE	2.27538e-17
NSKNQGIEEALKNR	1	VINC_MOUSE	2.59595e-13
NGSEADIDESLYSR	1	UBA1_MOUSE	1.6212e-16
GYSSQDAEEQDREFEKR	1	TB182_MOUSE	7.54182e-14
GVGQADWTPDLGLR	1	TB182_MOUSE	2.45972e-15
ALTAAKKDNDFIYHDR	1	PDC6I_MOUSE	2.35209e-12
AGAVDWTDQLGLR	1	TB182_MOUSE	4.53353e-15
KDNDFIYHDRVPDLKDLDPIGK	1	PDC6I_MOUSE	2.17967e-14
ENYEDQEPLVGHESPITLAAR	1	TB182_MOUSE	2.00627e-13
ESGVGEPDWSGAEAGEFLK	1	TB182_MOUSE	6.66002e-18
DASLQDWEFGKR	1	TB182_MOUSE	1.96492e-15
FIQQTYPSGGEEQAQYC+57.021R	1	PDC6I_MOUSE	4.52733e-21
FLTALAQDGVINEEALSVTELDRIYGGLTSK	1	PDC6I_MOUSE	7.1939e-18
ELGVGQVDWGDDLGLR	1	TB182_MOUSE	7.9805e-19
ELPELLQR	1	PDC6I_MOUSE	5.08892e-10
GLKVNLFPGLSPSALK	1	TB182_MOUSE	1.54265e-13
ASRVPSSDEEVVEEPQSRR	1	TB182_MOUSE	8.10535e-10
FTDLFEK	1	PDC6I_MOUSE	2.3864e-10
GC+57.021GVGQMDWAQDLGLR	1	TB182_MOUSE	8.35258e-19
AVGRPAQLGAQGLEADAQQWEFGKR	1	TB182_MOUSE	1.05034e-27
STSVVEQGGIQTVDQLIK	1	PDC6I_MOUSE	2.54997e-19
TSEVDLAKPLVK	1	PDC6I_MOUSE	6.6347e-15
TMQGSEVVSVLK	1	PDC6I_MOUSE	3.78549e-16
SALGRPLDKHEGALETLLR	1	PDC6I_MOUSE	3.63464e-14
SPPSGSQSLLEGIMTASSSK	1	TB182_MOUSE	1.41012e-23
SQEGTAEIPAEC+57.021QEEHSKTPEER	1	TB182_MOUSE	1.10395e-23
SSGSEGSSPNWLQALK	1	TB182_MOUSE	2.88112e-11
SLLSNLDEIKKERESLENDLKSVNFDMTSK	1	PDC6I_MOUSE	1.85499e-14
SLLSNLDEIKKER	1	PDC6I_MOUSE	3.13561e-15
TWVTSSADPVSEHGGSTSAVR	1	TB182_MOUSE	1.03708e-18
VQESLKKQEGLLK	1	PDC6I_MOUSE	2.85147e-13
LANISVPASESPR	1	TB182_MOUSE	2.12729e-16
LC+57.021GAPSEVREC+57.021GVGR	1	TB182_MOUSE	6.38253e-15
QC+57.021IMQANAEYHQSILAK	1	PDC6I_MOUSE	1.18329e-18
MVPVSVQQSLAVFSQR	1	PDC6I_MOUSE	3.77725e-20
NREILEESLRLLDEEEATDNDLRAK	1	PDC6I_MOUSE	1.83113e-10
NVASRYDEYVNVKDFSDKINR	1	PDC6I_MOUSE	1.22625e-26
NLEVSC+57.021DLESGGSR	1	TB182_MOUSE	1.33865e-16
ALLTGNFESAVDLC+57.021LHDNR	1	SC31A_MOUSE	4.19192e-24
IEASQTEFEKNVWSFLK	1	SC31A_MOUSE	1.18684e-22
ADTLTPEEC+57.021QQFK	1	SEPT7_MOUSE	1.13152e-14
ISVYSIMGGSIDGLR	1	SC31A_MOUSE	1.09208e-14
ITKKPIPEEHLILK	1	SC31A_MOUSE	2.45226e-16
IYEFPETDDEEENKLVKK	1	SEPT7_MOUSE	1.42143e-19
IKEEKQEC+57.021DFLPSAGGTFNISVSGDIDGLITR	1	SC31A_MOUSE	1.21991e-16
C+57.021PENAFFLDHVR	1	MYO1C_MOUSE	8.74434e-15
DNYPQSVPR	1	MYO1C_MOUSE	3.26755e-12
DQAVMISGESGAGKTEATKR	1	MYO1C_MOUSE	1.40888e-13
DVTNNVHYENYR	1	SEPT7_MOUSE	3.36367e-13
ASFLLNLR	1	MYO1C_MOUSE	1.50521e-10
ATVWDLR	1	SC31A_MOUSE	1.21477e-10
AVASEIFK	1	MYO1C_MOUSE	5.70258e-11
AVASEIFKGKKDNYPQSVPR	1	MYO1C_MOUSE	1.23386e-23
GEELLSPLNLEQAAYAR	1	MYO1C_MOUSE	5.369e-10
THMQDLKDVTNNVHYENYR	1	SEPT7_MOUSE	3.01927e-22
TFTWLVR	1	MYO1C_MOUSE	7.43074e-11
STLINSLFLTDLYSPEYPGPSHR	1	SEPT7_MOUSE	7.96935e-16
TALSADRVNNININQGSITFAGGPGR	1	MYO1C_MOUSE	9.34637e-21
TQAC+57.021LC+57.021YIC+57.021AGNVER	1	SC31A_MOUSE	3.68783e-19
TTFEDLIQR	1	SC31A_MOUSE	2.5381e-12
SISPEWKQQLQQK	1	MYO1C_MOUSE	1.47803e-16
SAQLQHAVQSQGFIGYC+57.021QKK	1	SC31A_MOUSE	1.7736e-20
SPLAQMEEERR	1	SEPT7_MOUSE	5.74455e-13
VLQSLGSEPIQYAVPVVK	1	MYO1C_MOUSE	1.6438e-18
LLQFYAETC+57.021PAPER	1	MYO1C_MOUSE	4.78449e-18
LLQSNPVLEAFGNAK	1	MYO1C_MOUSE	8.21975e-19
LLGVEGTTLREALTHR	1	MYO1C_MOUSE	5.46779e-19
LLGVEGTTLR	1	MYO1C_MOUSE	3.59868e-12
LVTFESVAVPLQQGAEQQR	1	SC31A_MOUSE	2.40213e-18
LAAVTYNGVDNNKNKGQLTK	1	SEPT7_MOUSE	1.29651e-12
KPIPEEHLILK	1	SC31A_MOUSE	3.73841e-12
LGTEEISPR	1	MYO1C_MOUSE	1.13638e-11
LHEKVNIIPLIAK	1	SEPT7_MOUSE	5.04997e-11
LGLERNPQSYLYLVK	1	MYO1C_MOUSE	3.93118e-13
LC+57.021KAQGKPVSGQESSQSPYERQPLSK	1	SC31A_MOUSE	4.52712e-13
QMPDNRVQC+57.021C+57.021LYFIAPSGHGLKPLDIEFMKR	1	SEPT7_MOUSE	3.27689e-14
QPVFISQVVTEKDFLNR	1	SC31A_MOUSE	1.34469e-21
QLLLTPSAVVIVEDAK	1	MYO1C_MOUSE	2.92003e-19
QFEEEKANWEAQQR	1	SEPT7_MOUSE	4.26703e-19
RLEFLYDKLR	1	SC31A_MOUSE	5.66418e-13
RRQFEEEKANWEAQQR	1	SEPT7_MOUSE	1.11938e-09
RPVGASFSFGGK	1	SC31A_MOUSE	2.73959e-14
QVQHILASASPSGR	1	SC31A_MOUSE	1.75796e-17
QYPWGVAEVENGEHC+57.021DFTILR	1	SEPT7_MOUSE	3.89898e-25
NPAVLSAASFDGR	1	SC31A_MOUSE	2.68794e-16
NFHVFYQLLEGGEEETLRR	1	MYO1C_MOUSE	2.1141e-12
NLEGYVGFANLPNQVYR	1	SEPT7_MOUSE	2.39659e-12
NLEAQHKELEEKRRQFEEEKANWEAQQR	1	SEPT7_MOUSE	2.84103e-20
AAMLGQEDPPQHGLPR	1	FAS_MOUSE	6.22386e-16
ALEEERPSLR	1	RINI_MOUSE	8.57033e-13
KHEAFESDLAAHQDRVEQIAAIAQELNELDYYDSPSVNAR	1	ACTN1_MOUSE	6.31352e-11
ALDFIASK	1	ACTN1_MOUSE	9.57134e-11
KISSDLDGHPVPK	1	TKT_MOUSE	4.32242e-15
KKILATPPQEDAPSVDIANIR	1	TKT_MOUSE	6.44457e-21
ISIEMHGTLEDQLSHLR	1	ACTN1_MOUSE	9.35042e-18
AGIRDGVVKPLKC+57.021TVFPK	1	FAS_MOUSE	5.29885e-17
ILAGDKNYITEDELR	1	ACTN1_MOUSE	1.69603e-18
AIMTYVSSFYHAFSGAQK	1	ACTN1_MOUSE	1.47243e-21
ILC+57.021QGLKDSAC+57.021QLESLKLENC+57.021GITAANC+57.021KDLC+57.021DVVASK	1	RINI_MOUSE	1.38993e-31
FDASFFGVHPK	1	FAS_MOUSE	3.91075e-15
C+57.021QLEINFNTLQTK	1	ACTN1_MOUSE	4.57875e-17
FAELTVK	1	AL1L2_MOUSE	5.45116e-10
ENAEVSWDQPAEGLHNWIR	1	AL1L2_MOUSE	3.23844e-24
C+57.021KDISSAVQANPALTELSLR	1	RINI_MOUSE	2.61639e-23
FGDFIQK	1	AL1L2_MOUSE	2.21908e-10
DLGEEALNEYLK	1	AL1L2_MOUSE	2.54176e-15
EESFGPIMVISK	1	AL1L2_MOUSE	8.97628e-16
DHKDNLEFFLTNLGK	1	FAS_MOUSE	1.04103e-14
ELHLNDNPMGDAGLK	1	RINI_MOUSE	1.03006e-11
ELVLSNNDLHEPGVR	1	RINI_MOUSE	1.0146e-15
GNAGQTNYGFANSTMER	1	FAS_MOUSE	1.71892e-19
ASIHEAWTDGKEAMLR	1	ACTN1_MOUSE	2.87809e-16
ASLQELDLSSNK	1	RINI_MOUSE	2.28032e-14
ASLQELDLSSNKLGNAGIAALC+57.021PGLLLPSC+57.021K	1	RINI_MOUSE	3.04892e-21
GGNVGINSFGFGGSNVHVILQPNTR	1	FAS_MOUSE	2.28321e-22
SVPMSTVFYPSDGVATEKAVELAANTK	1	TKT_MOUSE	9.02885e-25
TPQPEEGATYEGIQKK	1	AL1L2_MOUSE	6.50072e-12
TPQPEEGATYEGIQK	1	AL1L2_MOUSE	1.62233e-14
TINEVENQILTR	1	ACTN1_MOUSE	1.07902e-15
SKDDQVTVIGAGVTLHEALAAAESLKKDK	1	TKT_MOUSE	2.73601e-20
SKDDQVTVIGAGVTLHEALAAAESLKK	1	TKT_MOUSE	9.38313e-28
SLLELQMSSNPLGDEGVQELC+57.021K	1	RINI_MOUSE	5.45884e-26
VVGVFTVPDKDGKADPLALAAEKDGTPVFKFPR	1	AL1L2_MOUSE	1.95014e-28
VTAIYIDPATHR	1	FAS_MOUSE	4.25296e-12
VSYASLADVDRAVAAAK	1	AL1L2_MOUSE	3.9897e-16
YNGTLNLDR	1	FAS_MOUSE	1.3499e-11
WTELLPLIQQYEVVRLDDC+57.021GLTEVR	1	RINI_MOUSE	3.39982e-16
VGDPQELNGITR	1	FAS_MOUSE	6.38484e-16
VLLSLEHGVWAPNLHFHNPNPEIPALLDGR	1	FAS_MOUSE	5.16694e-10
VLVQVREEEPEAVLPGAQPTLISAISK	1	FAS_MOUSE	1.57542e-11
VHLTGINVNPNALFPPVEFPAPR	1	FAS_MOUSE	1.08999e-14
VLDPFTIKPLDRK	1	TKT_MOUSE	1.2884e-13
VLDPFTIKPLDR	1	TKT_MOUSE	1.19719e-15
LQALKDTANRLR	1	TKT_MOUSE	2.12659e-12
LKDLSKFDASFFGVHPK	1	FAS_MOUSE	1.43272e-14
LTQGEVYKELR	1	FAS_MOUSE	2.35483e-14
LQLEYC+57.021NLTATSC+57.021EPLASVLR	1	RINI_MOUSE	7.93728e-25
LSLQNC+57.021GLTEAGC+57.021GILPGMLR	1	RINI_MOUSE	1.68539e-14
LRKDDPLTNLNTAFDVAER	1	ACTN1_MOUSE	1.13617e-17
LQVVDRPLPVRGGNVGINSFGFGGSNVHVILQPNTR	1	FAS_MOUSE	3.38842e-18
LQVVDRPLPVR	1	FAS_MOUSE	3.46148e-13
LAVSQVPR	1	TKT_MOUSE	5.54347e-11
LASDLLEWIRR	1	ACTN1_MOUSE	5.62263e-14
LALIGQSLFGQEVYSQLLKEGHR	1	AL1L2_MOUSE	1.6381e-26
LAILGIHNEVSK	1	ACTN1_MOUSE	2.10251e-13
KLGFTGSTSVGK	1	AL1L2_MOUSE	1.58503e-15
KQFGAQANVIGPWIQTK	1	ACTN1_MOUSE	6.44395e-14
LGMLSPDGTC+57.021R	1	FAS_MOUSE	1.11849e-13
LGNAGIAALC+57.021PGLLLPSC+57.021K	1	RINI_MOUSE	1.76042e-11
LEDFRDYRR	1	ACTN1_MOUSE	1.17092e-10
LDDC+57.021GLTEVR	1	RINI_MOUSE	1.04716e-13
LFVEEAIHDEFVTR	1	AL1L2_MOUSE	2.26505e-18
QAPAPTAHAALPHLLHASGR	1	FAS_MOUSE	7.25053e-23
QAFTDVATGSLGQGLGAAC+57.021GMAYTGKYFDKASYR	1	TKT_MOUSE	5.13921e-19
QAFTDVATGSLGQGLGAAC+57.021GMAYTGK	1	TKT_MOUSE	1.52792e-19
QSLKELSLASNELKDEGAR	1	RINI_MOUSE	1.23529e-19
QSGFGKDLGEEALNEYLK	1	AL1L2_MOUSE	1.11376e-17
QSC+57.021GGLQLQNEDVYMATK	1	AL1L2_MOUSE	1.38035e-17
MPTPPSYKVGDK	1	TKT_MOUSE	4.84019e-11
MPTPPSYK	1	TKT_MOUSE	8.41421e-12
MLDAEDIVGTARPDEK	1	ACTN1_MOUSE	4.58988e-17
MKVAEVLAGEGHLYSR	1	FAS_MOUSE	1.15574e-15
MFGIDKDAIVQAVK	1	TKT_MOUSE	7.27109e-18
NSTFSELFKK	1	TKT_MOUSE	3.88699e-13
NGLVLFGNDGK	1	AL1L2_MOUSE	5.25888e-15
EAGMQPQLQIR	1	HYOU1_MOUSE	2.06058e-14
AVGKEELGKNINADEAAAMGAVYQAAALSK	1	HYOU1_MOUSE	2.16426e-14
SVQKLEELTLRDLEK	1	HYOU1_MOUSE	2.08044e-12
TLGGLEMELR	1	HYOU1_MOUSE	4.59859e-13
TKEAGMQPQLQIR	1	HYOU1_MOUSE	5.05482e-10
SLAEDFAEQPIKDAVITVPAFFNQAERR	1	HYOU1_MOUSE	1.59027e-12
SRFPEHELIVDPQR	1	HYOU1_MOUSE	2.48827e-10
VAIVKPGVPMEIVLNKESR	1	HYOU1_MOUSE	7.29331e-24
LPATEKPVLLSK	1	HYOU1_MOUSE	5.50876e-15
LSATSTWLEDEGFGATTVMLKDK	1	HYOU1_MOUSE	8.28562e-26
LSATSTWLEDEGFGATTVMLK	1	HYOU1_MOUSE	6.06002e-11
KTPVTVTLKENER	1	HYOU1_MOUSE	4.45468e-15
LC+57.021QGLFFRVEER	1	HYOU1_MOUSE	1.98959e-16
LC+57.021QGLFFR	1	HYOU1_MOUSE	5.68887e-11
QADNPHVALYR	1	HYOU1_MOUSE	2.13397e-15
AKDINQEVYNFLATAGAK	1	ACON_MOUSE	2.4166e-16
C+57.021KSQFTITPGSEQIR	1	ACON_MOUSE	2.83453e-16
DVGGIVLANAC+57.021GPC+57.021IGQWDRKDIK	1	ACON_MOUSE	1.28879e-11
DVGGIVLANAC+57.021GPC+57.021IGQWDR	1	ACON_MOUSE	2.69374e-19
FNPETDFLTGKDGK	1	ACON_MOUSE	1.20807e-14
SDFDPGQDTYQHPPKDSSGQRVDVSPTSQR	1	ACON_MOUSE	1.22901e-11
SQFTITPGSEQIR	1	ACON_MOUSE	1.51878e-13
WVVIGDENYGEGSSR	1	ACON_MOUSE	4.95183e-19
VAVPSTIHC+57.021DHLIEAQVGGEKDLR	1	ACON_MOUSE	8.83024e-18
VAMSHFEPSEYIR	1	ACON_MOUSE	4.6854e-18
LQLLEPFDKWDGKDLEDLQILIK	1	ACON_MOUSE	1.60831e-21
QGLLPLTFADPSDYNK	1	ACON_MOUSE	2.21547e-10
ANFENLAKEREQEDRR	1	SRC8_MOUSE	1.32596e-15
ANFENLAKEREQEDR	1	SRC8_MOUSE	2.82915e-13
FGVQSERQDSSAVGFDYKER	1	SRC8_MOUSE	9.90595e-24
FGVEQDRMDR	1	SRC8_MOUSE	1.37716e-12
FGVQMDRVDQSAVGFEYQGKTEK	1	SRC8_MOUSE	4.22897e-19
GRYGLFPANYVELRQ	1	SRC8_MOUSE	2.52884e-11
SAVGFDYQGKTEKHESQKDYSK	1	SRC8_MOUSE	1.17179e-23
SAVGFEYQGK	1	SRC8_MOUSE	6.56011e-13
YGLFPANYVELRQ	1	SRC8_MOUSE	1.102e-13
TVPIEAVTSK	1	SRC8_MOUSE	2.06773e-12
LRENVFQEHQTLKEK	1	SRC8_MOUSE	4.93186e-15
LRENVFQEHQTLK	1	SRC8_MOUSE	7.79064e-10
QDSSAVGFDYKER	1	SRC8_MOUSE	1.18149e-16
ALNEAC+57.021ESVIQTAC+57.021K	1	GSLG1_MOUSE	1.55292e-19
ALKLGQEGKVPLQSAR	1	P3H1_MOUSE	1.60123e-12
AASSYSAKVPLEVQEADEAKLQQTEAELR	1	SYVC_MOUSE	1.70928e-18
IC+57.021LQPPPSSR	1	SYVC_MOUSE	8.41179e-12
HFC+57.021NKLWNATK	1	SYVC_MOUSE	2.47822e-10
GYDVDFPR	1	GFPT1_MOUSE	7.33801e-12
GYDSAGVGLDGGNDKDWEANAC+57.021K	1	GFPT1_MOUSE	1.67303e-25
APSQLALFSVSDKTGLVEFAR	1	PUR9_MOUSE	9.89054e-25
KIPAREDAYEGSSSSNYHTPNVSR	1	PEG3_MOUSE	2.2273e-12
AMDVKLDPALQDK	1	GSLG1_MOUSE	2.89284e-17
ADFPAGIPEC+57.021GTDALR	1	SYVC_MOUSE	8.3087e-13
IQASSMAFK	1	TAGL2_MOUSE	1.19575e-12
AEPPSLSGESHDSKQDVTFSVPSSSVR	1	PEG3_MOUSE	9.23729e-14
ISQEIGNLMK	1	P3H1_MOUSE	2.81342e-13
AFTHTAQYDEAISDYFRK	1	PUR9_MOUSE	1.06072e-13
ITPAHDQNDYEVGQR	1	SYVC_MOUSE	1.58142e-20
ADIFVDPVLHTAC+57.021ALDIKHHC+57.021AAITPGR	1	GSLG1_MOUSE	3.57834e-20
AKDDSELEGQVISC+57.021LK	1	GSLG1_MOUSE	3.51389e-19
ILAQITGTEHLTESENDNTK	1	PDLI5_MOUSE	4.58975e-18
AIRDAGLAVRDVSELTGFPEMLGGR	1	PUR9_MOUSE	2.29481e-11
AC+57.021DDAFIALLPVRPR	1	PEG3_MOUSE	3.11269e-19
AC+57.021TGSLNMTLQR	1	PDLI5_MOUSE	1.09226e-15
EVSDGIVAPGYEEEALK	1	PUR9_MOUSE	6.75721e-14
DDGLFSGDPNWFPK	1	TAGL2_MOUSE	3.03744e-17
ERELGEPFLTC+57.021PNFNEFRK	1	PEG3_MOUSE	3.36629e-11
ENPRNFSDNQLQEGKNVIGLQMGTNR	1	TAGL2_MOUSE	1.37084e-17
ENPRNFSDNQLQEGK	1	TAGL2_MOUSE	7.95595e-16
C+57.021GESFIHSSLLFEHQR	1	PEG3_MOUSE	1.00643e-18
C+57.021GIFAYLNYHVPR	1	GFPT1_MOUSE	1.77777e-18
C+57.021GEMAQAASAAVTR	1	SYVC_MOUSE	2.69906e-19
FFGAVLR	1	P3H1_MOUSE	3.30039e-10
C+57.021LGPPSAHLLSEELDLEFNKR	1	P3H1_MOUSE	1.49954e-25
FGLC+57.021AYTSQGR	1	SYVC_MOUSE	1.98412e-14
DLSLPVMSRPHFGLDRDDDRR	1	PEG3_MOUSE	9.37613e-10
EGGPLLYEGISLTMNSK	1	P3H1_MOUSE	4.55976e-18
DVSELTGFPEMLGGR	1	PUR9_MOUSE	3.34399e-17
DGQVIGIGAGQQSR	1	PUR9_MOUSE	2.63048e-12
EIFEQPESVVNTMR	1	GFPT1_MOUSE	3.38028e-14
EGQKADFPAGIPEC+57.021GTDALR	1	SYVC_MOUSE	4.8199e-11
EILETLIK	1	GFPT1_MOUSE	7.43043e-10
GLVKEAEEKEPK	1	GSLG1_MOUSE	4.48253e-15
GSPLLIGVR	1	GFPT1_MOUSE	4.8273e-11
GPGQDPQAALGALGK	1	SYVC_MOUSE	3.65441e-14
AVQTLQMELQQIMK	1	GFPT1_MOUSE	7.67848e-17
C+57.021AIALWFTLDPR	1	P3H1_MOUSE	5.44975e-12
AVAAAHTFFVGNPEHMEMR	1	P3H1_MOUSE	5.44391e-23
GASQAGMTGYGMPR	1	TAGL2_MOUSE	2.51769e-17
AVGFSSGTENPHGVKAVTR	1	P3H1_MOUSE	3.71143e-19
GDWPGVVLNMER	1	P3H1_MOUSE	2.56649e-15
GAVDIPAAASFK	1	PUR9_MOUSE	2.90546e-14
STISEIKEC+57.021AEEPVGK	1	GSLG1_MOUSE	6.34696e-19
SVTQQPGSEVIAPQKTPAQLKK	1	SYVC_MOUSE	1.08109e-23
TPMC+57.021AHC+57.021NQVIRGPFLVALGK	1	PDLI5_MOUSE	1.52427e-13
TLMNLGGLAVARDDGLFSGDPNWFPK	1	TAGL2_MOUSE	3.65938e-19
TLMNLGGLAVAR	1	TAGL2_MOUSE	1.29087e-13
TLMNLGGLAVARDDGLFSGDPNWFPKK	1	TAGL2_MOUSE	1.75284e-21
SLASLGLSLVASGGTAK	1	PUR9_MOUSE	1.66021e-17
SLAPSDPQTSYAQER	1	PEG3_MOUSE	3.73943e-19
SPYNYLQVAYFK	1	P3H1_MOUSE	1.60925e-16
SPSWQRPNQAAPSTGR	1	PDLI5_MOUSE	7.58503e-22
SSGTGASVGPPQPSDQDTLVQRAEHIPAGKR	1	PDLI5_MOUSE	3.81656e-13
SSGTGASVGPPQPSDQDTLVQRAEHIPAGK	1	PDLI5_MOUSE	4.40601e-17
SSGTGASVGPPQPSDQDTLVQR	1	PDLI5_MOUSE	2.41442e-21
SLFSNIVTK	1	PUR9_MOUSE	7.33151e-12
VVVC+57.021NLYPFVK	1	PUR9_MOUSE	1.88765e-15
VTSTTNMAYNKAPRPFGSVSSPK	1	PDLI5_MOUSE	7.91619e-20
WLKDGTVLC+57.021K	1	TAGL2_MOUSE	2.17383e-14
VTVVC+57.021EPEDYAGVAAEMHGSDSKDTSLETRR	1	PUR9_MOUSE	3.64707e-24
YTQSNSVC+57.021YAKDGQVIGIGAGQQSR	1	PUR9_MOUSE	1.78131e-20
YADQRLSSDC+57.021EDQIR	1	GSLG1_MOUSE	1.516e-15
YGMNPHQTPAQLYTLKPK	1	PUR9_MOUSE	4.26495e-10
YGEAGDGPGWGGPHPR	1	SYVC_MOUSE	1.54648e-18
YGINTTDIFQTVDLWEGKNMAC+57.021VQR	1	TAGL2_MOUSE	8.46382e-31
YGINTTDIFQTVDLWEGK	1	TAGL2_MOUSE	2.12153e-21
VDSTTC+57.021LFPVEEK	1	GFPT1_MOUSE	3.78392e-13
TWHSWMDNIRDWC+57.021ISR	1	SYVC_MOUSE	4.90308e-22
VAELSSDDFHLDRHLYFAC+57.021RDDRER	1	GSLG1_MOUSE	7.90765e-12
VPLEVQEADEAKLQQTEAELR	1	SYVC_MOUSE	3.32699e-25
VHEQDQLYSVK	1	PEG3_MOUSE	2.7954e-10
VIFLEDDDVAAVVDGR	1	GFPT1_MOUSE	2.09588e-20
LLSLGVQLAEDDRHSHMTQGHSSR	1	PEG3_MOUSE	2.45493e-18
LLELQYFISR	1	GSLG1_MOUSE	7.7954e-13
LTNAAATSGDGYRGQTSPHTPNEKFYGVTVLK	1	P3H1_MOUSE	1.63568e-20
LTNAAATSGDGYRGQTSPHTPNEK	1	P3H1_MOUSE	2.1082e-19
LSYLLMC+57.021LESAVHR	1	GSLG1_MOUSE	5.80958e-16
LAEEESC+57.021REDVTRVC+57.021PK	1	GSLG1_MOUSE	2.24688e-15
LGSSLDWDR	1	SYVC_MOUSE	1.73743e-12
LILIAC+57.021GTSYHAGVATR	1	GFPT1_MOUSE	3.6199e-19
LDFNLVR	1	PUR9_MOUSE	5.38809e-10
QITQNTDYRLNPVLR	1	GSLG1_MOUSE	2.32127e-16
QNLDYYQTMSGVK	1	P3H1_MOUSE	2.56203e-18
QNC+57.021VTELASHPSR	1	P3H1_MOUSE	1.41087e-17
QPTVTSVC+57.021SESAQELAEGQRR	1	PDLI5_MOUSE	8.40817e-13
QPTVTSVC+57.021SESAQELAEGQR	1	PDLI5_MOUSE	1.8184e-23
QMEQISQFLQAAER	1	TAGL2_MOUSE	2.19377e-18
QGRPVVIC+57.021DKEDTETIK	1	GFPT1_MOUSE	1.76207e-17
QGFFKPEYGRPSVSAPNPR	1	SYVC_MOUSE	2.08953e-16
QFSVISEFVEHQIMHTR	1	PEG3_MOUSE	2.1389e-16
RGSPLLIGVR	1	GFPT1_MOUSE	1.64383e-11
RGGAGPGGTGGGWKLAEEESC+57.021REDVTR	1	GSLG1_MOUSE	1.39393e-15
RLILIAC+57.021GTSYHAGVATR	1	GFPT1_MOUSE	1.29787e-15
QTLYTC+57.021LDVGLR	1	SYVC_MOUSE	9.77288e-16
QVSSEC+57.021QGEMLDYRR	1	GSLG1_MOUSE	2.48909e-13
MTAIIFSDYR	1	GSLG1_MOUSE	4.6767e-14
NC+57.021TVERNPAVSGSAIR	1	PEG3_MOUSE	1.56766e-18
NNGVVDKSLFSNIVTK	1	PUR9_MOUSE	1.55477e-15
NNETSVIHSLPFGELLAGHR	1	PEG3_MOUSE	5.97034e-18
NTEFYHIPTHSDASKKR	1	PDLI5_MOUSE	7.0224e-20
NTEFYHIPTHSDASK	1	PDLI5_MOUSE	2.00739e-19
NVIGLQMGTNR	1	TAGL2_MOUSE	1.04193e-13
NIPEDAADMAR	1	PUR9_MOUSE	3.62903e-14
KHIMGQNVADYMR	1	RL5_MOUSE	1.70004e-17
IAIAALEVLEEENLAENADKMGAILRK	1	OAT_MOUSE	5.70025e-26
ANGHLLLNSEK	1	SYLC_MOUSE	8.05408e-10
ALSGGLYPVSAVLC+57.021DDEIMLTIKPGEHGSTYGGNPLGC+57.021R	1	OAT_MOUSE	9.23264e-27
AFYNNVLGEYEEYITK	1	OAT_MOUSE	4.44081e-14
IIDAMKSQVDKLTLTSR	1	OAT_MOUSE	2.81955e-20
FDDPLLGPR	1	SYLC_MOUSE	2.75736e-12
EIELYGC+57.021PPDFPEEEEEEEESSAKPGDIVVR	1	SYLC_MOUSE	2.52887e-25
EIELYGC+57.021PPDFPEEEEEEEESSAKPGDIVVRDK	1	SYLC_MOUSE	8.17374e-15
GLLNAIVIR	1	OAT_MOUSE	7.79641e-11
FPGYDSESKEFNAEVHRK	1	RL5_MOUSE	1.80739e-24
TEPGVPVSLVNPQPSSGHFSTK	1	SYLC_MOUSE	1.23835e-22
TEQGPPSSEYIFER	1	OAT_MOUSE	3.2024e-17
TTTGNKVFGALKGAVDGGLSIPHSTKR	1	RL5_MOUSE	5.15926e-21
TLISENAVFHVDLVSK	1	SYLC_MOUSE	4.49597e-15
SGPADSFNDRVFASEMNAGIIKTDQNYEK	1	SYLC_MOUSE	1.35196e-09
STGNFLTLSQAVDKFSADGMR	1	SYLC_MOUSE	2.55281e-16
SADEC+57.021VVALC+57.021DQWYLDYGDENWKK	1	SYLC_MOUSE	6.10652e-22
SFITTDVNPYYDSFVR	1	SYLC_MOUSE	1.1608e-17
WLAVDHENVRPDMVLLGK	1	OAT_MOUSE	2.68243e-15
VTNRDIIC+57.021QIAYAR	1	RL5_MOUSE	1.07766e-16
YLMEEDEDAYKKQFSQYIK	1	RL5_MOUSE	6.9997e-23
YLMEEDEDAYKK	1	RL5_MOUSE	6.31387e-13
VFGALKGAVDGGLSIPHSTK	1	RL5_MOUSE	2.18197e-11
VLPMNTGVEAGETAC+57.021K	1	OAT_MOUSE	2.84319e-21
VMPFVAMIKENMEK	1	SYLC_MOUSE	7.72391e-17
LMRFDDPLLGPR	1	SYLC_MOUSE	1.50763e-10
LPSDVVTSVR	1	OAT_MOUSE	4.78377e-13
KTEQGPPSSEYIFERESK	1	OAT_MOUSE	7.33909e-20
QTGEGVGPQEYTLVK	1	SYLC_MOUSE	2.58378e-15
RFPGYDSESKEFNAEVHR	1	RL5_MOUSE	6.43178e-22
QYFDFLSAYGAVSQGHC+57.021HPK	1	OAT_MOUSE	7.55033e-18
NYPVWQHITLTTLR	1	SYLC_MOUSE	8.42763e-19
NMETFC+57.021EESRKNFEASLDWLQEHAC+57.021SR	1	SYLC_MOUSE	1.52326e-22
KIQGGSVVEMQGDEMTR	1	IDHC_MOUSE	1.07267e-22
IQGGSVVEMQGDEMTR	1	IDHC_MOUSE	1.11222e-20
IIWELIKEK	1	IDHC_MOUSE	9.28011e-12
ILFEVFDENRLTR	1	NEDD4_MOUSE	1.6384e-12
DDFLGQVDVPLYPLPTENPR	1	NEDD4_MOUSE	1.58609e-14
FKDIFQEIYDKK	1	IDHC_MOUSE	1.26597e-15
TQWKRPSPDDDLTDEDNDDMQLQAQR	1	NEDD4_MOUSE	1.5892e-17
TTTWSKPTMQDDPRSK	1	NEDD4_MOUSE	8.90676e-17
SIEDFAHSSFQMALSK	1	IDHC_MOUSE	7.47529e-19
SEGGFIWAC+57.021K	1	IDHC_MOUSE	4.40212e-14
SDYLNTFEFMDKLGENLKAK	1	IDHC_MOUSE	2.02628e-23
WNEEILFR	1	NEDD4_MOUSE	1.42271e-11
YKSQFEAQKIC+57.021YEHR	1	IDHC_MOUSE	3.0012e-12
VIAGIGLAK	1	NEDD4_MOUSE	2.22481e-11
VKVIAGIGLAKKDILGASDPYVR	1	NEDD4_MOUSE	3.10416e-10
KTQWEDPRLQNVAITGPAVPYSR	1	NEDD4_MOUSE	8.79278e-11
KQTDIPNKFEMK	1	NEDD4_MOUSE	8.71367e-14
LIDDMVAQAMKSEGGFIWAC+57.021K	1	IDHC_MOUSE	1.59777e-18
RPSPDDDLTDEDNDDMQLQAQR	1	NEDD4_MOUSE	1.21038e-19
QTDIPNKFEMK	1	NEDD4_MOUSE	3.35339e-15
RANILEDSYRR	1	NEDD4_MOUSE	4.22413e-10
KIFREC+57.021DHSQTDSLEDEEIETFYR	1	PLCD1_MOUSE	3.83521e-11
AKSQGMALSLGDKINLSQK	1	COPB_MOUSE	1.95011e-13
ALESALKEAKENASRDR	1	KINH_MOUSE	1.66937e-13
ALESALKEAKENASR	1	KINH_MOUSE	4.44548e-17
IEYQFFEDKHSAIK	1	UGGG1_MOUSE	1.20544e-17
AQEKVHEMEKEHLNKVQTANEVK	1	KINH_MOUSE	3.63276e-13
ALTQGPWWAPK	1	PLCD1_MOUSE	1.14923e-15
ISMINNPSQEISDSSTPIFR	1	UGGG1_MOUSE	7.2023e-19
AEIDRAFAEAAGSAETLSVEK	1	PLCD1_MOUSE	9.3754e-11
IVPEWQDYDQEIK	1	UGGG1_MOUSE	1.13791e-17
IYPAGWR	1	PLCD1_MOUSE	1.11481e-10
AIVAGDQNVEYKGTVWHKDC+57.021FTC+57.021SNC+57.021K	1	FHL1_MOUSE	7.47396e-29
AIVAGDQNVEYKGTVWHK	1	FHL1_MOUSE	1.79115e-17
AIVAGDQNVEYK	1	FHL1_MOUSE	5.07531e-16
AITSGGITYQDQPWHAEC+57.021FVC+57.021VTC+57.021SK	1	FHL1_MOUSE	2.82749e-28
IIPGAAEKIER	1	SEPT2_MOUSE	1.79446e-13
ILDEIEEHSIK	1	SEPT2_MOUSE	7.91875e-13
AIHNKVNIVPVIAK	1	SEPT2_MOUSE	8.70391e-10
EYLDLTASNNFYVDDFAR	1	UGGG1_MOUSE	4.74972e-24
EVIKTNNVSEHEDTDKYR	1	COPB_MOUSE	2.81796e-22
C+57.021LHPLASETFVSK	1	FHL1_MOUSE	9.82189e-13
DLQHPNEFIR	1	COPB_MOUSE	1.97904e-12
DTDLDGFPDEKLR	1	COMP_MOUSE	2.12148e-15
EAGELKPEEEITVGPVQK	1	COPB_MOUSE	2.04373e-13
ELQETNAALQDVR	1	COMP_MOUSE	9.56693e-17
ASPYPVILSLENHC+57.021SLEQQR	1	PLCD1_MOUSE	1.44977e-23
GLEETVAKELQTLHNLRK	1	KINH_MOUSE	5.22723e-21
GSFQC+57.021GPC+57.021QPGFVGDQTSGC+57.021QRR	1	COMP_MOUSE	8.15603e-13
GSFQC+57.021GPC+57.021QPGFVGDQTSGC+57.021QR	1	COMP_MOUSE	4.90778e-24
GRLYPWGVVEVENPEHNDFLKLR	1	SEPT2_MOUSE	1.16485e-18
GQYQGLSQDPNSLSNLDQDLPNNMIHQVPIK	1	UGGG1_MOUSE	4.37051e-24
FTAVEDQYYC+57.021VDC+57.021YKNFVAK	1	FHL1_MOUSE	1.67238e-22
FTAVEDQYYC+57.021VDC+57.021YK	1	FHL1_MOUSE	5.96308e-22
C+57.021AGC+57.021KNPITGFGK	1	FHL1_MOUSE	6.62123e-10
FMVEDYDSSSKNDFIGQSTIPWNSLK	1	PLCD1_MOUSE	6.17262e-12
AVAEPGIQLK	1	COMP_MOUSE	3.36903e-12
GGGSFVQNNQPVGLRGGGGKQS	1	KINH_MOUSE	4.28866e-11
TAVSAQLRAEVEENQKYFK	1	UGGG1_MOUSE	3.12585e-17
TIDLC+57.021NNPMTKEPK	1	UGGG1_MOUSE	1.56197e-10
SVHFGGFSSPSTSGQAFYEMASFSESR	1	PLCD1_MOUSE	1.14362e-18
STLLFGQR	1	KINH_MOUSE	7.39229e-11
TAAIANSMNYLTK	1	UGGG1_MOUSE	1.69069e-17
TQMLDQEELLASTR	1	KINH_MOUSE	7.43646e-15
TTIVIC+57.021C+57.021SPSSYNESETK	1	KINH_MOUSE	5.43595e-22
TIISYIDEQFER	1	SEPT2_MOUSE	1.00177e-15
SQGMALSLGDKINLSQKK	1	COPB_MOUSE	1.10889e-13
SLPQEWLWC+57.021ETWC+57.021DDASKKR	1	UGGG1_MOUSE	3.32176e-21
SLGEIPIVESEIKKEAGELKPEEEITVGPVQK	1	COPB_MOUSE	2.41288e-24
SLGEIPIVESEIKK	1	COPB_MOUSE	8.5273e-15
SNKQVC+57.021TDINEC+57.021ETGQHNC+57.021VPNSVC+57.021VNTR	1	COMP_MOUSE	1.02884e-19
WFLQHRPQVGYIR	1	COMP_MOUSE	1.67624e-18
YVLEPEISFTADSSFAKGPIAK	1	UGGG1_MOUSE	1.54857e-22
YWHDNC+57.021FR	1	FHL1_MOUSE	1.54998e-11
TVQIEASTVEIEER	1	SEPT2_MOUSE	3.83393e-17
VPNFDQSDSDGDGVGDAC+57.021DNC+57.021PQKDNPDQR	1	COMP_MOUSE	8.83544e-23
LLQESGNSFVR	1	PLCD1_MOUSE	1.62234e-14
LNIQPSETDYAVDIR	1	UGGG1_MOUSE	1.46034e-18
LKPKEGETYYDVVAVVDPVTR	1	UGGG1_MOUSE	4.54609e-11
LLHEMILVC+57.021DAYRK	1	COPB_MOUSE	1.69546e-14
LTVVDTPGYGDAINC+57.021R	1	SEPT2_MOUSE	1.8895e-20
LSDMPLKSFYR	1	UGGG1_MOUSE	3.6872e-15
KVENEDMNKDQILLEKEAELRR	1	SEPT2_MOUSE	1.29716e-24
KLFVQDLATR	1	KINH_MOUSE	3.35353e-12
KPITDDDVDRISLC+57.021LK	1	COPB_MOUSE	7.53793e-14
LFVQDLATR	1	KINH_MOUSE	2.54711e-12
QLLYDAIKHQK	1	UGGG1_MOUSE	1.68478e-14
RGHSAQIAKPIRPGQHPAASPTHPGTVR	1	KINH_MOUSE	1.65859e-10
QQPTQFINPETPGYVGFANLPNQVHR	1	SEPT2_MOUSE	4.09948e-29
RGQHFC+57.021PDGSPSPC+57.021HEKANC+57.021VLER	1	COMP_MOUSE	3.68337e-27
QVIGTGSFFPKGEDFYC+57.021VTC+57.021HETK	1	FHL1_MOUSE	1.02266e-21
QQVKEITFLK	1	COMP_MOUSE	1.04542e-11
QSLSQMLSAKLEEEKLSQKK	1	COPB_MOUSE	4.75936e-22
MQAQMQMQMQGGDSDSGALGQHV	1	SEPT2_MOUSE	6.47879e-15
NAFMMLIHADQDR	1	COPB_MOUSE	6.80367e-14
LYPWGVVEVENPEHNDFLK	1	SEPT2_MOUSE	7.62431e-15
NVTVQPDDPISFMQLTAK	1	COPB_MOUSE	1.52176e-21
NTVMEC+57.021DAC+57.021GMQPAR	1	COMP_MOUSE	8.97504e-21
NGDLHPSATLFVK	1	PLCD1_MOUSE	9.05978e-15
IASVKPSDAGTYVC+57.021QAQNALGTAQK	1	PGBM_MOUSE	1.90474e-17
ALLLQGSNEIELRGEGNSR	1	CO1A1_MOUSE	8.85643e-16
GYTPIYTPFFMRK	1	SYSC_MOUSE	6.03606e-18
APVPTGEVYFADSFDRGSLSGWILSK	1	CALX_MOUSE	3.81893e-22
AAAQLLQSQAQQSGAQQTKK	1	SEP11_MOUSE	1.46314e-17
KLDLEAWFPGSGAFR	1	SYSC_MOUSE	1.0526e-13
ALRFPSLPDGVRR	1	COBA2_MOUSE	2.37723e-11
KIPNPDFFEDLEPFK	1	CALX_MOUSE	1.82099e-16
KKELEEEVSNFQKK	1	SEP11_MOUSE	2.01501e-16
KKELEEEVSNFQK	1	SEP11_MOUSE	2.46459e-11
AGLPGSDGPPGPPGTSLMLPFR	1	COBA2_MOUSE	2.70349e-19
AFTGREFDELSPSAQR	1	AT2A2_MOUSE	6.78118e-11
AKKDDTDDEIAKYDGKWEVDEMKETK	1	CALX_MOUSE	1.08695e-26
IMSVIREWGSGSDTLR	1	AT2A2_MOUSE	8.71548e-18
C+57.021VVPGQAHAQVTWHKR	1	PGBM_MOUSE	1.34722e-20
C+57.021SVC+57.021KEPIMPAPGQEETVR	1	LPP_MOUSE	1.2831e-16
C+57.021GENVVGEGTGC+57.021TAMDQVFHVDC+57.021FTC+57.021IVC+57.021DVK	1	LPP_MOUSE	2.48683e-13
C+57.021ESAPGC+57.021GVWQRPMIDNPNYK	1	CALX_MOUSE	9.52101e-24
C+57.021ESC+57.021APGYEGNPIQPGGK	1	PGBM_MOUSE	6.70212e-19
EFMPPGLQELIPFVKPAPIDQEPSKK	1	SYSC_MOUSE	4.11531e-15
EFDELSPSAQR	1	AT2A2_MOUSE	3.70849e-12
EAAYAPPASGNQNHPGMYPVSGPKK	1	LPP_MOUSE	3.52374e-12
EADQGAYTC+57.021EAMNSR	1	PGBM_MOUSE	2.42958e-18
EAAYAPPASGNQNHPGMYPVSGPK	1	LPP_MOUSE	7.86847e-23
ELVSC+57.021SNC+57.021TDYQAR	1	SYSC_MOUSE	2.29414e-19
DFSLLTVVR	1	COBA2_MOUSE	8.19315e-12
EIGNLLHPSVPISNDEDADNKVER	1	SYSC_MOUSE	1.3949e-25
EGTKGDPGPPGAPGKDGPAGLR	1	COBA2_MOUSE	1.37971e-11
DIVPGDIVEIAVGDKVPADIR	1	AT2A2_MOUSE	6.35625e-19
GNDGAVGAAGPPGPTGPTGPPGFPGAVGAKGEAGPQGAR	1	CO1A1_MOUSE	1.22257e-13
GLTGPIGPPGPAGAPGDKGEAGPSGPPGPTGAR	1	CO1A1_MOUSE	2.94243e-26
GLTGSPGSPGPDGKTGPPGPAGQDGRPGPAGPPGAR	1	CO1A1_MOUSE	1.74329e-27
ATATAC+57.021RPC+57.021PC+57.021PYIDASR	1	PGBM_MOUSE	4.98304e-11
GSEGPQGVRGEPGPPGPAGAAGPAGNPGADGQPGAK	1	CO1A1_MOUSE	2.78798e-13
GVC+57.021PGDVAYR	1	COBA2_MOUSE	1.08957e-12
AYC+57.021EPC+57.021YINTLEQC+57.021SVC+57.021SKPIMER	1	LPP_MOUSE	2.14875e-26
AYHPHC+57.021FTC+57.021VMC+57.021HR	1	LPP_MOUSE	4.46062e-18
GFPGLPGPSGEPGK	1	CO1A1_MOUSE	1.6592e-17
GFPGADGVAGPKGPSGER	1	CO1A1_MOUSE	1.27714e-17
GANGAPGIAGAPGFPGAR	1	CO1A1_MOUSE	7.48513e-15
GANEDELSPETSPYVK	1	COBA2_MOUSE	2.05756e-16
GEPGPSGLPGPPGER	1	CO1A1_MOUSE	4.47559e-14
GDTGAQGLPGPPGEDGERGDDGEIGPR	1	COBA2_MOUSE	7.69515e-20
THQEEKKKVEDKKKELEEEVSNFQK	1	SEP11_MOUSE	2.20283e-11
TGSGLYLGQC+57.021ELC+57.021EC+57.021NGHSDLC+57.021HPETGAC+57.021SR	1	PGBM_MOUSE	2.58021e-21
STLMDTLFNTKFESDPATHNEPGVR	1	SEP11_MOUSE	1.62187e-19
STSQGFC+57.021FNILC+57.021VGETGIGK	1	SEP11_MOUSE	6.65364e-22
STTLRVDQSILTGESVSVIK	1	AT2A2_MOUSE	2.87932e-13
TAELSLDQFHDKTPYTIMFGPDKC+57.021GEDYKLHFIFR	1	CALX_MOUSE	2.82523e-25
SVVPQGGPHSLR	1	PGBM_MOUSE	8.02458e-15
SAQPSPHYMAGPSSGQIYGPGPR	1	LPP_MOUSE	7.10008e-14
SAGVSVPGPMGPSGPR	1	CO1A1_MOUSE	1.51275e-11
SQSVRPGADVTFIC+57.021TAK	1	PGBM_MOUSE	5.45246e-14
SMSVYC+57.021TPNKPSR	1	AT2A2_MOUSE	1.28898e-17
SLSQQIENIRSPEGSR	1	CO1A1_MOUSE	2.34378e-14
WKPPMIDNPNYQGIWKPR	1	CALX_MOUSE	6.88139e-22
VTYKAPVPTGEVYFADSFDRGSLSGWILSK	1	CALX_MOUSE	2.16933e-12
YYEPYYAAGPSYGGR	1	LPP_MOUSE	2.72662e-21
TYITDPVSAPC+57.021APPLQPK	1	LPP_MOUSE	3.01563e-22
TVEEVLGHFGVNESTGLSLEQVKK	1	AT2A2_MOUSE	8.39997e-17
VARPAQLSAPTR	1	COBA2_MOUSE	3.50522e-15
VAEGQTLDLNC+57.021VVPGHAHAQVTWHK	1	PGBM_MOUSE	2.69276e-17
VKEKEAELKEAEKELHEKFDLLKR	1	SEP11_MOUSE	2.5879e-25
VKEKEAELKEAEKELHEK	1	SEP11_MOUSE	1.91858e-11
VLDLDLFRVDKGGDPALIRETQEKR	1	SYSC_MOUSE	5.36757e-20
VLDLDLFRVDKGGDPALIR	1	SYSC_MOUSE	5.55166e-19
VLDLDLFR	1	SYSC_MOUSE	1.02678e-10
LLSVSAHQDVSYPC+57.021SGVSQDGPLK	1	COBA2_MOUSE	2.6669e-22
LLSVSAHQDVSYPC+57.021SGVSQDGPLKLR	1	COBA2_MOUSE	4.777e-29
LPAIEPSDQGQYLC+57.021R	1	PGBM_MOUSE	1.90471e-17
LLIDEAIQK	1	SYSC_MOUSE	3.04916e-11
KTYITDPVSAPC+57.021APPLQPK	1	LPP_MOUSE	1.57661e-18
LC+57.021HPELPDGEYWVDPNQGC+57.021AR	1	COBA2_MOUSE	1.10094e-16
LC+57.021NEC+57.021SDGSFHLSK	1	PGBM_MOUSE	3.53683e-14
QLFPGGFPKDFSLLTVVR	1	COBA2_MOUSE	3.82865e-22
RIGIFGQDEDVTSK	1	AT2A2_MOUSE	2.81111e-12
RNEFLGELQKKEEEMR	1	SEP11_MOUSE	1.29149e-19
NSQLTGGFTVEPVHDGAR	1	PGBM_MOUSE	8.38764e-18
NIGASVEFHC+57.021AVPNER	1	PGBM_MOUSE	4.86289e-16
NGDRGETGPAGPAGPIGPAGAR	1	CO1A1_MOUSE	7.53348e-15
NMLFSGTNIAAGK	1	AT2A2_MOUSE	1.33012e-17
IALLNVELELKAEKDNAEIR	1	TCPH_MOUSE	3.14688e-23
IAATILTSPDLR	1	AATM_MOUSE	1.29177e-14
IFVGGLNPEATEEK	1	ROAA_MOUSE	1.94338e-13
AAQTSVAYGC+57.021IK	1	SYRC_MOUSE	1.06736e-14
AAKDSKPIKVTLPDGK	1	SYTC_MOUSE	1.56649e-10
HIRDSVSAAWHTYDTDRDGR	1	RCN3_MOUSE	1.99271e-11
IQTYLESTKPIIDLYEEMGKVK	1	KCY_MOUSE	9.68652e-22
IQTYLESTKPIIDLYEEMGK	1	KCY_MOUSE	6.44573e-17
AGGVASGLNHVLTNDLTAKR	1	ADSV_MOUSE	6.57211e-14
IVEKYGYTHLSAGELLRDER	1	KCY_MOUSE	7.3657e-15
IVDRMDLAGDSDGWVSLAELR	1	RCN3_MOUSE	5.62176e-11
IWSVIYEENC+57.021FKPQTIQRPLASGR	1	ERO1A_MOUSE	9.77291e-17
IVFVPGC+57.021SVPLTIVK	1	SYRC_MOUSE	1.31921e-15
AAYPDLENPPLIVTPSQQPK	1	SYRC_MOUSE	8.72162e-17
KFHTVSGSKC+57.021EIKVAQPK	1	ROAA_MOUSE	8.53502e-10
IIGNTENLVR	1	SERC_MOUSE	3.85073e-13
IMDC+57.021VGC+57.021FK	1	ERO1A_MOUSE	4.02698e-11
AIDLFTDAIKLNPR	1	F10A1_MOUSE	2.44081e-17
C+57.021VNTTLQIK	1	CAP1_MOUSE	2.34537e-12
DAGMQLQGYR	1	AATM_MOUSE	2.72828e-13
FLREWVESMGGK	1	F10A1_MOUSE	1.38346e-11
C+57.021FC+57.021QVSGYLDDC+57.021TC+57.021DVETIDKFNNYR	1	ERO1A_MOUSE	3.29977e-31
FMADTDLDPGC+57.021TLNKK	1	SYTC_MOUSE	2.66253e-11
FLDKAVELNMISLK	1	SERC_MOUSE	1.84833e-17
FLIDGFPR	1	KCY_MOUSE	3.43209e-11
FGDYQC+57.021NSAMGISQMLK	1	SYRC_MOUSE	2.71375e-23
FHTVSGSKC+57.021EIKVAQPK	1	ROAA_MOUSE	7.81956e-10
FGEVVDC+57.021TIKMDPNTGR	1	ROAA_MOUSE	1.04022e-22
FGTVNIVHPK	1	SERC_MOUSE	2.62001e-14
EC+57.021PSVLDYK	1	SERC_MOUSE	7.91246e-11
EFSVYMTK	1	AATM_MOUSE	1.79016e-11
EELTAFLHPEEFPHMR	1	RCN3_MOUSE	1.63045e-21
EFDKLSPEESQAR	1	RCN3_MOUSE	7.54056e-15
DSKPIKVTLPDGKQVDAESWK	1	SYTC_MOUSE	1.20861e-19
ELLAVPNNYK	1	SERC_MOUSE	8.95981e-12
ELQGYESTDFVGYFK	1	ADSV_MOUSE	3.95032e-20
EGSSHNWQHITDQIGMFC+57.021FTGLKPEQVER	1	AATM_MOUSE	7.11679e-22
GLPGAIGLPGDPGPASYGK	1	CO9A1_MOUSE	1.20256e-13
ASLYNAVTTEDVEKLAAFMK	1	SERC_MOUSE	1.15597e-23
GLPGSRGPVGPEGSPGIPGK	1	CO9A1_MOUSE	6.06119e-16
ATISNDGATILK	1	TCPH_MOUSE	4.82681e-12
GIPGPPGPPGTTGLPGELGR	1	CO9A1_MOUSE	5.72946e-11
GSVGNPGEPGLRGPEGIR	1	CO9A1_MOUSE	9.79168e-15
ASAELALGENNEVLKSGR	1	AATM_MOUSE	7.40949e-11
GPPGPPGPPGPSGTIGFHDGDPLC+57.021PNSC+57.021PPGR	1	CO9A1_MOUSE	8.82516e-23
GNTGAPGKPGQLGSSGKPGQQGPPGEVGPR	1	CO9A1_MOUSE	1.21442e-10
ASAELALGENNEVLK	1	AATM_MOUSE	1.86072e-14
ARFPANSISNGGSELC+57.021PK	1	CO9A1_MOUSE	1.2021e-17
GQIDADGFAVLGK	1	CO9A1_MOUSE	4.36929e-12
GAAIEALNDGELQK	1	F10A1_MOUSE	2.94089e-14
FPANSISNGGSELC+57.021PK	1	CO9A1_MOUSE	9.60008e-13
FRVADQDGDSMATR	1	RCN3_MOUSE	6.43005e-13
GFDILGIKPVQR	1	SYRC_MOUSE	1.96669e-10
GFDGEPGPQGIPGAAGDQGQR	1	CO9A1_MOUSE	1.64395e-18
GFGFILFKDSSSVEK	1	ROAA_MOUSE	1.5262e-17
GFGFILFK	1	ROAA_MOUSE	5.57721e-11
GFQEVVTPNIFNSR	1	SYTC_MOUSE	1.25248e-14
GGAEQFMEETER	1	TCPH_MOUSE	2.67853e-14
GFVFITFKEEDPVKKVLEK	1	ROAA_MOUSE	1.60207e-21
AVLQWTK	1	ERO1A_MOUSE	1.19393e-10
AVGRLEAVSHTSDMHC+57.021GYGDSPSK	1	CAP1_MOUSE	1.9244e-17
TATQLAVNKIKEIAVTVK	1	TCPH_MOUSE	3.58666e-20
TC+57.021TIILR	1	TCPH_MOUSE	1.30002e-09
TTPYQIAC+57.021GISQGLADNTVVAK	1	SYTC_MOUSE	1.2315e-17
TSATLFIDC+57.021IRIESLPIKPR	1	CO9A1_MOUSE	6.30895e-16
SKDGGGDGGRAELNPWPEYINTR	1	SYTC_MOUSE	3.21768e-12
SASYKYSEEANRIEEC+57.021EQAER	1	ERO1A_MOUSE	5.03883e-10
SALFAQINQGESITHALK	1	CAP1_MOUSE	6.43472e-17
SADYVVTGAWSAK	1	SERC_MOUSE	9.82462e-18
SDGGYTYDTSDLAAIKQR	1	SYRC_MOUSE	7.66985e-23
SDGGYTYDTSDLAAIK	1	SYRC_MOUSE	1.17272e-13
SQLIVVEEGSEPSELMK	1	ADSV_MOUSE	7.2775e-18
SQMIYEIIDNSQGFYVC+57.021PVER	1	SERC_MOUSE	5.93096e-13
SLGGQAVQVR	1	ADSV_MOUSE	6.98331e-13
YYKVNLKKPC+57.021PFWNDINQC+57.021GR	1	ERO1A_MOUSE	5.51341e-15
YSEEANRIEEC+57.021EQAER	1	ERO1A_MOUSE	7.00317e-21
YSEEANRIEEC+57.021EQAERLGAVDESLSEETQK	1	ERO1A_MOUSE	3.80122e-20
YTGYKGPDAWR	1	ERO1A_MOUSE	1.51131e-16
YSTNTQIQVLPEGGETPIFK	1	ADSV_MOUSE	1.11916e-15
YGYTHLSAGELLRDER	1	KCY_MOUSE	2.64905e-16
VENQENVSNLVIDDTELKQVAYIYK	1	CAP1_MOUSE	4.4615e-24
VENQENVSNLVIDDTELK	1	CAP1_MOUSE	3.63835e-18
VAQPKEVYQQQQYGSGGRGNR	1	ROAA_MOUSE	6.32271e-17
VAQPKEVYQQQQYGSGGR	1	ROAA_MOUSE	6.03493e-18
VHHGTPLSEAPHDDAHGNFQYDHEAFLGR	1	RCN3_MOUSE	1.7574e-37
VGWEELR	1	RCN3_MOUSE	2.02779e-10
VLGRKPELPDGDNDDDVVADISNRK	1	ADSV_MOUSE	7.46376e-12
VLGRKPELPDGDNDDDVVADISNR	1	ADSV_MOUSE	9.39362e-15
LPIGDVATQYFADRDMFC+57.021AGR	1	TCPH_MOUSE	9.87548e-14
LPHSVLLEIQK	1	SERC_MOUSE	7.43615e-14
LLKEWEKFQEEAKNRDHR	1	SYTC_MOUSE	1.07964e-15
LLGHWEEAAHDLALAC+57.021KLDYDEDASAMLR	1	F10A1_MOUSE	3.67954e-26
LLDVVHPAAK	1	TCPH_MOUSE	5.70966e-12
LLESDYFR	1	ERO1A_MOUSE	3.8905e-11
LTKEFSVYMTK	1	AATM_MOUSE	1.36193e-10
LVDNPQVSVPFELQWMLIHC+57.021DPLRPR	1	CO9A1_MOUSE	3.85678e-21
LQEVFGC+57.021AIR	1	SYRC_MOUSE	1.98372e-13
LQKPNAAIRDC+57.021DRAIEINPDSAQPYK	1	F10A1_MOUSE	6.29366e-10
LSKAEILSNWNMFVGSQATNYGEDLTR	1	RCN3_MOUSE	1.53079e-19
LADFGVLHRNELSGALTGLTR	1	SYTC_MOUSE	1.48517e-14
KNPDSQYGELIEKYIKEGK	1	KCY_MOUSE	8.27347e-15
LHSSPQMAAQHNMVDDGSGGVEIWR	1	ADSV_MOUSE	4.09479e-14
LDYDEDASAMLR	1	F10A1_MOUSE	8.27317e-14
LGAVDESLSEETQKAVLQWTK	1	ERO1A_MOUSE	4.53484e-24
QLC+57.021DNAGFDATNILNK	1	TCPH_MOUSE	3.34548e-21
QDPSVLHTEEMR	1	F10A1_MOUSE	3.08144e-16
RGFVFITFKEEDPVKK	1	ROAA_MOUSE	6.38947e-17
QVKPYVEEGLHPQIIIR	1	TCPH_MOUSE	2.86147e-20
QVMVVPVGPTC+57.021DEYAQK	1	SYTC_MOUSE	1.00611e-17
MSKEIGGDVQKHAEMVHTGLKLER	1	CAP1_MOUSE	2.74579e-17
MNLGVGAYRDDNGKPYVLPSVR	1	AATM_MOUSE	5.76964e-15
NC+57.021GC+57.021LEASPSLEQLREENLK	1	SYRC_MOUSE	1.52672e-19
NATYGHYEPGEEFHDVEDAETYKK	1	RCN3_MOUSE	8.83105e-22
NAQLAQYNFILVVGEKEK	1	SYTC_MOUSE	3.14075e-18
MDLAGDSDGWVSLAELR	1	RCN3_MOUSE	1.52448e-21
MKPLVVFVLGGPGAGKGTQC+57.021AR	1	KCY_MOUSE	1.20685e-21
MKPLVVFVLGGPGAGK	1	KCY_MOUSE	7.15368e-14
NNGFIWIGK	1	ADSV_MOUSE	3.6071e-11
NQDNLQGWNK	1	KCY_MOUSE	1.54532e-14
NKFLIDGFPR	1	KCY_MOUSE	1.4862e-12
NMININSR	1	SYRC_MOUSE	2.44741e-11
AALEQDMAFWYGPHWQEIIPC+57.021TPATQHYVKR	1	HMOX1_MOUSE	1.65247e-16
KHPDASVNFSEFSKK	1	HMGB1_MOUSE	3.98393e-15
ALAGC+57.021DFLTISPK	1	TALDO_MOUSE	2.02314e-16
IGHPKPALLHSTFFPALQGAQTK	1	SYWC_MOUSE	1.34223e-09
IDKELINRIER	1	SYWC_MOUSE	3.51863e-10
AMTEDGFLAVC+57.021SEAK	1	ASNS_MOUSE	2.17456e-19
GVLFGVPGAFTPGC+57.021SK	1	PRDX5_MOUSE	2.16378e-15
AAAASAAEAGIATPGTEDSDDALLK	1	PSMD4_MOUSE	1.07638e-19
AAAASAAEAGIATPGTEGERDSDDALLK	1	PSMD4_MOUSE	1.6512e-20
APIKVGDAIPSVEVFEGEPGKKVNLAELFK	1	PRDX5_MOUSE	6.32111e-24
GVTFNVTTVDTK	1	CLIC1_MOUSE	6.11017e-15
HPDASVNFSEFSKK	1	HMGB1_MOUSE	2.38132e-11
ALRLDVGNFSWGSEC+57.021C+57.021TR	1	RS8_MOUSE	8.22129e-17
ALRETLPAEQDLTTKNVSIGIVGK	1	PSA1_MOUSE	1.45224e-15
ALNVEPDGTGLTC+57.021SLAPNILSQL	1	PRDX5_MOUSE	4.99853e-10
AMALPSSGEGLAFFTFPNIDSPTKFK	1	HMOX1_MOUSE	1.629e-19
AMALPSSGEGLAFFTFPNIDSPTK	1	HMOX1_MOUSE	4.64038e-15
HLAGEVAKEWQELDDAEKAQREPLLTLVK	1	PSMD2_MOUSE	5.88204e-12
AAFQPEASPSHLTLNSGLVESEDL	1	PALLD_MOUSE	1.44913e-09
ADGYVLEGKELEFYLRK	1	RS8_MOUSE	1.0708e-16
ADWLTHYWMPK	1	ASNS_MOUSE	2.40007e-17
ISSLLEEQFQQGK	1	RS8_MOUSE	1.77246e-16
ITFC+57.021TGIR	1	PSMD4_MOUSE	2.11955e-11
IIWQFIK	1	IDHP_MOUSE	5.83738e-10
IKGEHPGLSIGDVAK	1	HMGB1_MOUSE	3.2936e-11
IIAFVGSPVEDNEKDLVKLAK	1	PSMD4_MOUSE	1.6858e-19
KAQPSQAAEEPAEKADEPMEH	1	PSA1_MOUSE	5.1559e-21
ILFDNAIKKR	1	ASNS_MOUSE	5.71563e-13
ILFDNAIK	1	ASNS_MOUSE	9.70584e-11
ILDWHVANTDKK	1	TALDO_MOUSE	1.35373e-16
ILQDYVEHQVDDEMMSAASQKFPFNTPK	1	ASNS_MOUSE	3.07442e-23
DAGEKDKEQELSEEDKQLQDELEMLVER	1	PSMD2_MOUSE	1.68096e-19
ETFEDC+57.021NLLPK	1	ASNS_MOUSE	5.26824e-11
FKDPNAPKRPPSAFFLFC+57.021SEYRPK	1	HMGB1_MOUSE	1.99335e-11
FLDGNELTLADC+57.021NLLPK	1	CLIC1_MOUSE	3.28736e-14
FFRPHFLQAPGDLTVQEGKLC+57.021R	1	PALLD_MOUSE	4.80515e-18
FFRPHFLQAPGDLTVQEGK	1	PALLD_MOUSE	5.09546e-13
EEFASTC+57.021PDDEEIELAYEQVAR	1	CLIC1_MOUSE	3.29472e-27
EAFSDGITSVK	1	ASNS_MOUSE	1.20748e-14
ELDIMEPKVPDDIYKTHLENNR	1	PSMD2_MOUSE	5.9184e-10
DLAGC+57.021IHGLSNVKLNEHFLNTTDFLDTIK	1	IDHP_MOUSE	5.86185e-15
DLDGTC+57.021SLHTTASTLDDDGNYTIMAANPQGR	1	PALLD_MOUSE	4.20261e-20
EKAPSIIFIDELDAIGTKR	1	PRS6A_MOUSE	1.3152e-18
EKAPSIIFIDELDAIGTK	1	PRS6A_MOUSE	8.25706e-15
GIDYDKLIVQFGSSK	1	SYWC_MOUSE	6.5714e-19
GKFQDNFEFVQWFK	1	MARE1_MOUSE	5.76578e-14
GKKGVLFGVPGAFTPGC+57.021SK	1	PRDX5_MOUSE	5.62369e-14
AQPSQAAEEPAEKADEPMEH	1	PSA1_MOUSE	1.579e-22
ASEDFVDPWTVR	1	SYWC_MOUSE	4.43283e-14
GRPTSTNPIASIFAWTR	1	IDHP_MOUSE	3.20788e-12
FVFDRPLPVSR	1	PSA1_MOUSE	4.24181e-15
AVTEETVKEFMTPR	1	SYWC_MOUSE	2.05252e-16
FQAKLEHEYIQNFK	1	MARE1_MOUSE	1.25887e-17
C+57.021ATITPDEARVEEFKLK	1	IDHP_MOUSE	1.76525e-10
AVC+57.021VEAGMIALR	1	PRS6A_MOUSE	2.61798e-12
AVC+57.021VEAGMIALRR	1	PRS6A_MOUSE	3.28134e-12
GFTIPEAFR	1	CLIC1_MOUSE	5.12588e-12
TDIQC+57.021LIPC+57.021AIDQDPYFR	1	SYWC_MOUSE	4.08929e-13
THLPGFVEQAGALK	1	PRDX5_MOUSE	1.04671e-13
THPELLVAHAYTR	1	HMOX1_MOUSE	1.76918e-17
TRSNPENNVGLITLANDC+57.021EVLTTLTPDTGR	1	PSMD4_MOUSE	7.09336e-27
TTAAHGLELRVPFLDHR	1	ASNS_MOUSE	7.40732e-21
TIVMGASFR	1	TALDO_MOUSE	2.85003e-12
TLIDVLQPLIAEHQAR	1	SYWC_MOUSE	7.2366e-20
SSTTSMTSVPKPLKFLRPHYGK	1	PSMD2_MOUSE	2.95058e-20
SSTTSMTSVPKPLK	1	PSMD2_MOUSE	4.28304e-15
SLKAGNAPKDEIDSAVK	1	SYWC_MOUSE	4.73924e-13
WLHNEDQMAVEK	1	TALDO_MOUSE	6.02278e-17
WINATDPSAR	1	ASNS_MOUSE	2.58976e-14
VSGVPPPQIFWKKENESLTHSTER	1	PALLD_MOUSE	9.5169e-18
YLGDLSGGQVLK	1	HMOX1_MOUSE	1.64662e-15
WLHNEDQMAVEKLSDGIR	1	TALDO_MOUSE	1.60039e-11
YLSNAYAREEFASTC+57.021PDDEEIELAYEQVAR	1	CLIC1_MOUSE	1.22619e-16
YAALSDQGLDIK	1	PALLD_MOUSE	2.57404e-14
WPLYLSTK	1	IDHP_MOUSE	2.09413e-11
YHHC+57.021TDEPLHAIYDSVEK	1	ASNS_MOUSE	7.25629e-13
VC+57.021LYLTSC+57.021VNYVPEPENSALLR	1	PSMD2_MOUSE	1.53415e-15
VGDAIPSVEVFEGEPGKK	1	PRDX5_MOUSE	3.47834e-12
VLKLTVEDLEKERDFYFGK	1	MARE1_MOUSE	1.76601e-24
VLKLTVEDLEKER	1	MARE1_MOUSE	1.11563e-13
VNLAELFK	1	PRDX5_MOUSE	5.31596e-11
VLDNYLTSPLPEEVDETSAEDEGISQR	1	CLIC1_MOUSE	1.13937e-18
VLESTMVC+57.021VDNSEYMR	1	PSMD4_MOUSE	5.82424e-22
LQAQQDAVNIVC+57.021HSK	1	PSMD4_MOUSE	1.46735e-12
LNEHFLNTTDFLDTIKSNLDR	1	IDHP_MOUSE	6.51905e-20
LLC+57.021NFMR	1	PSA1_MOUSE	4.99518e-10
LLGELLKDNSK	1	TALDO_MOUSE	1.08884e-13
LLGADSANVFNIQEPEETAANQEYKVSSC+57.021EQR	1	PALLD_MOUSE	2.36386e-24
LTPEEEEILNK	1	RS8_MOUSE	1.97119e-13
LTVEDLEKERDFYFGK	1	MARE1_MOUSE	1.57422e-14
LVSLIGSK	1	PSA1_MOUSE	5.38791e-10
LVGSQEELASWGHEYVR	1	PSMD2_MOUSE	5.01346e-14
LQNTGVADGYPVRLEC+57.021R	1	PALLD_MOUSE	4.8339e-19
LSFDKDAMVAR	1	TALDO_MOUSE	7.5739e-15
LRNIELIC+57.021QENEGENDPVLQR	1	MARE1_MOUSE	6.85346e-16
LAALNPESNTSGLDIFAK	1	CLIC1_MOUSE	7.53363e-21
KVNLAELFK	1	PRDX5_MOUSE	5.53781e-12
LAGPQLVQMFIGDGAK	1	PRS6A_MOUSE	2.95695e-16
KPLGSSTAAPQRPIATQR	1	MARE1_MOUSE	4.63066e-10
LGEMWNNTAADDKQPYEK	1	HMGB1_MOUSE	8.96604e-22
LHEVGRTHPELLVAHAYTR	1	HMOX1_MOUSE	1.50719e-09
LDVGNFSWGSEC+57.021C+57.021TRK	1	RS8_MOUSE	1.60816e-21
LDVGNFSWGSEC+57.021C+57.021TR	1	RS8_MOUSE	5.27791e-19
QMAFMLGR	1	PSMD2_MOUSE	7.57876e-12
RLIELYKEAGVGKDR	1	TALDO_MOUSE	3.81677e-19
RLLGADSANVFNIQEPEETAANQEYKVSSC+57.021EQR	1	PALLD_MOUSE	7.78444e-16
RAAAASAAEAGIATPGTEDSDDALLK	1	PSMD4_MOUSE	4.64029e-18
QWYESHYALPLGR	1	RS8_MOUSE	2.06498e-16
MSASDPNSSIFLTDTAK	1	SYWC_MOUSE	9.97606e-22
MSTEEIVQR	1	PRS6A_MOUSE	1.40873e-12
MNTLEMTPEVK	1	HMOX1_MOUSE	9.76654e-15
MATVWDEAEQDGIGEEVLK	1	PRS6A_MOUSE	1.01755e-19
NSNPALNDNLEK	1	CLIC1_MOUSE	3.01747e-16
NSNPALNDNLEKGLLK	1	CLIC1_MOUSE	3.44705e-17
NILGGTVFREPIIC+57.021K	1	IDHP_MOUSE	2.83416e-12
NILGGTVFR	1	IDHP_MOUSE	2.44819e-12
NKQNPVYAPLYFPEELHR	1	HMOX1_MOUSE	2.30041e-18
ALLNNSHYYHMAHGKDFASR	1	DLDH_MOUSE	2.78704e-24
ALNDGGYGPYSDVSEITTAAGPPGQC+57.021R	1	FND3B_MOUSE	3.55503e-18
ALHTATEKLSKENESLR	1	CLIP1_MOUSE	6.2141e-10
IGAFGYMEC+57.021SAK	1	RHOA_MOUSE	5.31446e-17
KGPGKNDNAEKVAEKLEALSVR	1	RANG_MOUSE	1.33961e-18
IGKFPFAANSR	1	DLDH_MOUSE	1.15826e-13
IC+57.021ANHYITPMMELKPNAGSDR	1	RANG_MOUSE	5.34709e-10
IDQYQGADAVGLEEK	1	TXNL1_MOUSE	1.05057e-18
HFC+57.021PNVPIILVGNKK	1	RHOA_MOUSE	4.96917e-16
HFC+57.021PNVPIILVGNKKDLR	1	RHOA_MOUSE	5.02698e-21
KKSPNELVDDLFKGAKEHGAVAVER	1	NSF1C_MOUSE	6.61973e-21
KKSPNELVDDLFKGAK	1	NSF1C_MOUSE	1.28425e-14
GVTIIGPATVGGIKPGC+57.021FK	1	ACLY_MOUSE	1.62778e-20
HSGQDVHVVLKLWK	1	NSF1C_MOUSE	2.59891e-11
AAFENWEVEVTFR	1	LMAN1_MOUSE	4.3871e-15
ALTGGIAHLFK	1	DLDH_MOUSE	7.27262e-13
AGC+57.021EC+57.021LNESDEHGFDNC+57.021LR	1	TXNL1_MOUSE	2.24977e-24
IYSHSLLPIIR	1	PUR2_MOUSE	1.2494e-13
IVAPISDSPKPPPQR	1	6PGL_MOUSE	9.55623e-18
AFDSGIIPMEFVNK	1	ACLY_MOUSE	6.39347e-17
ISYFTFIGTPVQATNMNDFKR	1	TXNL1_MOUSE	3.20676e-26
ITGKNQVTATKADGSTQVIDTK	1	DLDH_MOUSE	1.84736e-19
AISEQTGKELLYK	1	ACLY_MOUSE	2.38681e-14
IIKEKEDSLEAVKAR	1	CLIP1_MOUSE	6.66093e-15
AGQC+57.021VIGLQMGTNK	1	CNN2_MOUSE	2.18662e-16
EVFEMATR	1	RHOA_MOUSE	5.68049e-12
FC+57.021ADHPFLFFIHHVKTNGILFC+57.021GRFSSP	1	SPB6_MOUSE	2.43147e-10
FC+57.021ADHPFLFFIHHVK	1	SPB6_MOUSE	4.23539e-16
FASTSEEAVSAQTR	1	CLIP1_MOUSE	4.18829e-18
FASENDLPEWK	1	RANG_MOUSE	3.03782e-14
FMEQVIFK	1	ARP3_MOUSE	5.6495e-12
ESEFRKDADEEKASLQK	1	CLIP1_MOUSE	7.29849e-10
ESQAKDVIEEYFK	1	RS12_MOUSE	5.37314e-15
C+57.021FGPTAQAAQLESSKK	1	PUR2_MOUSE	6.08697e-18
FLNAENAQKFK	1	RANG_MOUSE	1.51802e-15
FIC+57.021NDDIYPGAPK	1	MPRI_MOUSE	4.47428e-18
DLPAAAAPAGPASFAR	1	6PGL_MOUSE	1.34679e-15
DLLPAAQYC+57.021C+57.021R	1	FND3B_MOUSE	1.57529e-14
EANLAAAFGKPINF	1	DLDH_MOUSE	2.57117e-14
DLIHDQDEEEEEEEGQR	1	NSF1C_MOUSE	3.52519e-15
DSLLQDGEFTMDLR	1	PROF1_MOUSE	8.5833e-18
DSPSVWAAVPGK	1	PROF1_MOUSE	1.56989e-13
DYEEIGPSIC+57.021R	1	ARP3_MOUSE	4.96021e-14
DYGKESQAKDVIEEYFK	1	RS12_MOUSE	3.24259e-16
DGVREVFEMATR	1	RHOA_MOUSE	2.32153e-13
EKIVAPISDSPKPPPQR	1	6PGL_MOUSE	4.69542e-14
EKTETLASLEDTKQTNAR	1	CLIP1_MOUSE	1.05378e-13
GLQSGVDIGVK	1	CNN2_MOUSE	4.97785e-14
GHPDLQGQPADDIFESIGDRELR	1	LMAN1_MOUSE	3.34767e-18
ASGPPSSETQEEFVDDFRVGER	1	CLIP1_MOUSE	3.56129e-17
GTTASQMAQALALDK	1	SPB6_MOUSE	2.42844e-17
ASGLAAGKGVIVAK	1	PUR2_MOUSE	3.23297e-14
AWVWNTHADFADEC+57.021PKPELLAIR	1	RANG_MOUSE	2.41621e-27
FYEAELEELDFQGATEESR	1	SPB6_MOUSE	1.89426e-24
FQGPDNGQGPKYVK	1	TXNL1_MOUSE	6.86915e-11
GAIVPAQEVPPPTVPMDYSWAR	1	ACLY_MOUSE	4.68726e-13
GAGTPGQPGQVSQQELDTVVKSQQEILR	1	LMAN1_MOUSE	8.72405e-24
GAGTPGQPGQVSQQELDTVVK	1	LMAN1_MOUSE	1.31058e-17
GC+57.021WDSIHVVEVQEK	1	CAPZB_MOUSE	1.52674e-13
TC+57.021LLIVFSK	1	RHOA_MOUSE	4.60941e-12
THLLSKLPIPDSQVLTINPALPVEDAAEDYAR	1	6PGL_MOUSE	4.2216e-19
TGATEHYLINVC+57.021K	1	MPRI_MOUSE	4.56651e-16
TGALC+57.021WFLDEAAAR	1	6PGL_MOUSE	2.21706e-17
TFVSITPAEVGVLVGK	1	PROF1_MOUSE	4.85523e-17
STLNEIYFGK	1	CAPZB_MOUSE	1.08274e-13
STTIYFYC+57.021DR	1	MPRI_MOUSE	2.83709e-14
TASESISNLSEAGSVK	1	CLIP1_MOUSE	1.86766e-16
TANRLFGDKTC+57.021DLLASFK	1	SPB6_MOUSE	2.42918e-17
TALIHDGLAR	1	RS12_MOUSE	1.02945e-11
TANRLFGDKTC+57.021DLLASFKDSC+57.021LK	1	SPB6_MOUSE	1.89092e-23
SVQTFADKSKQEALKNDLVEALKR	1	CAPZB_MOUSE	5.3287e-22
SYQDPSNAQFLESIRRGEVPAELRR	1	NSF1C_MOUSE	2.01739e-11
SWIEGLTGLSIGPDFQK	1	CNN2_MOUSE	2.26447e-18
TNGILFC+57.021GR	1	SPB6_MOUSE	9.09797e-13
TRPLPPSPPRLEC+57.021AASGPQSLK	1	FND3B_MOUSE	4.73526e-10
STGGAPTFNVTVTMTAK	1	PROF1_MOUSE	4.70133e-21
TILSLMTR	1	ACLY_MOUSE	1.08244e-10
TKGLQSGVDIGVKYSEKQER	1	CNN2_MOUSE	7.84734e-17
TKDGVREVFEMATR	1	RHOA_MOUSE	1.88689e-19
TLTGTVIDSGDGVTHVIPVAEGYVIGSC+57.021IK	1	ARP3_MOUSE	5.35175e-31
TLSLAPGQC+57.021RPPR	1	FND3B_MOUSE	2.96692e-14
TLVLLMGK	1	PROF1_MOUSE	9.24544e-11
SGSGTMNLGGSLTR	1	CAPZB_MOUSE	5.04035e-14
SIGEVTLKAEQSQQQAAR	1	CLIP1_MOUSE	1.68663e-11
SGGMSNELNNIISR	1	ACLY_MOUSE	8.80517e-15
SKQEALKNDLVEALKR	1	CAPZB_MOUSE	1.5318e-12
SISLTSALLTEKDAELEKLRNEVTVLRGENATAK	1	CLIP1_MOUSE	5.28421e-14
SEEQLKEEGIEFK	1	DLDH_MOUSE	6.71175e-13
SC+57.021PSEVLVC+57.021TTSPDRPGPPTRPLIK	1	FND3B_MOUSE	3.93182e-20
SPGETSKPRPFAGGGYR	1	NSF1C_MOUSE	4.23268e-16
SSDSDLQEYELEVKR	1	FND3B_MOUSE	4.36557e-18
SSLQYSSPAPGGC+57.021GDQTLGDLLLTPTR	1	PUR2_MOUSE	1.18765e-16
SLHSVVQTLESDKVKLELK	1	CLIP1_MOUSE	1.79445e-11
SMQNWHQLENLSNFIK	1	CNN2_MOUSE	1.43603e-21
SMDFEEAERSEPTQALELTEDDIKEDGIVPLR	1	TXNL1_MOUSE	1.83472e-31
VSLC+57.021NNKEAAVC+57.021QEKKADSTQVK	1	MPRI_MOUSE	8.81059e-11
VSKEEETDENETEWLMEEIQVPAPR	1	MPRI_MOUSE	6.46246e-16
VSLC+57.021NNKEAAVC+57.021QEK	1	MPRI_MOUSE	1.15194e-17
VRDGPQWTDGVTVLQYVDGDLC+57.021PDKIR	1	MPRI_MOUSE	5.73388e-22
VRIDQYQGADAVGLEEK	1	TXNL1_MOUSE	8.41635e-13
VTKSPGETSKPRPFAGGGYR	1	NSF1C_MOUSE	4.09079e-19
YVSSLTEEISRR	1	LMAN1_MOUSE	1.34449e-13
YVSSLTEEISR	1	LMAN1_MOUSE	3.53778e-14
YVASYLLAALGGNSSPSAKDIKK	1	RLA2_MOUSE	6.36148e-23
YVASYLLAALGGNSSPSAKDIK	1	RLA2_MOUSE	9.39483e-15
YYVQDGDLDVVFTSSSK	1	MPRI_MOUSE	7.58792e-21
YVASYLLAALGGNSSPSAK	1	RLA2_MOUSE	1.89214e-23
YSFKGPHLVQSDGTVPFWAHAGNAIPSADQIR	1	LMAN1_MOUSE	4.24719e-21
YSDNWEAVTR	1	MPRI_MOUSE	1.16059e-14
YTGEDLTC+57.021TVK	1	FND3B_MOUSE	1.27386e-15
YDLSVLAR	1	MPRI_MOUSE	6.27485e-11
YDPQKEAELR	1	CNN2_MOUSE	7.10195e-14
WTLGFC+57.021DER	1	6PGL_MOUSE	1.47979e-13
VC+57.021HAHPTLSEAFR	1	DLDH_MOUSE	6.5883e-18
VAVLISGTGSNLQALIDSTRDPK	1	PUR2_MOUSE	3.22716e-18
VAEKLEALSVR	1	RANG_MOUSE	1.12577e-13
VLVIGSGGREHTLAWK	1	PUR2_MOUSE	7.66796e-13
VGVKPVGSDPDFQPELSGAGSR	1	TXNL1_MOUSE	5.994e-21
VQDILSGIEKPQVSNIQAR	1	FND3B_MOUSE	1.61648e-18
VISELNGKNIEDVIAQGVGK	1	RLA2_MOUSE	1.006e-19
VLGAHILGPGAGEMVNEAALALEYGASC+57.021EDIAR	1	DLDH_MOUSE	2.97346e-15
LLSVPFEKHSTL	1	6PGL_MOUSE	6.72216e-10
LLSVPFEK	1	6PGL_MOUSE	3.80025e-10
LKKTETQEKNTLPTKETIEQEKRSEIS	1	TYB10_MOUSE	6.9016e-10
LLDGDEGPNTGGMGAYC+57.021PAPQVSKDLLVK	1	PUR2_MOUSE	3.82603e-31
LVEDMENKIR	1	CAPZB_MOUSE	8.89014e-14
LVIVGDGAC+57.021GK	1	RHOA_MOUSE	9.65865e-15
KVVGC+57.021SC+57.021VVVKDYGKESQAK	1	RS12_MOUSE	1.00261e-23
LASVPAGGAVAVSAAPGSAAPAAGSAPAAAEEKKDEK	1	RLA2_MOUSE	4.31448e-28
KTETQEKNTLPTKETIEQEK	1	TYB10_MOUSE	3.98574e-17
LGTDKC+57.021DNSSMSLQMGYTQGANQSGQVFGLGR	1	CNN2_MOUSE	2.43459e-21
LGYAGNTEPQFIIPSC+57.021IAIKESAK	1	ARP3_MOUSE	4.38425e-22
LGEWVGLC+57.021KIDR	1	RS12_MOUSE	1.04461e-13
LGEWVGLC+57.021K	1	RS12_MOUSE	6.22763e-13
LC+57.021PAMGYTFR	1	FND3B_MOUSE	1.42997e-13
LGAAPEEESAYVAGERR	1	NSF1C_MOUSE	5.7253e-17
LGAAPEEESAYVAGER	1	NSF1C_MOUSE	1.18798e-18
QVELALWDTAGQEDYDR	1	RHOA_MOUSE	4.9519e-20
QVLVAPGNAGTAC+57.021AGK	1	PUR2_MOUSE	5.55668e-21
MRYVASYLLAALGGNSSPSAKDIKK	1	RLA2_MOUSE	2.61722e-20
MTYIGEIFTK	1	SPB6_MOUSE	3.23121e-10
LYRPGSVAYVSR	1	ACLY_MOUSE	2.71759e-15
MLNIHPSLLPSFK	1	PUR2_MOUSE	2.15745e-15
NQVTATKADGSTQVIDTK	1	DLDH_MOUSE	8.1574e-15
NIVLSGGSTMFRDFGR	1	ARP3_MOUSE	3.21671e-12
NIVLSGGSTMFR	1	ARP3_MOUSE	1.09402e-12
NKVRIDQYQGADAVGLEEK	1	TXNL1_MOUSE	1.50272e-09
AAPFTLEYR	1	IPYR_MOUSE	1.0097e-12
KIEFPLPDRR	1	PRS6B_MOUSE	4.86516e-13
HVLLPLHLDR	1	NRK_MOUSE	3.35936e-13
IGPILDNSTLQSEVKPILEK	1	2AAA_MOUSE	1.64925e-21
AAVDAGFVPNDMQVGQTGK	1	ETFA_MOUSE	4.17026e-21
IGFPETAEEELEEIASENSDSIYSSTPEVKA	1	STRAP_MOUSE	7.53129e-15
KGSEKTDEYLLAR	1	DAB2_MOUSE	1.98073e-11
ALADYIR	1	ERP44_MOUSE	8.31833e-10
KHGGPADEERHVGDLGNVTAGK	1	SODC_MOUSE	4.79755e-10
KLAFAYLEDLHSEFDEQHGK	1	SC22B_MOUSE	1.78784e-24
HMLPTVLR	1	2AAA_MOUSE	7.22659e-11
AGLEQGSDAGYLAESQKFGELALTK	1	ECHA_MOUSE	1.33021e-21
AGLEQGSDAGYLAESQK	1	ECHA_MOUSE	6.32876e-19
AGHYAASVIIRR	1	ADK_MOUSE	1.41067e-11
AGHYAASVIIR	1	ADK_MOUSE	7.85093e-11
ADTLDPALLRPGRLDR	1	PRS6B_MOUSE	3.93864e-13
AIVDALPPPC+57.021ESAC+57.021SLPTDVDKWFHQQKN	1	IPYR_MOUSE	6.95319e-10
AISHEHSPSDLEAHFVPLVK	1	2AAA_MOUSE	1.13568e-16
IIDEKTGVIEHEHPVNK	1	DAB2_MOUSE	1.33888e-20
AKELLGQGLLLR	1	EIF3C_MOUSE	3.20593e-12
IMVANIEEVLQRGEALSALDSKANNLSSLSKK	1	SC22B_MOUSE	5.99635e-13
IMVANIEEVLQRGEALSALDSKANNLSSLSK	1	SC22B_MOUSE	2.23181e-19
IMVANIEEVLQRGEALSALDSK	1	SC22B_MOUSE	9.6602e-26
ILIEEWK	1	GLU2B_MOUSE	1.12146e-09
EQGFETKDIKEIAKK	1	ADK_MOUSE	2.46614e-15
EVDYSGLR	1	CDV3_MOUSE	3.96699e-11
FKKYEEIDNAPEERAR	1	EFTU_MOUSE	4.3396e-21
C+57.021IDSGLWVPNSK	1	CDC37_MOUSE	1.11191e-16
FKVEYHAGGSTQNSMK	1	ADK_MOUSE	3.24213e-15
FKKYEEIDNAPEER	1	EFTU_MOUSE	9.6882e-13
FEELTNLIR	1	EIF3C_MOUSE	6.89233e-12
C+57.021LEEFELLGK	1	EIF3C_MOUSE	3.44994e-13
FGGGSVELLK	1	ECHA_MOUSE	6.41885e-13
EAVELPLTHFELYK	1	PRS6B_MOUSE	6.42017e-18
EALGAAGMVGLPGPPGPPGYPGK	1	CO9A2_MOUSE	5.54682e-21
DVTDNRAFGYVC+57.021GGEGQHQFFAIK	1	DAB2_MOUSE	8.3214e-15
ELEVAESDGQVELER	1	CDC37_MOUSE	1.29293e-17
DGVANVSIEDRVISLSGEHSIIGR	1	SODC_MOUSE	1.02431e-24
DGVANVSIEDR	1	SODC_MOUSE	3.10158e-13
DFTFNQDSFADFPDMVR	1	LYAG_MOUSE	5.68252e-23
EGYIIPLQGPSLTTTESR	1	LYAG_MOUSE	3.28804e-16
EKESLQQLAEVTR	1	GLU2B_MOUSE	1.13311e-11
DKPHVNVGTIGHVDHGKTTLTAAITK	1	EFTU_MOUSE	1.84088e-11
GLVGDRGVPGQPGRQGVVGR	1	CO9A2_MOUSE	1.88248e-15
GLVGDRGVPGQPGR	1	CO9A2_MOUSE	2.96843e-15
GILKKGDEC+57.021ELLGHNKNIR	1	EFTU_MOUSE	4.40218e-15
GIVNGAAPELPVPTGGPMAGAR	1	VATB2_MOUSE	9.01984e-10
GIPGIVGAVGQIGNTGPKGK	1	CO9A2_MOUSE	1.42451e-23
GIPGIVGAVGQIGNTGPK	1	CO9A2_MOUSE	3.33664e-22
GTEITHAVVIK	1	EIF3C_MOUSE	8.994e-11
GTSFEAAATSGGSASSEK	1	ETFA_MOUSE	3.46536e-14
GPPGEPGPPGPPGPPGVPGSDGIDGDKGPPGK	1	CO9A2_MOUSE	3.14955e-20
GRKEKESLQQLAEVTR	1	GLU2B_MOUSE	4.07574e-11
GQWLTLEAPLDTINVHLR	1	LYAG_MOUSE	1.36302e-20
FVDLYGAQK	1	ECHA_MOUSE	9.63856e-12
AVVQVFEGTSGIDAK	1	VATB2_MOUSE	1.27329e-17
FSPDGELYASGSEDGTLR	1	STRAP_MOUSE	2.72506e-13
AYIVTKGQLLC+57.021PTC+57.021SK	1	LMCD1_MOUSE	1.04064e-17
GAAPVDSPVVYADR	1	LMCD1_MOUSE	2.23559e-15
GFPGYMYTDLATIYER	1	VATB2_MOUSE	3.04385e-13
GAFGVFGDNAAR	1	NRK_MOUSE	1.19523e-13
GAVWGATLNKDATK	1	STRAP_MOUSE	2.11959e-14
GDGPVQGTIHFEQK	1	SODC_MOUSE	7.75335e-15
TEPTAQQNLALQLAEK	1	EIF3C_MOUSE	6.47804e-20
TGVIEHEHPVNKISFIAR	1	DAB2_MOUSE	4.75489e-13
TGC+57.021TFPEKPDFH	1	ADK_MOUSE	4.13375e-10
TPADC+57.021PVIAIDSFR	1	ERP44_MOUSE	1.27671e-18
TVDFTQDSNYLLTGGQDKLLR	1	STRAP_MOUSE	1.24044e-16
TVDFTQDSNYLLTGGQDK	1	STRAP_MOUSE	9.41032e-22
TSPTFFPK	1	LYAG_MOUSE	8.39295e-12
TIYAGNALC+57.021TVK	1	ETFA_MOUSE	1.69968e-16
SGEAKEGEEAGPGDPLLEAVPKAGNEKDVSA	1	CDC37_MOUSE	4.48346e-10
SAVLISSKPGC+57.021FVAGADINMLSSC+57.021TTPQEATR	1	ECHA_MOUSE	4.52221e-19
SAKDKRFEELTNLIR	1	EIF3C_MOUSE	2.19812e-15
SADNSLENPFSK	1	DAB2_MOUSE	6.4574e-16
SLDNFFAKR	1	CDV3_MOUSE	6.54504e-12
SQSSPPYSTIDQK	1	NRK_MOUSE	1.01046e-11
SPKPVVAAISGSC+57.021LGGGLELAIAC+57.021QYR	1	ECHA_MOUSE	4.45216e-18
SSGPWNKTAPVQAPPAPVTVTETPEPAMPSGVYRPPGAR	1	CDV3_MOUSE	1.49874e-20
SLERAEAGDNLGALVR	1	EFTU_MOUSE	5.49894e-10
SLEDQVETLR	1	GLU2B_MOUSE	1.54078e-12
SLDNFFAK	1	CDV3_MOUSE	1.33649e-11
VVPEMTEILK	1	ETFA_MOUSE	3.3982e-13
VTKEGAELQLR	1	LYAG_MOUSE	4.16312e-13
YNGDNVIYKPPGR	1	ERP44_MOUSE	1.8384e-17
YTLLRDRDEL	1	ERP44_MOUSE	1.02306e-09
WLPDQEDPQDQELQQLQK	1	NRK_MOUSE	1.53681e-16
YEQGTGC+57.021WQGPNR	1	GLU2B_MOUSE	2.05355e-18
YKVPDGKPENEFAFNAEFK	1	IPYR_MOUSE	1.28336e-19
YIVLAKDFEK	1	PRS6B_MOUSE	2.76196e-12
VFLKNEKGQYISPFHDVPIYADKDVFHMVVEVPR	1	IPYR_MOUSE	5.72898e-21
VASILHDDC+57.021AFLSAFGDLSKPER	1	ERP44_MOUSE	3.37257e-21
VASILHDDC+57.021AFLSAFGDLSKPERYNGDNVIYKPPGR	1	ERP44_MOUSE	8.28803e-18
VAQWLIQEPHK	1	ADK_MOUSE	3.44618e-12
VLVAQHDAYKGLLPEELTPLILETQK	1	ETFA_MOUSE	8.82981e-12
VLLTMIAR	1	SC22B_MOUSE	9.65706e-11
VNDGVC+57.021DC+57.021C+57.021DGTDEYNSGTVC+57.021ENTC+57.021REK	1	GLU2B_MOUSE	3.90395e-13
VILPPGKELAMPGEDLKLSLILRQPMILEK	1	EFTU_MOUSE	6.28918e-12
VISLSGEHSIIGR	1	SODC_MOUSE	2.24936e-15
VLELDNVKSEIIPMFSNLASDEQDSVR	1	2AAA_MOUSE	2.89486e-19
LLYDLADQLHAAVGASR	1	ETFA_MOUSE	1.55955e-21
LPAKPEVSSDEDVQYR	1	ECHA_MOUSE	1.31583e-13
LKPGYLEATVDWFRR	1	IPYR_MOUSE	2.4836e-16
LKPGYLEATVDWFR	1	IPYR_MOUSE	3.01416e-15
LLDAVDTYIPVPTR	1	EFTU_MOUSE	7.42417e-17
LLIDIHVPDGFKVGK	1	NRK_MOUSE	6.30359e-19
LQQELEFLEVQEEYIKDEQK	1	PRS6B_MOUSE	3.20318e-20
KTSC+57.021EFTGDILRTPVSEDMLGR	1	VATB2_MOUSE	1.69028e-22
LAFAYLEDLHSEFDEQHGK	1	SC22B_MOUSE	2.5561e-20
LAGGDWFTSR	1	2AAA_MOUSE	2.52779e-14
KTSC+57.021EFTGDILR	1	VATB2_MOUSE	2.1826e-11
KTDGKGISC+57.021MNTTVSESPFKC+57.021DPDAAK	1	IPYR_MOUSE	1.11776e-10
LGGEVSC+57.021LVAGTKC+57.021DKVVQDLC+57.021K	1	ETFA_MOUSE	1.97111e-15
LGLQYMELIPK	1	LMCD1_MOUSE	3.19359e-14
LIGIDDVPDARGDK	1	DAB2_MOUSE	4.12043e-11
LIFSTITSK	1	PRS6B_MOUSE	1.55596e-11
LEDFEFSDVETSR	1	NRK_MOUSE	3.89008e-16
LC+57.021PFKLVSQKPK	1	GLU2B_MOUSE	1.2869e-13
QIYPPINVLPSLSR	1	VATB2_MOUSE	2.84763e-14
QPVTGTEGALYR	1	LMCD1_MOUSE	5.26713e-15
QLLIPVGEQNEEVPRAQAWDLEASR	1	NRK_MOUSE	2.78376e-14
QLTPPEGSSKSEQDQAENEGEDSAVLMER	1	EIF3C_MOUSE	1.31724e-20
QGDTGDWIGTFLGHK	1	STRAP_MOUSE	6.22775e-16
RLDEEEEDNEGGEWER	1	EIF3C_MOUSE	7.34561e-12
RRQLMHQLPIYDQDPSR	1	LMCD1_MOUSE	3.50098e-10
RNLGSINTELQDVQR	1	SC22B_MOUSE	9.59217e-15
RDFTFNQDSFADFPDMVR	1	LYAG_MOUSE	2.48768e-20
MEIATKDPLNPIKQDVKK	1	IPYR_MOUSE	3.1999e-11
MEQFQKEKEELDRGC+57.021REC+57.021K	1	CDC37_MOUSE	4.84646e-14
MIQEQLAEVAVSAK	1	CO9A2_MOUSE	1.79257e-17
MGLVDQLVEPLGPGIKSPEER	1	ECHA_MOUSE	4.92892e-25
NMPWNVDTLSK	1	CDC37_MOUSE	2.61896e-13
NIIGYFEQKDSENYRVFER	1	ERP44_MOUSE	1.52168e-18
NLKKEFLHAQEEVKR	1	PRS6B_MOUSE	3.26891e-19
NLGSINTELQDVQR	1	SC22B_MOUSE	1.27224e-17
AAPSPAPAEPAAPK	1	BAG3_MOUSE	7.69666e-17
IAQSDYIPTQQDVLR	1	GNAI2_MOUSE	1.09207e-16
KHISQISVADDDDESLLGHLMIVGK	1	HINT1_MOUSE	1.85058e-16
IALYETPTGWK	1	PGM1_MOUSE	2.42055e-14
IAEQVASFQEEK	1	CTNA1_MOUSE	2.99321e-15
ALKPEVDKLNIMAAK	1	CTNA1_MOUSE	1.41199e-18
AASIFGGAKPVDTAAR	1	IF4B_MOUSE	4.01705e-17
IFYDMK	1	DEST_MOUSE	1.05131e-09
AKVEFNIRKPNEGADGQWKK	1	PAIRB_MOUSE	9.05603e-14
IGKLIENKMSDSKKEELQK	1	ERP29_MOUSE	6.89371e-16
IDEKYRLPTC+57.021K	1	S23IP_MOUSE	5.4412e-10
IDSVWPFEK	1	VAT1_MOUSE	4.39034e-13
GYIPIPVIHEQNITRPAAQPSFHQAQK	1	BAG3_MOUSE	1.83399e-14
GVNIGGAGSYIYEKPQTEAPQVTGPIEVPVVRTEER	1	CRIP2_MOUSE	8.77479e-24
GVNTGAVGSYIYDKDPEGTVQP	1	CRIP2_MOUSE	3.21138e-13
HGGYQPSDEHKTDLNPDNLQGGDDLDPNYVLSSR	1	KCRB_MOUSE	9.93854e-16
KKAVIFC+57.021LSADKK	1	DEST_MOUSE	1.7892e-15
HSIGDTKVPFC+57.021LQSC+57.021VKPLK	1	GLSK_MOUSE	1.35016e-21
KIQFSVPAPPSQLDPR	1	PPR1B_MOUSE	3.70764e-10
KKFPGIKHEYQANGPEDLNRTC+57.021IAEK	1	DEST_MOUSE	6.89237e-15
AAFQLGSPWR	1	ALDH2_MOUSE	9.97875e-14
KKIQFSVPAPPSQLDPR	1	PPR1B_MOUSE	1.01119e-09
IQQLNEEVGR	1	TPR_MOUSE	1.9948e-13
IRIDAMHGVVGPYVKK	1	PGM1_MOUSE	1.69512e-10
KADVIKAAHLC+57.021AEAALR	1	PA2G4_MOUSE	9.69733e-19
KAC+57.021GDSTLTQITAGLDPVGR	1	GBB2_MOUSE	8.81996e-15
IRVDVADQAQDKDRDDRSFGRDR	1	IF4B_MOUSE	9.71374e-16
IQPGNPSFTLSLK	1	AP1B1_MOUSE	5.1603e-16
AGIKVTVAGLAGKDPVQC+57.021SR	1	PARK7_MOUSE	5.53139e-24
IQGDDWEPRPLR	1	BAG3_MOUSE	3.1116e-14
IQFSVPAPPSQLDPR	1	PPR1B_MOUSE	1.23538e-11
ITSGPFEPDLYKSEMEVQDAELK	1	PA2G4_MOUSE	8.13657e-20
ADNFEYSDPVDGSISK	1	PGM1_MOUSE	1.53182e-17
IVPNILLEQGKAK	1	CISY_MOUSE	9.14695e-16
IVPNILLEQGK	1	CISY_MOUSE	2.58333e-13
ITEYLC+57.021EPLRK	1	AP1B1_MOUSE	2.97659e-13
IIVEKPFGR	1	G6PD1_MOUSE	1.10868e-11
AIMAQLPQEQK	1	CTNA1_MOUSE	2.32594e-14
AILPC+57.021QDTPSVK	1	LKHA4_MOUSE	1.95211e-15
KGEIFELKAELNSDKKEK	1	AP1B1_MOUSE	3.9006e-19
KGLIAAIC+57.021AGPTALLAHEVGFGC+57.021K	1	PARK7_MOUSE	4.66225e-29
KGIQEAQVQLQKANEER	1	PDXD1_MOUSE	2.18878e-15
IGTLEKEHNIFQNK	1	KTN1_MOUSE	1.04313e-13
KFPGIKHEYQANGPEDLNRTC+57.021IAEK	1	DEST_MOUSE	2.80029e-20
IIHEDGYSEEEC+57.021RQYR	1	GNAI2_MOUSE	7.84625e-21
IIFEDDR	1	HINT1_MOUSE	8.09167e-10
IIFEDDRC+57.021LAFHDISPQAPTHFLVIPK	1	HINT1_MOUSE	1.64049e-10
IMEGPAFNFLDAPAVR	1	ODPB_MOUSE	1.6274e-19
IMYDLTSKPPGTTEWE	1	GUAA_MOUSE	9.86495e-12
ILFLDPSGK	1	TXD12_MOUSE	1.1574e-11
ILFLDPSGKVRPEIINESGNPSYK	1	TXD12_MOUSE	4.55746e-21
AC+57.021GDSTLTQITAGLDPVGR	1	GBB2_MOUSE	6.17309e-16
ILHESTQTDKALYNR	1	C1TM_MOUSE	2.13467e-16
EYTEENIQLVADGC+57.021C+57.021NLQK	1	C1TM_MOUSE	2.25223e-16
EYQLNDSAAYYLNDLER	1	GNAI2_MOUSE	8.73066e-15
C+57.021SASVPANPGVC+57.021GNC+57.021GENVYQC+57.021HK	1	UBR4_MOUSE	5.78435e-15
FC+57.021TGLTQIETLFK	1	KCRB_MOUSE	2.0702e-17
FAESTEISELSHNFVMVNLEDEEEPRDEDFSPDGGYIPR	1	TXD12_MOUSE	1.27055e-31
EVEERLQKEQEKLQR	1	IF4B_MOUSE	2.43635e-17
C+57.021SVC+57.021SEPIMPEPGRDETVR	1	ZYX_MOUSE	5.52774e-17
EREVEERLQKEQEKLQR	1	IF4B_MOUSE	1.28258e-11
DC+57.021PLNTEAASNKLQSSNIFTVAKR	1	AP1B1_MOUSE	1.39841e-17
ESRKEELMFFLWAPEQAPLK	1	DEST_MOUSE	1.11965e-14
FKTIEEVVGR	1	ALDH2_MOUSE	7.12474e-13
C+57.021IVVEEGKEILVGDVGATITDPFK	1	DEST_MOUSE	5.12843e-22
C+57.021LAFHDISPQAPTHFLVIPK	1	HINT1_MOUSE	1.27685e-09
FFQELPASDSAFK	1	PDXD1_MOUSE	1.51685e-17
EAINQGMDEELERDEK	1	ODPB_MOUSE	2.40675e-16
DVAGDIFHQQC+57.021K	1	G6PD1_MOUSE	1.01578e-15
DVMIC+57.021PDTSLEDAK	1	PARK7_MOUSE	4.71276e-18
EAAASGLPLMVIIHK	1	TXD12_MOUSE	1.41427e-18
EGIEC+57.021EVINLR	1	ODPB_MOUSE	7.99222e-14
ELDLPEELVSRHPFPGPGLAIR	1	GUAA_MOUSE	8.57072e-21
ELEC+57.021IREIKEK	1	GUAA_MOUSE	7.4427e-10
DFTLPISDVR	1	C1TM_MOUSE	6.43565e-13
EIIDMIKPDHVEGIQK	1	KTN1_MOUSE	1.0446e-13
EIGLLADEIEIYGK	1	C1TM_MOUSE	7.0201e-17
EKEIAETRFEVAQVESLR	1	TPR_MOUSE	2.65294e-14
EIPAKIIFEDDRC+57.021LAFHDISPQAPTHFLVIPK	1	HINT1_MOUSE	3.35321e-14
ASSVTTFTGEPNMC+57.021PR	1	CRIP2_MOUSE	9.58299e-18
ASNDVPPGC+57.021PSPNVAPGVGAVEQTPR	1	CDN1C_MOUSE	4.38785e-12
GLVYETSVLDPDEGIRFR	1	CISY_MOUSE	6.7726e-20
GLVYETSVLDPDEGIR	1	CISY_MOUSE	5.15877e-17
ATPEERPKLEEFFAR	1	G6PD1_MOUSE	2.30294e-17
ATLSEPGEEPQHPSPP	1	PPR1B_MOUSE	5.4734e-14
GGSGSHNWGTVKDELTESPK	1	PAIRB_MOUSE	4.72222e-18
GIQEAQVQLQK	1	PDXD1_MOUSE	1.24806e-13
AQVAQPGGDTIFGK	1	HINT1_MOUSE	2.68167e-17
GVDIVMDPLGGSDTAK	1	VAT1_MOUSE	2.48508e-18
GTGGVDTAAVGGVFDVSNADR	1	KCRB_MOUSE	2.77963e-22
GPLSQAPTPAPK	1	ZYX_MOUSE	1.64826e-15
FVAKENEVQSLHSK	1	KTN1_MOUSE	3.07091e-13
AVWLPAMK	1	AP1B1_MOUSE	3.99503e-11
FTVLLMPNGPMR	1	PA2G4_MOUSE	3.31952e-13
FWTFETGC+57.021TVC+57.021DEGLR	1	PLOD1_MOUSE	1.30396e-21
AVPVSNIAPAAVGR	1	PDXD1_MOUSE	2.86198e-17
AVQHLQTISNLSENQASEEEDELGELR	1	PPR1B_MOUSE	2.21324e-18
AYHPQC+57.021FTC+57.021VVC+57.021AC+57.021PLEGTSFIVDQANQPHC+57.021VPDYHK	1	ZYX_MOUSE	7.50228e-30
FSPGAPSGPGPQPNQK	1	ZYX_MOUSE	1.54743e-14
FSPLMTAEGLGTRGEDVDQLITC+57.021IQSK	1	PDXD1_MOUSE	1.25452e-25
GALPLDTVTFYK	1	ERP29_MOUSE	1.29093e-12
GAEEMETVIPVDVMRR	1	PARK7_MOUSE	5.20721e-15
GAEEMETVIPVDVMR	1	PARK7_MOUSE	3.2199e-17
TEQGPQVDETQFKK	1	ALDH2_MOUSE	8.34232e-19
[truncated: 2,002 more rows]

## Sheet: BioRep1 Proteins
Uniprot Entry Name	Unique Peptides	Total Peptides
MOES_MOUSE	30	44
UBA1_MOUSE	26	36
SEPT7_MOUSE	22	32
PDC6I_MOUSE	23	31
ACTN1_MOUSE	21	30
TKT_MOUSE	21	30
VINC_MOUSE	26	30
AL1L2_MOUSE	21	28
RINI_MOUSE	21	28
TB182_MOUSE	23	28
ACON_MOUSE	19	27
SC31A_MOUSE	22	27
MYO1C_MOUSE	22	26
HYOU1_MOUSE	20	25
RL5_MOUSE	16	25
FAS_MOUSE	21	23
SRC8_MOUSE	18	23
IDHC_MOUSE	15	22
PDLI5_MOUSE	17	22
PEG3_MOUSE	17	22
TAGL2_MOUSE	17	22
GFPT1_MOUSE	17	21
OAT_MOUSE	16	21
P3H1_MOUSE	17	21
TYB10_MOUSE	10	21
CALX_MOUSE	13	20
CAP1_MOUSE	12	19
COMP_MOUSE	14	19
FHL1_MOUSE	14	19
GSLG1_MOUSE	17	19
NEDD4_MOUSE	15	19
PLCD1_MOUSE	14	19
PROF1_MOUSE	10	19
PUR9_MOUSE	17	18
SYVC_MOUSE	17	18
AATM_MOUSE	12	17
AT2A2_MOUSE	13	17
CDV3_MOUSE	9	17
F10A1_MOUSE	12	17
HMGB1_MOUSE	11	17
KINH_MOUSE	14	17
SEP11_MOUSE	13	17
SEPT2_MOUSE	14	17
SYLC_MOUSE	16	17
SYSC_MOUSE	13	17
ARP3_MOUSE	10	16
CAPZB_MOUSE	10	16
COPB_MOUSE	14	16
LPP_MOUSE	13	16
MARE1_MOUSE	11	16
PSA1_MOUSE	11	16
RS12_MOUSE	10	16
RS8_MOUSE	11	16
TCPH_MOUSE	12	16
ADSV_MOUSE	12	15
PRS6A_MOUSE	11	15
RANG_MOUSE	10	15
RCN3_MOUSE	12	15
SERC_MOUSE	12	15
SODC_MOUSE	9	15
SYRC_MOUSE	12	15
CNN2_MOUSE	10	14
CO1A1_MOUSE	13	14
COBA2_MOUSE	13	14
HMOX1_MOUSE	11	14
IDHP_MOUSE	11	14
KCY_MOUSE	12	14
PRDX5_MOUSE	11	14
PSMD2_MOUSE	11	14
PSMD4_MOUSE	10	14
RLA2_MOUSE	10	14
ROAA_MOUSE	12	14
SYTC_MOUSE	12	14
TALDO_MOUSE	11	14
UGGG1_MOUSE	14	14
2AAA_MOUSE	9	13
ACLY_MOUSE	10	13
CDC37_MOUSE	9	13
CLIC1_MOUSE	11	13
ERO1A_MOUSE	12	13
ERP29_MOUSE	8	13
LMAN1_MOUSE	10	13
LMCD1_MOUSE	9	13
LYAG_MOUSE	9	13
PALLD_MOUSE	11	13
PGBM_MOUSE	13	13
SYWC_MOUSE	11	13
6PGL_MOUSE	10	12
ADK_MOUSE	9	12
ASNS_MOUSE	11	12
CO9A1_MOUSE	12	12
DAB2_MOUSE	9	12
DEST_MOUSE	8	12
HINT1_MOUSE	8	12
NSF1C_MOUSE	10	12
PRS6B_MOUSE	9	12
SPB6_MOUSE	10	12
STRAP_MOUSE	9	12
TBB4A_MOUSE	4	12
TXD12_MOUSE	8	12
TXNL1_MOUSE	10	12
VATB2_MOUSE	9	12
CDN1C_MOUSE	8	11
CNBP_MOUSE	7	11
CO9A2_MOUSE	9	11
CRIP2_MOUSE	8	11
DLDH_MOUSE	10	11
EFTU_MOUSE	9	11
ERP44_MOUSE	9	11
ETFA_MOUSE	9	11
FND3B_MOUSE	10	11
GLU2B_MOUSE	9	11
IF4A1_MOUSE	6	11
NRK_MOUSE	9	11
PACN2_MOUSE	7	11
PAIRB_MOUSE	8	11
PARK7_MOUSE	8	11
PUR2_MOUSE	10	11
RHOA_MOUSE	10	11
RS28_MOUSE	7	11
S23IP_MOUSE	8	11
SQSTM_MOUSE	7	11
ZYX_MOUSE	8	11
ALDH2_MOUSE	8	10
CLIP1_MOUSE	10	10
ECHA_MOUSE	9	10
EIF3C_MOUSE	9	10
IF4B_MOUSE	8	10
IPYR_MOUSE	9	10
MANF_MOUSE	7	10
MPRI_MOUSE	10	10
PA2G4_MOUSE	8	10
PGM1_MOUSE	8	10
PLOD1_MOUSE	8	10
RS19_MOUSE	7	10
SC22B_MOUSE	9	10
VAT1_MOUSE	8	10
AMPL_MOUSE	6	9
ARC1B_MOUSE	6	9
BAG3_MOUSE	8	9
C1TM_MOUSE	8	9
CGL_MOUSE	7	9
E41L2_MOUSE	7	9
GBB2_MOUSE	8	9
GLSK_MOUSE	7	9
GUAA_MOUSE	8	9
HAP28_MOUSE	7	9
IMPCT_MOUSE	7	9
LA_MOUSE	7	9
LKHA4_MOUSE	8	9
METK2_MOUSE	7	9
NDKB_MOUSE	6	9
PDXD1_MOUSE	8	9
PPR1B_MOUSE	8	9
PRDX6_MOUSE	6	9
PSB1_MOUSE	6	9
PURA2_MOUSE	7	9
RL32_MOUSE	5	9
SAHH_MOUSE	7	9
SPRC_MOUSE	5	9
TIF1B_MOUSE	7	9
TMED9_MOUSE	6	9
TPR_MOUSE	8	9
TYB4_MOUSE	7	9
AGM1_MOUSE	7	8
ANXA8_MOUSE	7	8
AP1B1_MOUSE	8	8
ARP2_MOUSE	6	8
AT2B1_MOUSE	6	8
BTF3_MOUSE	7	8
CISY_MOUSE	8	8
CNPY2_MOUSE	6	8
CTNA1_MOUSE	8	8
EIF1B_MOUSE	6	8
EIF3D_MOUSE	6	8
ES8L2_MOUSE	7	8
FHL2_MOUSE	7	8
FKBP4_MOUSE	6	8
G6PD1_MOUSE	8	8
GNAI2_MOUSE	8	8
HNRPD_MOUSE	7	8
HNRPF_MOUSE	6	8
ITA5_MOUSE	7	8
KCRB_MOUSE	8	8
KTN1_MOUSE	8	8
LIMA1_MOUSE	7	8
MIA3_MOUSE	6	8
NNRE_MOUSE	7	8
NXP20_MOUSE	6	8
ODPB_MOUSE	8	8
OST48_MOUSE	6	8
PLST_MOUSE	6	8
PRDX2_MOUSE	7	8
PSMD5_MOUSE	7	8
RS10_MOUSE	4	8
RS13_MOUSE	6	8
RS27A_MOUSE	5	8
SNX2_MOUSE	7	8
SRA1_MOUSE	5	8
SYMC_MOUSE	7	8
UBR4_MOUSE	8	8
YBOX1_MOUSE	7	8
ADHX_MOUSE	6	7
AN32A_MOUSE	5	7
AT5F1_MOUSE	5	7
BCAT1_MOUSE	6	7
COBL1_MOUSE	7	7
CRTAP_MOUSE	3	7
CX6B1_MOUSE	5	7
DC1L1_MOUSE	6	7
DCTN1_MOUSE	7	7
DNJC3_MOUSE	5	7
EIF2A_MOUSE	7	7
FABP5_MOUSE	6	7
FBRL_MOUSE	6	7
FKBP3_MOUSE	4	7
GALE_MOUSE	4	7
GORS2_MOUSE	5	7
ICAL_MOUSE	7	7
IF2H_MOUSE	6	7
IF4H_MOUSE	5	7
LAMB2_MOUSE	7	7
LDHB_MOUSE	6	7
MAGD1_MOUSE	4	7
MCES_MOUSE	6	7
MPCP_MOUSE	5	7
MTPN_MOUSE	3	7
MYDGF_MOUSE	5	7
NAA50_MOUSE	7	7
NDRG1_MOUSE	7	7
NEDD8_MOUSE	4	7
NONO_MOUSE	6	7
NP1L1_MOUSE	5	7
ORN_MOUSE	5	7
PFKAL_MOUSE	7	7
PPCE_MOUSE	6	7
PSA_MOUSE	6	7
PUR6_MOUSE	6	7
RCC2_MOUSE	5	7
RENT1_MOUSE	6	7
RL23_MOUSE	7	7
RL26_MOUSE	5	7
RL9_MOUSE	6	7
ROCK2_MOUSE	5	7
SERB_MOUSE	5	7
SET_MOUSE	6	7
SH3G1_MOUSE	7	7
SPEE_MOUSE	6	7
STAT3_MOUSE	5	7
SYCC_MOUSE	6	7
UAP1L_MOUSE	7	7
1433F_MOUSE	4	6
ABCF1_MOUSE	6	6
ACBP_MOUSE	4	6
ACOT1_MOUSE	6	6
AIMP1_MOUSE	5	6
AKAP2_MOUSE	5	6
ALDR_MOUSE	5	6
AMRP_MOUSE	4	6
API5_MOUSE	5	6
APMAP_MOUSE	5	6
ARFG1_MOUSE	5	6
ARHG1_MOUSE	5	6
ARPC3_MOUSE	4	6
ARPC4_MOUSE	5	6
ATPO_MOUSE	6	6
ATX10_MOUSE	6	6
ATX2_MOUSE	6	6
CAN2_MOUSE	6	6
COX41_MOUSE	4	6
DDX1_MOUSE	6	6
DECR_MOUSE	5	6
DNPEP_MOUSE	5	6
DYN2_MOUSE	6	6
EIF3B_MOUSE	6	6
ENAH_MOUSE	5	6
GBB1_MOUSE	5	6
GFPT2_MOUSE	6	6
GNAS1_MOUSE	6	6
GPX7_MOUSE	4	6
GSTO1_MOUSE	4	6
H11_MOUSE	5	6
HCDH_MOUSE	5	6
HOOK3_MOUSE	5	6
IDH3A_MOUSE	6	6
IF2G_MOUSE	6	6
IF2P_MOUSE	3	6
IF5A2_MOUSE	4	6
IMDH2_MOUSE	5	6
KAD1_MOUSE	5	6
MYG1_MOUSE	5	6
MYPT1_MOUSE	5	6
NPC2_MOUSE	3	6
NUDC_MOUSE	4	6
PCNA_MOUSE	5	6
PFD2_MOUSE	5	6
PFD6_MOUSE	6	6
PFKAP_MOUSE	4	6
PLAP_MOUSE	5	6
PPID_MOUSE	5	6
PSMD3_MOUSE	6	6
PSMD7_MOUSE	4	6
PTBP1_MOUSE	4	6
PUR4_MOUSE	5	6
RAB1A_MOUSE	5	6
RAB7A_MOUSE	5	6
RL35_MOUSE	4	6
RS9_MOUSE	6	6
RTN4_MOUSE	3	6
S39A7_MOUSE	4	6
SDHB_MOUSE	5	6
SGTA_MOUSE	6	6
SNX5_MOUSE	5	6
SOX9_MOUSE	5	6
TBB3_MOUSE	4	6
UB2V2_MOUSE	5	6
UBE2N_MOUSE	3	6
VDAC2_MOUSE	5	6
A4_MOUSE	5	5
ABCE1_MOUSE	5	5
ADPGK_MOUSE	5	5
AIFM1_MOUSE	5	5
AINX_MOUSE	2	5
AL7A1_MOUSE	5	5
AP2B1_MOUSE	4	5
ARFG3_MOUSE	5	5
ARPC2_MOUSE	4	5
AT1B3_MOUSE	4	5
ATP5H_MOUSE	5	5
C1TC_MOUSE	5	5
CATA_MOUSE	5	5
COPE_MOUSE	5	5
COPZ1_MOUSE	4	5
COPZ2_MOUSE	4	5
COR1B_MOUSE	4	5
CPIN1_MOUSE	4	5
CPNS1_MOUSE	4	5
CTGF_MOUSE	5	5
CYTB_MOUSE	4	5
DNJA1_MOUSE	4	5
DNM1L_MOUSE	5	5
EHD1_MOUSE	4	5
EHD2_MOUSE	5	5
EIF3L_MOUSE	5	5
EMB_MOUSE	4	5
FBLN2_MOUSE	5	5
FPPS_MOUSE	4	5
GCP60_MOUSE	4	5
GNS_MOUSE	5	5
GRPE1_MOUSE	4	5
HCFC1_MOUSE	4	5
HUWE1_MOUSE	5	5
IF4E_MOUSE	4	5
IF5_MOUSE	5	5
IF6_MOUSE	4	5
ITAV_MOUSE	5	5
KAD4_MOUSE	5	5
KCC2D_MOUSE	4	5
LGUL_MOUSE	5	5
MO4L2_MOUSE	4	5
MYOF_MOUSE	5	5
NACA_MOUSE	4	5
NH2L1_MOUSE	5	5
OS9_MOUSE	4	5
OSTF1_MOUSE	5	5
PAK2_MOUSE	5	5
PAPS1_MOUSE	5	5
PEA15_MOUSE	4	5
PLIN3_MOUSE	4	5
PSA2_MOUSE	4	5
PSD12_MOUSE	5	5
QCR1_MOUSE	4	5
RAB14_MOUSE	4	5
RL27A_MOUSE	4	5
RL38_MOUSE	4	5
RUVB1_MOUSE	5	5
S10AA_MOUSE	3	5
SCOT1_MOUSE	5	5
SEC13_MOUSE	5	5
SPRE_MOUSE	5	5
SSRD_MOUSE	5	5
SUCA_MOUSE	5	5
SYHC_MOUSE	4	5
TCEA1_MOUSE	5	5
TCPW_MOUSE	3	5
TPP1_MOUSE	3	5
TRFM_MOUSE	4	5
TRIPC_MOUSE	5	5
UB2V1_MOUSE	3	5
UBC12_MOUSE	4	5
UBXN1_MOUSE	4	5
UFC1_MOUSE	4	5
VASP_MOUSE	4	5
VATG1_MOUSE	3	5
VMA5A_MOUSE	5	5
VPS35_MOUSE	5	5
VPS4B_MOUSE	5	5
ALAT2_MOUSE	4	4
BACH_MOUSE	4	4
CAPG_MOUSE	4	4
CATL1_MOUSE	4	4
CBR1_MOUSE	3	4
CBX3_MOUSE	3	4
CHIP_MOUSE	4	4
CHM4B_MOUSE	4	4
CNPY3_MOUSE	4	4
CO1A2_MOUSE	4	4
CO3A1_MOUSE	4	4
CPSF5_MOUSE	4	4
CSDE1_MOUSE	4	4
CSN2_MOUSE	3	4
CSN7A_MOUSE	4	4
CYFP2_MOUSE	4	4
DD19A_MOUSE	4	4
DHRS1_MOUSE	4	4
DJB11_MOUSE	4	4
DREB_MOUSE	3	4
EDC4_MOUSE	4	4
EIF3H_MOUSE	3	4
ERGI1_MOUSE	3	4
ESYT1_MOUSE	4	4
FABP4_MOUSE	3	4
FKBP2_MOUSE	4	4
FUMH_MOUSE	4	4
FXR1_MOUSE	4	4
GALT2_MOUSE	4	4
GLOD4_MOUSE	3	4
GLRX3_MOUSE	4	4
GMFB_MOUSE	3	4
GOGA2_MOUSE	4	4
GOGA3_MOUSE	4	4
GPDM_MOUSE	4	4
HNRDL_MOUSE	3	4
HSPB8_MOUSE	3	4
IF4G3_MOUSE	3	4
IPO5_MOUSE	3	4
IRS1_MOUSE	4	4
LAMP2_MOUSE	2	4
LC7L2_MOUSE	4	4
LPPRC_MOUSE	4	4
LTOR1_MOUSE	4	4
MA2B2_MOUSE	3	4
MACF1_MOUSE	4	4
MAP1A_MOUSE	4	4
MAT2B_MOUSE	4	4
MCTS1_MOUSE	4	4
MMSA_MOUSE	4	4
NAA15_MOUSE	4	4
NAGAB_MOUSE	3	4
NNTM_MOUSE	4	4
NSF_MOUSE	4	4
NSUN2_MOUSE	4	4
NUCB2_MOUSE	4	4
P5CR1_MOUSE	3	4
PFD1_MOUSE	4	4
PHP14_MOUSE	3	4
PP2AB_MOUSE	3	4
PRDX3_MOUSE	3	4
PRP19_MOUSE	4	4
PRP6_MOUSE	3	4
PSB7_MOUSE	4	4
PSMD1_MOUSE	4	4
PTN23_MOUSE	4	4
PTRF_MOUSE	3	4
PUF60_MOUSE	4	4
RBBP4_MOUSE	3	4
RBBP7_MOUSE	3	4
SARNP_MOUSE	4	4
SC23B_MOUSE	4	4
SDF2_MOUSE	3	4
SMD3_MOUSE	3	4
SNX6_MOUSE	4	4
SODM_MOUSE	4	4
SRP54_MOUSE	3	4
SRSF1_MOUSE	4	4
SRSF3_MOUSE	2	4
SRSF7_MOUSE	3	4
STK24_MOUSE	3	4
SYFB_MOUSE	4	4
TAGL_MOUSE	4	4
TBCA_MOUSE	4	4
TBCB_MOUSE	4	4
THIC_MOUSE	4	4
TPD54_MOUSE	4	4
TRXR1_MOUSE	4	4
UB2D2_MOUSE	3	4
UBA5_MOUSE	4	4
UBP14_MOUSE	4	4
VAPB_MOUSE	3	4
WASF2_MOUSE	4	4
YJ005_MOUSE	4	4
AACS_MOUSE	3	3
AGFG1_MOUSE	2	3
AHSA1_MOUSE	3	3
AIP_MOUSE	2	3
ANFY1_MOUSE	3	3
AP2A1_MOUSE	3	3
APEH_MOUSE	3	3
ARHG2_MOUSE	3	3
ARL3_MOUSE	2	3
ASGL1_MOUSE	3	3
ATP5I_MOUSE	3	3
ATPG_MOUSE	2	3
AVIL_MOUSE	3	3
BAG6_MOUSE	3	3
BAP31_MOUSE	2	3
BLMH_MOUSE	2	3
BOLA2_MOUSE	3	3
CAZA2_MOUSE	3	3
CHCH2_MOUSE	3	3
CO5A2_MOUSE	3	3
CREL2_MOUSE	3	3
CSN8_MOUSE	2	3
CSRP2_MOUSE	3	3
CTL2_MOUSE	3	3
CYB5_MOUSE	2	3
DCTN4_MOUSE	3	3
DDX46_MOUSE	3	3
DDX6_MOUSE	3	3
DENR_MOUSE	2	3
DLRB1_MOUSE	3	3
DOCK7_MOUSE	3	3
DP13A_MOUSE	3	3
EDF1_MOUSE	3	3
EI2BD_MOUSE	3	3
EIF3G_MOUSE	3	3
ELOB_MOUSE	3	3
ELOC_MOUSE	2	3
EPHA2_MOUSE	3	3
ERF3B_MOUSE	3	3
ERRFI_MOUSE	3	3
FXR2_MOUSE	3	3
G6PE_MOUSE	3	3
GCN1_MOUSE	2	3
GMPPB_MOUSE	3	3
GNL1_MOUSE	2	3
GOLI4_MOUSE	3	3
GPX8_MOUSE	3	3
GRB10_MOUSE	3	3
GRHPR_MOUSE	2	3
HDGF_MOUSE	2	3
HECD1_MOUSE	2	3
HEM6_MOUSE	3	3
HXK2_MOUSE	3	3
IF1AX_MOUSE	2	3
IF2B_MOUSE	2	3
IF4G2_MOUSE	3	3
IGBP1_MOUSE	2	3
IPO4_MOUSE	3	3
LAP2A_MOUSE	3	3
LARP1_MOUSE	3	3
LECT1_MOUSE	3	3
LETM1_MOUSE	3	3
LIMC1_MOUSE	3	3
LIS1_MOUSE	3	3
LMNB1_MOUSE	2	3
LTBP3_MOUSE	2	3
LYRIC_MOUSE	2	3
MFGM_MOUSE	3	3
MOFA1_MOUSE	2	3
MTND_MOUSE	3	3
NFAT5_MOUSE	3	3
NISCH_MOUSE	3	3
NQO1_MOUSE	3	3
NT5C_MOUSE	3	3
OBSL1_MOUSE	3	3
OLA1_MOUSE	2	3
OSBP1_MOUSE	3	3
PA1B2_MOUSE	3	3
PAK1_MOUSE	2	3
PAXI_MOUSE	3	3
PCNP_MOUSE	2	3
PGRC1_MOUSE	3	3
PGRC2_MOUSE	3	3
PIN1_MOUSE	2	3
PIPNA_MOUSE	2	3
PLXB2_MOUSE	3	3
PNPH_MOUSE	3	3
PP2BA_MOUSE	3	3
PRC2A_MOUSE	3	3
PROF2_MOUSE	3	3
PSA4_MOUSE	3	3
PSMD6_MOUSE	3	3
PYC_MOUSE	3	3
PYRG1_MOUSE	3	3
QCR6_MOUSE	2	3
RAB5A_MOUSE	3	3
RB6I2_MOUSE	3	3
RCN1_MOUSE	3	3
RHG01_MOUSE	3	3
RHOC_MOUSE	2	3
RHOG_MOUSE	2	3
RL22L_MOUSE	3	3
SCFD1_MOUSE	3	3
SCRB2_MOUSE	3	3
SCRN1_MOUSE	2	3
SE1L1_MOUSE	3	3
SF3A1_MOUSE	2	3
SF3A3_MOUSE	3	3
SF3B1_MOUSE	3	3
SF3B3_MOUSE	3	3
SFR1_MOUSE	3	3
SGCD_MOUSE	3	3
SMAP_MOUSE	2	3
STEA3_MOUSE	3	3
STX7_MOUSE	3	3
SUCB2_MOUSE	3	3
SWP70_MOUSE	3	3
TENS3_MOUSE	3	3
TGM2_MOUSE	3	3
TKFC_MOUSE	2	3
TMOD3_MOUSE	3	3
UB2L3_MOUSE	3	3
UBA3_MOUSE	3	3
UBE4B_MOUSE	3	3
UCHL3_MOUSE	3	3
VAPA_MOUSE	2	3
XPP1_MOUSE	3	3
5NTD_MOUSE	2	2
ABD12_MOUSE	2	2
ACACA_MOUSE	1	2
ACADM_MOUSE	2	2
ACTY_MOUSE	1	2
ADT2_MOUSE	1	2
AL1L1_MOUSE	2	2
AL9A1_MOUSE	2	2
ALDOC_MOUSE	2	2
ALRF2_MOUSE	2	2
AMPD2_MOUSE	2	2
ANM5_MOUSE	2	2
ARFG2_MOUSE	2	2
AS3MT_MOUSE	2	2
ATLA3_MOUSE	2	2
ATP5J_MOUSE	2	2
BDH_MOUSE	2	2
BUB3_MOUSE	2	2
CAB45_MOUSE	2	2
CALM_MOUSE	1	2
CATB_MOUSE	2	2
CCND2_MOUSE	2	2
CHID1_MOUSE	2	2
CHRD1_MOUSE	2	2
CLCB_MOUSE	1	2
CO4B_MOUSE	2	2
CO6A2_MOUSE	2	2
COX5B_MOUSE	2	2
CSN1_MOUSE	2	2
DAG1_MOUSE	2	2
DCAF7_MOUSE	1	2
DNJC7_MOUSE	2	2
DNJC8_MOUSE	2	2
DPYL3_MOUSE	2	2
DX39B_MOUSE	2	2
DYL1_MOUSE	2	2
DYN1_MOUSE	2	2
ECI1_MOUSE	2	2
EIF3E_MOUSE	2	2
EPN4_MOUSE	2	2
ERF1_MOUSE	2	2
F175B_MOUSE	2	2
GDIR2_MOUSE	2	2
GILT_MOUSE	2	2
GSK3A_MOUSE	2	2
HEXB_MOUSE	2	2
HN1L_MOUSE	2	2
IMPA1_MOUSE	1	2
IMPA3_MOUSE	2	2
INO1_MOUSE	2	2
ITB5_MOUSE	2	2
KAD3_MOUSE	2	2
LAMP1_MOUSE	2	2
LGMN_MOUSE	2	2
MAP11_MOUSE	2	2
MAP1S_MOUSE	2	2
MEMO1_MOUSE	2	2
MLEC_MOUSE	2	2
MPRD_MOUSE	2	2
MRC2_MOUSE	2	2
NB5R1_MOUSE	2	2
NCPR_MOUSE	2	2
NDUA8_MOUSE	2	2
NDUS1_MOUSE	2	2
NDUV1_MOUSE	2	2
NIBAN_MOUSE	2	2
NIT2_MOUSE	2	2
NLTP_MOUSE	2	2
NNRD_MOUSE	2	2
NOMO1_MOUSE	2	2
NP1L4_MOUSE	1	2
NPTN_MOUSE	1	2
OTUB1_MOUSE	2	2
P5CR3_MOUSE	2	2
PGH2_MOUSE	2	2
PLSI_MOUSE	2	2
PON3_MOUSE	1	2
PP1G_MOUSE	2	2
PPGB_MOUSE	2	2
PPIF_MOUSE	1	2
PRRC1_MOUSE	1	2
PSB4_MOUSE	1	2
PTH2_MOUSE	2	2
PTK7_MOUSE	2	2
QKI_MOUSE	2	2
RAB5C_MOUSE	2	2
RANT_MOUSE	2	2
RENBP_MOUSE	2	2
RHEB_MOUSE	1	2
RL36A_MOUSE	2	2
ROA0_MOUSE	2	2
RPE_MOUSE	2	2
RSU1_MOUSE	2	2
SAMH1_MOUSE	2	2
SBDS_MOUSE	2	2
SC24A_MOUSE	2	2
SCAM3_MOUSE	2	2
SDK2_MOUSE	2	2
SHLB1_MOUSE	2	2
SLK_MOUSE	2	2
SNAA_MOUSE	2	2
SNX12_MOUSE	2	2
SNX18_MOUSE	2	2
SPG20_MOUSE	2	2
SPT4B_MOUSE	2	2
SRP19_MOUSE	2	2
SRPRA_MOUSE	2	2
STAM1_MOUSE	2	2
STK26_MOUSE	2	2
STMN1_MOUSE	2	2
SUCB1_MOUSE	2	2
SUMF1_MOUSE	2	2
SYAP1_MOUSE	2	2
SYFA_MOUSE	2	2
SYNPO_MOUSE	2	2
SYVN1_MOUSE	1	2
TBB2B_MOUSE	1	2
TBCD_MOUSE	2	2
THOP1_MOUSE	2	2
TIPRL_MOUSE	2	2
TJAP1_MOUSE	2	2
TM9S3_MOUSE	2	2
TNS2_MOUSE	2	2
TWF1_MOUSE	2	2
TXD17_MOUSE	2	2
TXLNA_MOUSE	2	2
UBQL1_MOUSE	2	2
UK114_MOUSE	2	2
VATC1_MOUSE	2	2
VATH_MOUSE	2	2
VINEX_MOUSE	1	2
VPS28_MOUSE	1	2
XPO2_MOUSE	2	2
YBOX3_MOUSE	2	2
ZPR1_MOUSE	2	2

## Sheet: BioRep2 Peptides
Peptide Sequence	Redundancy	Uniprot Entry Name	SpecEValue Min.
SAVPPGADKKAEAGAGSATEFQFR	6	RS10_MOUSE	4.99129e-26
MREIVHLQAGQC+57.021GNQIGAK	5	TBB4A_MOUSE	9.61713e-17
SLSQNYGVLKNDEGIAYR	4	PRDX2_MOUSE	1.13494e-22
SSFFVNGLTLGGQK	4	PROF1_MOUSE	9.95236e-18
TQPPEDISC+57.021IAWNR	4	SC31A_MOUSE	1.10262e-18
AANAASGAGGSSAAAGSRPGDGGSLGSGAR	3	CDV3_MOUSE	5.52469e-22
DVAKEFDKLSPEESQAR	3	RCN3_MOUSE	9.50203e-20
EFDKLSPEESQAR	3	RCN3_MOUSE	2.219e-14
EIEDPEDRKPEDWDERPK	3	CALX_MOUSE	1.16073e-16
EIVHLQAGQC+57.021GNQIGAK	3	TBB4A_MOUSE	3.11514e-15
EVLEKQPVLSQTEAR	3	PSB4_MOUSE	6.06994e-18
HQVLFIADEIQTGLAR	3	OAT_MOUSE	1.82885e-19
IKAEYEGDGIPTVFVSVAGR	3	PUR6_MOUSE	2.10225e-17
ILATPPQEDAPSVDIANIR	3	TKT_MOUSE	1.23261e-19
ILGGVISAISEAAAQYNPEPPPPR	3	CPNS1_MOUSE	1.30797e-19
KEGGLGPLNIPLLADVTK	3	PRDX2_MOUSE	3.73185e-17
KIPNPDFFEDLEPFK	3	CALX_MOUSE	1.03374e-18
LGYAGNTEPQFIIPSC+57.021IAIK	3	ARP3_MOUSE	4.44854e-12
LLQYC+57.021ETGVQEGATLVYGGR	3	AL1L2_MOUSE	6.04649e-20
LVTGWVKPIIIGR	3	IDHC_MOUSE	1.25985e-16
NAFYIGSYQQC+57.021INEAQR	3	COPE_MOUSE	5.36312e-22
SLPGAEDHIKDLETK	3	CRTAP_MOUSE	1.76134e-17
SVGDGETVEFDVVEGEKGAEAANVTGPGGVPVQGSK	3	YBOX1_MOUSE	6.47246e-26
TAPFDSRFPNQNQTK	3	CX6B1_MOUSE	6.73191e-17
TFKPIDLSDLK	3	F195B_MOUSE	5.24042e-14
TFVSITPAEVGVLVGKDR	3	PROF1_MOUSE	1.21044e-22
TIPGKQQLLIGAYAK	3	TCPH_MOUSE	9.36373e-19
TSRPENAIIYSNNEDFQVGQAK	3	TKT_MOUSE	4.77828e-19
TVQIEASTVEIEER	3	SEPT2_MOUSE	2.68596e-17
VAGTQAC+57.021ATETIDTNR	3	ADPGK_MOUSE	8.22653e-19
VGKETVQTTEDQILKR	3	VINC_MOUSE	3.04322e-17
VVDDWANDGWGLKK	3	CALX_MOUSE	4.33006e-20
AEDSGEYHC+57.021VYHFVSAPK	2	NPTN_MOUSE	1.71291e-18
AEIDRAFAEAAGSAETLSVEK	2	PLCD1_MOUSE	4.35272e-16
AFGFSHLEALLDDSKELQR	2	OTUB1_MOUSE	6.31994e-23
AFPNKQGYVLSSIEGR	2	BUB3_MOUSE	1.3761e-20
AGC+57.021EC+57.021LNESDEHGFDNC+57.021LRK	2	TXNL1_MOUSE	2.5651e-19
AGIKVTVAGLAGKDPVQC+57.021SR	2	PARK7_MOUSE	6.48863e-23
AGNTVPFGAGAAVGGSGGGGGGGSEDVKR	2	IRS1_MOUSE	3.06422e-13
AGTQIENIEEDFRDGLK	2	ACTN1_MOUSE	1.56997e-14
AIEINPDSAQPYKWR	2	F10A1_MOUSE	1.82803e-14
AILILDNDGDRLFAK	2	COPZ1_MOUSE	1.45182e-14
AISHEHSPSDLEAHFVPLVKR	2	2AAA_MOUSE	7.30192e-16
AITVASQTNC+57.021PLYVTK	2	DPYL3_MOUSE	1.91026e-16
AIWNVINWENVTER	2	SODM_MOUSE	1.3446e-17
AKDDSELEGQVISC+57.021LK	2	GSLG1_MOUSE	1.27545e-14
AKEFGASEC+57.021ISPQDFSK	2	ADHX_MOUSE	1.17964e-13
AKFYPEDVSEELIQDITQR	2	MOES_MOUSE	3.78423e-13
AAAQLLQSQAQQSGAQQTK	2	SEP11_MOUSE	4.57979e-13
AASIFGGAKPVDTAAR	2	IF4B_MOUSE	1.08022e-20
AAYPDLENPPLIVTPSQQPK	2	SYRC_MOUSE	2.92559e-14
AC+57.021QFPVSLLEEC+57.021SGVTDANFGYSK	2	AT1B3_MOUSE	1.83574e-18
ADGYVLEGKELEFYLR	2	RS8_MOUSE	9.24779e-21
ALKLGQEGKVPLQSAR	2	P3H1_MOUSE	1.97537e-17
ALLGYADNQC+57.021KLELQGIQGAVDHAAAFGR	2	GLOD4_MOUSE	1.01516e-29
ALRETLPAEQDLTTK	2	PSA1_MOUSE	7.97829e-17
ALTQGPWWAPK	2	PLCD1_MOUSE	4.28469e-14
ALVLELC+57.021C+57.021NDESGEDVEVPYVR	2	UBA1_MOUSE	1.20771e-19
ALWC+57.021SDDKQILSADDKTVR	2	STRAP_MOUSE	4.22732e-16
APIKVGDAIPSVEVFEGEPGKK	2	PRDX5_MOUSE	8.49033e-18
APPVPGAVSGGSGEVDELFDVK	2	COPE_MOUSE	1.4262e-18
ARFPANSISNGGSELC+57.021PK	2	CO9A1_MOUSE	7.5543e-12
ARPTTDSFDDYPPR	2	IF4B_MOUSE	1.52556e-11
ASAGHAVSITQDDGGADDWETDPDFVNDVSEKEQR	2	SRC8_MOUSE	3.20991e-27
ASEEAFVKESKEETPGTEWEK	2	CLCB_MOUSE	3.10951e-18
ASEIC+57.021LDDVATTEKELDTVEVLK	2	NISCH_MOUSE	9.74781e-17
ASIPFSVVGSNQLIEAK	2	SEPT2_MOUSE	3.00805e-18
ATLVKPTPVNVPVSQK	2	PDC6I_MOUSE	8.89908e-19
AVAAAKDAFENGEWGR	2	AL1L2_MOUSE	5.3804e-19
AVC+57.021VLKGDGPVQGTIHFEQK	2	SODC_MOUSE	2.36423e-23
AVLDKAVQADGQVKER	2	PDC6I_MOUSE	4.26252e-18
AVSTC+57.021AHLFWSGR	2	VPS35_MOUSE	3.10111e-17
AVTELNEPLSNEDRNLLSVAYK	2	1433F_MOUSE	1.10813e-17
C+57.021C+57.021LTYC+57.021FNKPEDK	2	RS27A_MOUSE	5.08644e-19
C+57.021INTSPGFHC+57.021EAC+57.021PPGFSGPTHEGVGLTFAK	2	COMP_MOUSE	8.11804e-11
DC+57.021DHADEQKC+57.021YSC+57.021GEFGHIQKDC+57.021TK	2	CNBP_MOUSE	3.82662e-29
DC+57.021HEEVYAGSHQYPGR	2	GCP60_MOUSE	1.09875e-15
DIKDTTVGTLSQR	2	PSMD7_MOUSE	1.4158e-15
DKVLTEEELKAAQTSVAYGC+57.021IK	2	SYRC_MOUSE	1.2008e-16
DREVGIPPEQSLETAK	2	ARP3_MOUSE	9.31546e-16
DSSSVEKVLDQKEHR	2	ROAA_MOUSE	2.80708e-19
DSVSAAWHTYDTDRDGR	2	RCN3_MOUSE	2.30292e-23
DTDLDGFPDEKLR	2	COMP_MOUSE	2.25372e-12
DVAGDIFHQQC+57.021K	2	G6PD1_MOUSE	4.38581e-16
DVIIKVDQIC+57.021HR	2	SAE1_MOUSE	1.67361e-14
DYQDNKADVILKYNADEAR	2	IF1AX_MOUSE	3.37192e-12
EALNVFGDDYATEDGTGVRDYIHVVDLAK	2	GALE_MOUSE	1.00272e-20
EASVTPSNLWGGQGLLGVSIR	2	GORS2_MOUSE	8.36968e-22
EAVELPLTHFELYK	2	PRS6B_MOUSE	4.69757e-18
EEFASTC+57.021PDDEEIELAYEQVAR	2	CLIC1_MOUSE	8.02511e-24
EFIQEPAKNRPGPQTR	2	ANM5_MOUSE	1.20025e-11
EFPGFLENQKDPLAVDK	2	S10AA_MOUSE	3.26932e-17
EGILQYC+57.021QEVYPELQITNVVEANQPVTIQNWC+57.021KR	2	A4_MOUSE	6.11072e-19
EIAEAIKNHEELKVDEETQEVLGNLRDR	2	CAB45_MOUSE	2.9722e-18
EIELYGC+57.021PPDFPEEEEEEEESSAKPGDIVVR	2	SYLC_MOUSE	2.36965e-18
ELAEQLGLSTGEKEKLPGELEPVQAAQSK	2	EIF3G_MOUSE	1.37193e-17
ELGGLGEDANAEEEEGVQK	2	CNPY3_MOUSE	2.02156e-14
ELPGHTGYLSC+57.021C+57.021R	2	GBB2_MOUSE	4.94678e-18
ELVFKEDGQEYAQVIK	2	IF1AX_MOUSE	6.76278e-21
ELWLGDC+57.021DVTNSGC+57.021SSLANVLLANR	2	RINI_MOUSE	2.55009e-19
ESQDPHSIHDKELQDQEFGKR	2	TB182_MOUSE	1.27771e-12
ETDC+57.021GVHINAGPEIGVASTK	2	GFPT1_MOUSE	4.83948e-26
EVEQLIKKHEEEEAKAER	2	PSA4_MOUSE	2.49231e-19
EVVKHPSVESVVQC+57.021EIDEDVIEVSKK	2	SPEE_MOUSE	2.04113e-16
EVVKPVPITSPAVSK	2	PDLI5_MOUSE	3.17579e-17
EYLDLTASNNFYVDDFAR	2	UGGG1_MOUSE	1.67495e-24
EYQDLLNVK	2	AINX_MOUSE	4.42369e-12
FAGDKDHLTKEDLR	2	S10AA_MOUSE	7.5403e-13
FASENDLPEWKER	2	RANG_MOUSE	1.94152e-16
FC+57.021QVPAAGTGAGTGSSGPGLAR	2	LTBP3_MOUSE	8.05331e-11
FC+57.021TGLTQIETLFK	2	KCRB_MOUSE	1.80251e-17
FGEVVDC+57.021TIKTDPVTGR	2	HNRDL_MOUSE	2.84552e-22
FGIVTSSAGTGTTEDTEAKKR	2	SARNP_MOUSE	3.21902e-16
FGVQSERQDSSAVGFDYKER	2	SRC8_MOUSE	1.97957e-16
FHDFLGDSWGILFSHPR	2	PRDX6_MOUSE	1.57428e-15
FIIHAPPGEFNEVFNDVR	2	CAZA2_MOUSE	2.10767e-16
FIPLSEPAPVPPIPNEQQLAR	2	CSN8_MOUSE	3.58924e-13
FIPYTEEFSEKLEAEYKK	2	S23IP_MOUSE	4.68872e-20
FIQEVVQSQQAAVSR	2	ARHG1_MOUSE	2.77586e-17
FIYEAWQGVER	2	F195B_MOUSE	2.00481e-15
FKDPGLVDQLVK	2	SYSC_MOUSE	4.27118e-13
FKVDSSGEIVELAK	2	MYG1_MOUSE	1.58316e-11
FQQPPQPEGEEDASDGGR	2	NSUN2_MOUSE	1.3445e-13
FSEVATQYSEDKAR	2	PIN4_MOUSE	9.73821e-18
FSHQGVQLIDFSPC+57.021ER	2	EIF3B_MOUSE	3.59879e-17
FTYSTLVDGC+57.021TSHTGTWGK	2	CO1A1_MOUSE	1.80793e-24
FWTFETGC+57.021TVC+57.021DEGLR	2	PLOD1_MOUSE	4.44456e-22
FYEEVHDLER	2	NP1L1_MOUSE	2.51593e-14
GADKTVKGPDGLTALEATDNQAIK	2	MTPN_MOUSE	3.36741e-15
GAGTPGQPGQVSQQELDTVVK	2	LMAN1_MOUSE	1.51842e-14
GALTVGITNTVGSSISR	2	GFPT1_MOUSE	7.61254e-19
GAPPKIPGGATLVFEVELLK	2	FKBP2_MOUSE	4.10651e-15
GASAFKEEPQTVPEAR	2	JUNB_MOUSE	4.09464e-16
GC+57.021WDSIHVVEVQEK	2	CAPZB_MOUSE	9.55754e-17
GFQFVSSSLPDIC+57.021YR	2	CNBP_MOUSE	3.66727e-18
GFSSSNPSVVSQPASSDPHRSPFGNPFA	2	DAB2_MOUSE	5.6952e-14
GFVFITFKEEDPVKK	2	ROAA_MOUSE	3.89587e-19
GHFEAFGTLTDC+57.021VVVVNPQTKR	2	ROA0_MOUSE	6.88565e-11
GHPDLQGQPADDIFESIGDRELR	2	LMAN1_MOUSE	9.84006e-17
GIDIHGVPYVINVTLPDEKQNYVHR	2	DDX1_MOUSE	3.75924e-22
GILSGTSDLLLTFDEAEVRK	2	VINC_MOUSE	2.78795e-20
GITINAAHVEYSTAAR	2	EFTU_MOUSE	8.09865e-18
GPFTDVVTTNLK	2	VAPA_MOUSE	2.68216e-16
GPLPAAPPTAPERQPSWER	2	RTN4_MOUSE	6.84906e-13
GRLYPWGVVEVENPEHNDFLK	2	SEPT2_MOUSE	7.13742e-18
GSAITGPVAKEC+57.021ADLWPR	2	RL23_MOUSE	8.1432e-16
GVGESFKKYPDYESK	2	HYOU1_MOUSE	2.59963e-12
GYDSAGVAIDGNNHEVKER	2	GFPT2_MOUSE	1.4856e-16
HFC+57.021PNVPIILVGNKK	2	RHOA_MOUSE	4.82299e-16
HGLLVPNNTTDQELQHIR	2	IF6_MOUSE	1.02856e-18
HIDC+57.021AQVYQNEKEVGVALQEK	2	ALDR_MOUSE	2.31004e-22
HIRDSVSAAWHTYDTDRDGR	2	RCN3_MOUSE	1.01534e-24
HKTTIFTDAKESSTVFELKR	2	ELOB_MOUSE	3.18608e-20
HLQLAIRNDEELNKLLGR	2	H2A1_MOUSE	8.22565e-15
HLREYQDLLNVK	2	AINX_MOUSE	1.92231e-10
HTLAANFNPVSEER	2	MPRD_MOUSE	3.71921e-18
HVSPAGAAVGVPLSEDEAR	2	PUR9_MOUSE	9.41828e-15
IAIPGLAGAGNSVLLVSNLNPER	2	PTBP1_MOUSE	1.88954e-19
IAIWTTEC+57.021ENRDAVTHIGR	2	IF4E_MOUSE	1.97979e-21
IAKPVKFELSGC+57.021TSVK	2	CTGF_MOUSE	3.9592e-19
IC+57.021HC+57.021FSKDEKPVEAIR	2	DNJC3_MOUSE	2.56572e-15
IC+57.021HQIEYYFGDFNLPR	2	LA_MOUSE	3.24138e-17
IELGDVTPHNIK	2	NAA50_MOUSE	7.89189e-16
IFDDVSSGVSQLASK	2	ARFG1_MOUSE	4.15882e-17
IFVGGLSPDTPEEK	2	HNRPD_MOUSE	6.36002e-16
IGGHGAEYGAEALER	2	HBA_MOUSE	1.45333e-11
IGTVSPLFQKLENDQIENLR	2	SYMC_MOUSE	6.79414e-21
IHAC+57.021LYFIAPTGHSLK	2	SEP11_MOUSE	5.76672e-17
IHVSDQELQSANASVDDSRLEELK	2	UBA1_MOUSE	3.80498e-21
IIAFVGSPVEDNEKDLVK	2	PSMD4_MOUSE	3.47696e-20
IIDTSLTRDPLVIELGQK	2	FKB11_MOUSE	3.07405e-14
IIDVSTVKELC+57.021R	2	ORN_MOUSE	3.22899e-15
IIDVVYNASNNELVR	2	RS8_MOUSE	1.49409e-19
IIHEDGYSEEEC+57.021RQYR	2	GNAI2_MOUSE	2.22115e-10
IILEAEKIDGAASQGK	2	RHEB_MOUSE	4.41122e-19
IINEVSKPLAHHIPVEK	2	MANF_MOUSE	3.09198e-21
IKIYEFPETDDEEENKLVK	2	SEPT7_MOUSE	4.08518e-18
IKTSDVTSTKGNEFEDYC+57.021LKR	2	DDX6_MOUSE	6.22059e-25
ILDQGEDFPASEMAR	2	ERP29_MOUSE	2.63102e-15
ILEDKEGTLPAALVQPR	2	6PGL_MOUSE	2.9865e-15
ILFLDPSGK	2	TXD12_MOUSE	1.12163e-11
ILIEEWK	2	GLU2B_MOUSE	1.13074e-09
ILSTIDRELLKPNASVALHK	2	PRS6B_MOUSE	5.79619e-17
INKEQVSQLLPEKFAEQLIR	2	SAMH1_MOUSE	1.38136e-17
INPDGSQSVVEVPYAR	2	CNPY2_MOUSE	7.14958e-20
INVYYNEATGNKYVPR	2	TBB2B_MOUSE	5.07822e-22
IPSDTFYDNEDTTTDKLK	2	DAG1_MOUSE	4.10725e-17
IQIWDTAGQER	2	RAB15_MOUSE	1.86422e-14
IQLWDTAGQER	2	RB33B_MOUSE	1.86422e-14
ISFPAVQAAPSFSNSFPK	2	SYWC_MOUSE	1.21715e-12
ISSLLEEQFQQGK	2	RS8_MOUSE	2.58317e-16
ISVAGVTSGNVGYLAHAIHQVTK	2	AATM_MOUSE	2.02135e-25
ITGEAFVQFASQELAEK	2	HNRPF_MOUSE	3.0818e-19
IVDRMDLAGDSDGWVSLAELR	2	RCN3_MOUSE	1.62746e-15
IVEGILKRPPEEQR	2	ELOB_MOUSE	6.24924e-16
IVYGHLDDPANQEIER	2	ACON_MOUSE	7.77126e-13
IYEFPETDDEEENKLVK	2	SEPT7_MOUSE	1.68392e-10
IYKLDDPSC+57.021PRPEC+57.021YR	2	IF2G_MOUSE	1.06556e-18
KAEAGAGSATEFQFR	2	RS10_MOUSE	6.83843e-17
KDYEEIGPSIC+57.021R	2	ARP3_MOUSE	3.13309e-12
KFLDGNELTLADC+57.021NLLPK	2	CLIC1_MOUSE	1.28313e-14
KFPGIKHEYQANGPEDLNR	2	DEST_MOUSE	1.04209e-23
KGSSETPATDVFSSTEEGEKR	2	PSD12_MOUSE	2.48391e-21
KKFPGIKHEYQANGPEDLNR	2	DEST_MOUSE	1.22257e-11
KLDLEAWFPGSGAFR	2	SYSC_MOUSE	2.27713e-14
KLENC+57.021NYAVELGKNPAK	2	PLST_MOUSE	5.00484e-17
KLKELEVAESDGQVELER	2	CDC37_MOUSE	2.44329e-13
KLYGDTDYLEER	2	PYRG1_MOUSE	1.99919e-14
KPAAGLSAAPVPPAAAPLLDFSSDSVPPAPR	2	RTN4_MOUSE	2.67356e-24
KTEQGPPSSEYIFER	2	OAT_MOUSE	6.34184e-14
KTFPTVNPSTGEVIC+57.021QVAEGNKEDVDKAVK	2	ALDH2_MOUSE	1.55561e-24
KTYITDPVSAPC+57.021APPLQPK	2	LPP_MOUSE	1.83008e-17
KVVDYTTAKEFADSLGIPFLETSAK	2	RAB1A_MOUSE	1.10124e-12
LADFGVLHRNELSGALTGLTR	2	SYTC_MOUSE	1.35648e-19
LADQYPHLHNAELSK	2	SOX9_MOUSE	3.6389e-16
LAGTQPLEVLEAVQR	2	UBA1_MOUSE	1.31032e-15
LALIQPSRDQVQR	2	SERB_MOUSE	6.81202e-16
LAPPLVIKEDEIRESVEIINK	2	OAT_MOUSE	3.3876e-16
LAVEALSSLDGDLSGR	2	KCRB_MOUSE	1.49111e-18
LFVEEAIHDEFVTR	2	AL1L2_MOUSE	2.55712e-18
LGEWVGLC+57.021K	2	RS12_MOUSE	6.05969e-13
LGPGGLDPVEVYESLPEELQK	2	CDC37_MOUSE	3.01318e-18
LIDNFEGEYDYVTNEGTVFTFK	2	PPCE_MOUSE	3.6606e-20
LIFPNPFGHLSDSFSHSR	2	SQSTM_MOUSE	5.37371e-23
LINSLYPEGQAPVKK	2	TAGL2_MOUSE	6.37545e-19
LISSDGHEFIVKR	2	ELOC_MOUSE	9.62542e-17
LITQTFNHHNQLAQK	2	NUDC_MOUSE	4.22971e-11
LKASQVAIGIRDNER	2	ADSV_MOUSE	1.10709e-09
LKEKYEKDIAAYR	2	HMGB1_MOUSE	2.71303e-15
LKKTETQEKNTLPTKETIEQEK	2	TYB10_MOUSE	1.45108e-10
LKPGYLEATVDWFRR	2	IPYR_MOUSE	1.76107e-16
LKQIEEQTKKAQQELEEQTRR	2	MOES_MOUSE	5.085e-16
LKVPEWVDTVK	2	RS19_MOUSE	5.45767e-12
LLDEEEATDNDLRAK	2	PDC6I_MOUSE	9.08235e-19
LLGPVLVKQELGEAR	2	PFD6_MOUSE	2.50681e-18
LLIDEAIQKC+57.021DGER	2	SYSC_MOUSE	1.75464e-17
LLSKYDPQKEAELR	2	CNN2_MOUSE	2.60818e-16
LNIISNLDC+57.021VNEVIGIR	2	2AAA_MOUSE	4.11931e-19
LNQLSTHTHVVDITR	2	DCTN1_MOUSE	3.55644e-16
LNQVIFPVSYNDKFYKDVLEVGELAK	2	NAA50_MOUSE	2.62135e-24
LPATEKPVLLSKDIEAK	2	HYOU1_MOUSE	3.82195e-15
LQAQQDAVNIVC+57.021HSK	2	PSMD4_MOUSE	5.49754e-19
LQIWDTAGQER	2	RAB3A_MOUSE	1.86422e-14
LQLWDTAGQER	2	RAB6A_MOUSE	1.86422e-14
LRDNGLLAKPTHGDIIR	2	OAT_MOUSE	9.84176e-18
LRQDLEAEHVEVEDTTLNR	2	BOLA2_MOUSE	5.429e-12
LSAEKVEIATLTR	2	PSA4_MOUSE	2.63949e-15
LSEEEILENQDLFLTSEATDYGR	2	RCN2_MOUSE	5.07078e-19
LSLQNC+57.021GLTEAGC+57.021GILPGMLR	2	RINI_MOUSE	1.25094e-12
LSQAYAISAGVSLEGQQLFQTIHK	2	LSM12_MOUSE	6.27202e-22
LSVGLEDEQDLLEDLDR	2	CGL_MOUSE	1.73411e-19
LTDFGFC+57.021AQITPEQSKR	2	PAK1_MOUSE	7.66872e-22
LTPEEEEILNKKR	2	RS8_MOUSE	1.8974e-16
LTQGEVYKELR	2	FAS_MOUSE	1.34242e-14
LTSDDVKEQIYK	2	RS13_MOUSE	4.59615e-16
LTVENSPKQETGITEGQGPVGEEEEKKK	2	DENR_MOUSE	3.23125e-12
LTVLPPELGNLDLTGQK	2	RSU1_MOUSE	4.76673e-13
LVGSQEELASWGHEYVR	2	PSMD2_MOUSE	1.18873e-20
LVPFDHAESTYGLYR	2	6PGL_MOUSE	2.34144e-19
LVPGWTKPITIGR	2	IDHP_MOUSE	9.71143e-17
LVQIEYALAAVAGGAPSVGIK	2	PSA2_MOUSE	2.5776e-21
LVTFESVAVPLQQGAEQQR	2	SC31A_MOUSE	5.55392e-13
MSSTFIGNSTAIQELFKR	2	TBB3_MOUSE	2.81147e-22
NALWHTGDTASQVR	2	COMP_MOUSE	1.14838e-18
NASC+57.021TLSSAVHSQGVTR	2	MEP50_MOUSE	3.85778e-20
NAVTQEFGPVPDTAR	2	ACON_MOUSE	8.01496e-16
NC+57.021WQNYLDFHRC+57.021EK	2	CX6B1_MOUSE	1.43954e-17
NEEDATELVGLAQAVNAR	2	UBA1_MOUSE	6.68108e-19
NGYDC+57.021EC+57.021LGGGR	2	PHP14_MOUSE	1.47512e-14
NIELIC+57.021QENEGENDPVLQR	2	MARE1_MOUSE	1.70934e-20
NIIHGSDSVESAEKEIHLWFKPEELIDYK	2	NDKB_MOUSE	4.18844e-27
NKTGVAPIIDVVR	2	RL27A_MOUSE	1.34816e-12
NLDKEYLPIGGLAEFC+57.021K	2	AATM_MOUSE	3.37123e-19
NLEGYVGFANLPNQVYRK	2	SEPT7_MOUSE	7.85083e-23
NLGFSPEDREENVRR	2	PAPS1_MOUSE	4.12405e-13
NNEDVSIIPPLFTVSVDHR	2	SSRD_MOUSE	4.33388e-18
NQALKEAGVFVPR	2	ACLY_MOUSE	2.33072e-14
NSVAYMDQQTGNLKK	2	CO1A1_MOUSE	1.15676e-19
NTLLIAGLQAR	2	OST48_MOUSE	1.0185e-12
NTLPTKETIEQEKR	2	TYB10_MOUSE	2.01975e-16
NTLPTKETIEQEKRSEIS	2	TYB10_MOUSE	1.24395e-15
NTQLNLLLEQQK	2	AKAP9_MOUSE	1.15034e-12
NVGESVAAALSPLGIEVDIDVEHGGKR	2	SQSTM_MOUSE	4.60627e-16
NYPVWQHITLTTLR	2	SYLC_MOUSE	6.14452e-17
PGVTVKDVNQQEFVR	2	RS19_MOUSE	1.14706e-20
QADLYISEGLHPR	2	TCPW_MOUSE	3.8781e-15
QAILKQGQDGLLSVKETEKK	2	ERP29_MOUSE	2.95585e-16
QFEEEKANWEAQQR	2	SEPT7_MOUSE	2.43789e-16
QILEENYGQKDPEKVAR	2	FPPS_MOUSE	7.48402e-19
QMEKDETVSDC+57.021SPHIANIGR	2	CAPZB_MOUSE	8.90257e-19
QQEGFKGTFPDAR	2	NONO_MOUSE	1.5832e-15
RFGVPVIADGGIQNVGHIAK	2	IMDH2_MOUSE	4.19594e-18
RFPEEPHVPLEQRR	2	NT5C_MOUSE	6.30253e-15
RGAGTPGQPGQVSQQELDTVVK	2	LMAN1_MOUSE	3.5174e-19
RLEVADGGLDSAELATQLGVEHQAVVGAVK	2	SYFA_MOUSE	5.74515e-14
RYEVPLETPR	2	LYAG_MOUSE	6.04388e-12
SADTLWDIQKDLKDL	2	LDHB_MOUSE	5.10501e-15
SAGVDDQENWHEGKENIR	2	AMPL_MOUSE	5.96625e-20
SAPC+57.021GSLAFSGDR	2	MAP1A_MOUSE	9.16386e-15
SAPDFTATAVVDGAFKEIK	2	PRDX2_MOUSE	9.49269e-24
SAQLQHAVQSQGFIGYC+57.021QK	2	SC31A_MOUSE	1.01242e-19
SAVADKHELLSLASSNHLGK	2	EIF3H_MOUSE	2.99661e-16
SC+57.021DVKPNDTVDSLYNR	2	AL1L2_MOUSE	2.40836e-15
SDGGYTYDTSDLAAIKQR	2	SYRC_MOUSE	4.31586e-22
SEAHLTELLEEVC+57.021DR	2	CNPY2_MOUSE	4.09173e-14
SFAVGTLAESIQGLGTASAQFVSR	2	IPO4_MOUSE	4.04476e-19
SGEYWIDPNQGC+57.021NLDAIK	2	CO1A1_MOUSE	1.90074e-12
SGGELDIVVTSNKEVK	2	PRRC1_MOUSE	1.82195e-17
SGYLAGDKLLPQR	2	MOES_MOUSE	3.86572e-14
SHYSNIEANESEEVR	2	CPNS1_MOUSE	4.17465e-16
SHYSNIEANESEEVRQFR	2	CPNS1_MOUSE	2.42334e-14
SIEEQLGTEIKPIPSNIDK	2	DDX6_MOUSE	1.22607e-14
SKSEEAHAEDSVMDHHFR	2	PAIRB_MOUSE	1.72017e-13
SLAEAC+57.021SEGDVNAVRK	2	ANR17_MOUSE	7.4403e-19
SLEELRLEDYQANR	2	NUP98_MOUSE	1.87739e-16
SLHSC+57.021SVKGEEEVFLIGK	2	NFAT5_MOUSE	1.42099e-13
SLIAYVGDSTVLK	2	EMB_MOUSE	4.02862e-14
SLNILTAFR	2	ERP29_MOUSE	2.52945e-11
SNPVHEIQSLDEVTNLDR	2	ERP44_MOUSE	7.51546e-14
SPTNSSEIFTPAHEENVR	2	F195B_MOUSE	6.24448e-15
SQGLSQLYHNQSQGLLSQLQGQSK	2	IF4G2_MOUSE	4.6462e-15
SQLESKENQKFDVFK	2	CYTB_MOUSE	4.41071e-17
SSGTGASVGPPQPSDQDTLVQR	2	PDLI5_MOUSE	5.14758e-18
SSPADLVTVTDQKVEK	2	IMPA1_MOUSE	7.47215e-16
SSPPATDPGPVPSSPSQEPPTKR	2	UBXN1_MOUSE	9.46724e-13
STISEIKEC+57.021AEEPVGK	2	GSLG1_MOUSE	1.09796e-19
STLINSLFLTDLYSPEYPGPSHR	2	SEPT7_MOUSE	1.45177e-23
SVELEDVKFHQC+57.021VR	2	AP1M1_MOUSE	6.18224e-15
SVLADFQQREPYK	2	CRTAP_MOUSE	3.54289e-15
SVTQQPGSEVIAPQKTPAQLKK	2	SYVC_MOUSE	6.19136e-20
SWIEGLTGLSIGPDFQK	2	CNN2_MOUSE	8.38806e-18
SYC+57.021AEIAHNVSSK	2	RL32_MOUSE	3.25895e-17
TAAANAAAGAAENAFRAP	2	SCAM3_MOUSE	8.14865e-17
TALKEDGILC+57.021C+57.021QGEC+57.021QWLHLDLIK	2	SPEE_MOUSE	3.8638e-12
TAPYVVTGSVDQTVK	2	LIS1_MOUSE	1.9344e-16
TAQENKASNDVPPGC+57.021PSPNVAPGVGAVEQTPR	2	CDN1C_MOUSE	4.83872e-10
TAVHEALC+57.021DNIDTR	2	SYCC_MOUSE	7.09809e-16
TETQEKNTLPTKETIEQEKR	2	TYB10_MOUSE	1.19501e-12
TFDQLSPDESKER	2	RCN1_MOUSE	2.31662e-16
TFKELPVNAQNYVR	2	PURA2_MOUSE	1.49002e-10
TFVSITPAEVGVLVGK	2	PROF1_MOUSE	3.65774e-19
TGISEGHTVYIVHDGFEGLAK	2	PFKAL_MOUSE	1.39432e-16
THLPGFVEQAGALK	2	PRDX5_MOUSE	3.53591e-16
TINLYPLTNYTFGTKEPLYEKDSSVAAR	2	CPSF5_MOUSE	3.66468e-25
TIVITSHPGQIVK	2	DNJA1_MOUSE	9.77951e-13
TKENVNATENC+57.021ISAVGK	2	IPO5_MOUSE	1.72445e-17
TKEVYELLDTPGR	2	PUR6_MOUSE	3.86179e-14
TLIDVLQPLIAEHQAR	2	SYWC_MOUSE	7.23833e-19
TLSSKVEDLSTC+57.021NDLIAK	2	OSBP1_MOUSE	5.78783e-17
TLTTVQGIADDYDKKK	2	EIF1B_MOUSE	3.55788e-21
TPADC+57.021PVIAIDSFR	2	ERP44_MOUSE	1.28657e-18
TQIAIC+57.021PNNHEVHIYEK	2	ARC1B_MOUSE	1.43183e-18
TTC+57.021QDITEC+57.021QTSPAR	2	FBLN2_MOUSE	2.12128e-18
TTIVIC+57.021C+57.021SPSSYNESETK	2	KINH_MOUSE	4.10901e-20
TTVFSC+57.021NLGEKFDETTADGR	2	FABP5_MOUSE	1.4358e-22
TVKEVLPALEGNKEQIQK	2	PFD2_MOUSE	3.87188e-15
TWHPEHFVC+57.021THC+57.021QEEIGSR	2	PAXI_MOUSE	2.8155e-23
VAAPQDGSPRAPETSGPPPVDHPPPSSK	2	SRA1_MOUSE	1.44453e-14
VADWTGATYQDKR	2	EIF3D_MOUSE	1.47011e-18
VC+57.021LYLTSC+57.021VNYVPEPENSALLR	2	PSMD2_MOUSE	2.7861e-18
VFDKDGNGYISAAELR	2	CALM_MOUSE	2.64232e-11
VFDPQSDKPSKWWTC+57.021FVKR	2	ARPC3_MOUSE	7.16006e-25
VFQSSTSQEQVYNDC+57.021AK	2	KINH_MOUSE	2.38121e-17
VGPPGPSGNAGPPGPPGPVGK	2	CO1A1_MOUSE	1.33156e-18
VGVVDEVVPEDQVHSK	2	ECI1_MOUSE	2.47139e-13
VHLVGIDIFTGK	2	IF5A2_MOUSE	2.89854e-15
VIAATNRVDILDPALLR	2	PRS6A_MOUSE	4.90533e-14
VIQEIVDKSGVVR	2	FXR1_MOUSE	1.06613e-13
VISLSGEHSIIGR	2	SODC_MOUSE	7.56168e-16
VIVEIHGVGQDVASR	2	PLCD1_MOUSE	9.66951e-18
VLDNYLTSPLPEEVDETSAEDEGISQR	2	CLIC1_MOUSE	1.65625e-22
VLDTNDRFLR	2	C1TC_MOUSE	6.25878e-12
VLEQHKLNKDQWEER	2	MOES_MOUSE	9.6858e-20
VLHEAEGHIVTC+57.021ETNTGEVYR	2	SMD3_MOUSE	2.65461e-14
VLKLTVEDLEKERDFYFGK	2	MARE1_MOUSE	5.35297e-14
VLLQSKDQITAGNAAR	2	PUR6_MOUSE	2.64027e-20
VLLSIC+57.021SLLC+57.021DPNPDDPLVPEIAR	2	UB2D2_MOUSE	1.60242e-20
VLQLINDNTATALSYGVFR	2	HYOU1_MOUSE	6.52385e-21
VLTPELYAELR	2	KCRB_MOUSE	9.7011e-14
VLVLLSGGVDSTVC+57.021TALLNR	2	GUAA_MOUSE	1.37425e-16
VNFPENGFLSPDKLSLLEK	2	DNJA1_MOUSE	1.19181e-15
VNIIPLIAK	2	SEP10_MOUSE	2.49993e-11
VNMEDLREQTHTR	2	SEP11_MOUSE	1.21162e-15
VNPFRPGDSEPPVAAGAQR	2	ZYX_MOUSE	1.40792e-13
VQASLAANTFTITGHAETK	2	BTF3_MOUSE	9.88956e-20
VQTILEKLEQK	2	BAG3_MOUSE	4.20561e-14
VSC+57.021LDTC+57.021GDLLVTLQSLSR	2	NOMO1_MOUSE	7.22414e-12
VSNFKPGVYAVSVTGRLPQGIVR	2	SPT4B_MOUSE	3.44673e-16
VSSAPIPC+57.021PSPSPAPSAVPSPPKNVAAEQK	2	BAG3_MOUSE	1.0721e-12
VTIAQGGVLPNIQAVLLPK	2	H2A1_MOUSE	1.89006e-16
VTSLGKDWHRPC+57.021LR	2	CRIP2_MOUSE	3.5664e-17
VTVAGLAGKDPVQC+57.021SR	2	PARK7_MOUSE	7.93547e-21
VTYKAPVPTGEVYFADSFDRGSLSGWILSK	2	CALX_MOUSE	5.52815e-22
VVKLENGEIETIAR	2	APMAP_MOUSE	3.73773e-12
VVVHPLVLLSVVDHFNR	2	PSMD7_MOUSE	3.5994e-19
VYVGNLGNNGNKTELER	2	SRSF3_MOUSE	1.79904e-22
WFLQHRPQVGYIR	2	COMP_MOUSE	9.72426e-17
YAEIVHLTLPDGTKR	2	VATB2_MOUSE	1.19687e-15
YALYDASFETK	2	DEST_MOUSE	1.77773e-15
YC+57.021FPNYVGRPK	2	ACTY_MOUSE	1.79793e-15
YGSGSGQQSVTGVTSVDDSNSYWR	2	SDF2_MOUSE	1.1026e-16
YIAPC+57.021LDSELTEFPLR	2	SPRC_MOUSE	2.85237e-20
YIKEYVTC+57.021HTC+57.021R	2	IF2B_MOUSE	6.23746e-17
YITQNGDYQLR	2	AP1M1_MOUSE	1.11182e-14
YLDEDTIYHLQPSGR	2	METK2_MOUSE	8.07205e-20
YLEC+57.021ASC+57.021TSLDQSC+57.021ER	2	UPAR_MOUSE	8.44072e-20
YLGDLSGGQVLKK	2	HMOX1_MOUSE	1.39597e-15
YLYTLVITDKEKAEK	2	RL38_MOUSE	3.41404e-17
YQVSWSLEHK	2	SSRD_MOUSE	2.43569e-14
YSC+57.021VFGEKELR	2	EMB_MOUSE	1.96453e-15
YVASYLLAALGGNSSPSAKDIK	2	RLA2_MOUSE	1.49815e-26
ADNFEYSDPVDGSISKNQGLR	1	PGM1_MOUSE	7.09655e-16
ADPTVESEEAFK	1	MO4L2_MOUSE	8.53055e-12
ADTAWNAVLLR	1	GALE_MOUSE	4.37891e-14
ADTLDPALLRPGRLDR	1	PRS6B_MOUSE	4.50389e-10
ADTLTPEEC+57.021QQFK	1	SEPT7_MOUSE	4.60646e-15
ADTLTPEEC+57.021QQFKK	1	SEPT7_MOUSE	1.04178e-15
AEAGAGSATEFQFR	1	RS10_MOUSE	9.21755e-17
AEAGDNLGALVR	1	EFTU_MOUSE	2.78216e-14
AENYDISPADR	1	UBA1_MOUSE	7.55916e-12
AEYLC+57.021QIGDKEGALTAFRK	1	PSMD6_MOUSE	1.15784e-16
AFAEAAGSAETLSVEK	1	PLCD1_MOUSE	6.98939e-19
AFFESHPAPSAER	1	PSA_MOUSE	1.87187e-12
AFFSEVER	1	PA2G4_MOUSE	5.27291e-11
AFGYVC+57.021GGEGQHQFFAIK	1	DAB2_MOUSE	1.56239e-22
AFGYYGPLR	1	SRSF3_MOUSE	2.43383e-11
AFHGAAGEAGAAFGNHGANR	1	NRK_MOUSE	3.49417e-11
AFKDKVDVASVIVTK	1	SRP54_MOUSE	1.84047e-15
AFLQGGQEATDIALLLR	1	DCTN1_MOUSE	6.64566e-19
AFNLVKDSATGLSK	1	U2AF2_MOUSE	2.01902e-11
AFPVYLWQPYLR	1	NIBAN_MOUSE	6.37256e-14
AFQINTFNLK	1	LAMP2_MOUSE	3.85026e-13
AFSTWLK	1	MOES_MOUSE	1.59575e-10
AFTGREFDELSPSAQR	1	AT2A2_MOUSE	2.82879e-14
AFTGREFDELSPSAQRDAC+57.021LNAR	1	AT2A2_MOUSE	9.81457e-10
AFTNPEDAC+57.021SFITSANFPALVVK	1	PUR2_MOUSE	2.91313e-18
AFVDLTNQVSC+57.021SGDVKR	1	AGM1_MOUSE	3.01287e-12
AFVRPSGTEDIVR	1	AGM1_MOUSE	3.10129e-17
AFYEC+57.021LAAC+57.021EGSR	1	CRTAP_MOUSE	1.57144e-17
AFYNNVLGEYEEYITK	1	OAT_MOUSE	3.32052e-14
AGAFDQLKQNATK	1	SRP54_MOUSE	6.92929e-13
AGC+57.021EC+57.021LNESDEHGFDNC+57.021LR	1	TXNL1_MOUSE	1.44565e-17
AGDGRPC+57.021PTAESASAPPEDPNVNFLK	1	SQSTM_MOUSE	1.70269e-15
AGDTVIPLYIPQC+57.021GEC+57.021KFC+57.021LNPK	1	ADHX_MOUSE	2.45933e-11
AGGAGVPAFYTSTGYGTLVQEGGSPIKYNK	1	SCOT1_MOUSE	1.95412e-12
AGGVASGLNHVLTNDLTAKR	1	ADSV_MOUSE	8.1507e-17
AGHFDKEIVPVLVSSR	1	THIC_MOUSE	6.84589e-10
AGHVC+57.021TVQFLISK	1	ANR17_MOUSE	5.34879e-11
AGLEPFFDFIVSINGSR	1	GORS2_MOUSE	3.67668e-15
AGLEQGSDAGYLAESQK	1	ECHA_MOUSE	6.18796e-17
AGLFLEGQIHPELEGVEIVISEK	1	NOMO1_MOUSE	7.67552e-13
AGQC+57.021VIGLQMGTNK	1	CNN2_MOUSE	4.21402e-17
AGQNSFNLELVVAAK	1	PALLD_MOUSE	5.07429e-17
AGQTQPNPGILPIQPALTPR	1	AAK1_MOUSE	1.03085e-14
AGSELLESSAGDDASSLR	1	MACF1_MOUSE	1.304e-15
AGVTTEEIDHAVHLAC+57.021IAR	1	MAP11_MOUSE	4.6836e-21
AHIVFDFHQAADGIQEQQRQEQAGK	1	PURA2_MOUSE	7.74621e-11
AHPVFYQGTYSQALNDAKR	1	FAF2_MOUSE	2.93026e-21
AHQVVEDGYEFFAK	1	PP1G_MOUSE	7.63002e-17
AHQVVEDGYEFFAKR	1	PP1G_MOUSE	3.15556e-19
AHSVNGITEEANPTIYSGK	1	CSDE1_MOUSE	7.65178e-15
AHWEVERAELQAR	1	STRN3_MOUSE	3.88371e-10
AIADYLR	1	LIS1_MOUSE	8.14699e-10
AIASATEGGSVPQIR	1	AIFM1_MOUSE	8.2331e-15
AIDLFTDAIK	1	F10A1_MOUSE	1.28817e-12
AIDLFTDAIKLNPR	1	F10A1_MOUSE	4.6237e-17
AIEINPDSAQPYK	1	F10A1_MOUSE	5.55769e-10
AIEKLAVEALSSLDGDLSGR	1	KCRB_MOUSE	1.41745e-14
AIEKLAVEALSSLDGDLSGRYYALK	1	KCRB_MOUSE	2.21421e-10
AIELNPANAVYFC+57.021NR	1	SGTA_MOUSE	8.75126e-19
AIKNDSVVAGGGAIEMELSK	1	TCPH_MOUSE	1.76566e-16
AILNPLC+57.021QVDYR	1	SC23B_MOUSE	8.11112e-15
AINVDLQSDAALQVDISDALSERDR	1	SNX6_MOUSE	1.87218e-09
AIPNNQVLGKIER	1	EDF1_MOUSE	3.0623e-16
AIRDGVIEASINHEK	1	PSMD3_MOUSE	2.61139e-12
AIRDGVIEASINHEKGYVQSK	1	PSMD3_MOUSE	4.44597e-16
AISHEHSPSDLEAHFVPLVK	1	2AAA_MOUSE	6.7985e-11
AITKDENEWKEFEQR	1	CDV3_MOUSE	3.22346e-20
AITRNPLVAVYYTNR	1	CHIP_MOUSE	7.72637e-13
AITSGGITYQDQPWHAEC+57.021FVC+57.021VTC+57.021SK	1	FHL1_MOUSE	7.57795e-16
AIVAGDQNVEYK	1	FHL1_MOUSE	5.23248e-16
AIVDALPPPC+57.021ESAC+57.021SLPTDVDKWFHQQKN	1	IPYR_MOUSE	2.47351e-10
AIWAALQTQASSSAK	1	UGGG1_MOUSE	8.23561e-17
AKDIVPGDIVEIAVGDKVPADIR	1	AT2A2_MOUSE	8.0328e-15
AKFFEC+57.021QEC+57.021GEAFAR	1	PEG3_MOUSE	1.46386e-13
AKGDKIAIWTTEC+57.021ENRDAVTHIGR	1	IF4E_MOUSE	7.40559e-18
AKLDNNTELSFFAK	1	IDHC_MOUSE	1.04166e-11
AKLWAC+57.021NFC+57.021FQR	1	SC23B_MOUSE	1.8502e-12
AKPVVSFIAGITAPPGRR	1	SUCA_MOUSE	3.53246e-13
AAAASAAEAGIATPGTEGERDSDDALLK	1	PSMD4_MOUSE	1.37752e-17
AAAEVNQEYGLDPK	1	FUMH_MOUSE	2.36476e-13
AAAQLLQSQAQQSGAQQTKK	1	SEP11_MOUSE	4.51812e-19
AAATEHSQRELDTVTLEDIKEHVR	1	PSMD3_MOUSE	3.74188e-18
AAC+57.021DRLAADC+57.021AHELRR	1	DHRS1_MOUSE	5.83432e-10
AADAHVDAHYYEQNEQPTGTC+57.021AAC+57.021ITGGNR	1	ADK_MOUSE	9.38263e-15
AAETVLKQQGVLALR	1	SYMC_MOUSE	1.94414e-14
AAFENWEVEVTFR	1	LMAN1_MOUSE	1.39256e-16
AAFERESDVPLKSEEFEVTK	1	MYDGF_MOUSE	7.35257e-21
AAFQLGSPWR	1	ALDH2_MOUSE	1.44845e-10
AAFQLGSPWRR	1	ALDH2_MOUSE	9.13492e-12
AAFTMFSR	1	PPGB_MOUSE	3.91313e-12
AAFVLPEFTR	1	SPEE_MOUSE	1.32649e-13
AAGAPPKKEDVSPAKEEKESELWK	1	OS9_MOUSE	5.27991e-13
AAGFKDPLLASGTDGVGTK	1	PUR2_MOUSE	8.09243e-14
AAGTTVVEVEEIVDIGSFAPEDIHIPK	1	SCOT1_MOUSE	5.64274e-13
AAMGEEYKAGC+57.021PPGNPTAGR	1	SYWC_MOUSE	1.79962e-13
AANAAENDFSVSQAEVSSR	1	ABCF1_MOUSE	1.17329e-10
AANSLEAFIFETQDKLYQPEYQEVSTEEQREEISGK	1	HYOU1_MOUSE	5.16056e-18
AAPFTLEYR	1	IPYR_MOUSE	1.00442e-12
AAPSPAPAEPAAPK	1	BAG3_MOUSE	1.14582e-10
AAQPGALC+57.021DVSEELSR	1	TXLNA_MOUSE	5.53388e-16
AAQTSDSEKIHLDEKAFR	1	TALDO_MOUSE	5.68346e-20
AASDQHIVDVVLK	1	CO9A2_MOUSE	2.69474e-16
AASIFGGAKPVDTAARER	1	IF4B_MOUSE	2.60969e-11
AATADLEQYDR	1	NUCB2_MOUSE	3.67502e-15
AATFFGC+57.021IGIDKFGEILK	1	ADK_MOUSE	5.48736e-15
AAVASLLQSVQVPEFTPK	1	UBA1_MOUSE	4.56137e-16
AAVDAGFVPNDMQVGQTGK	1	ETFA_MOUSE	6.15325e-11
AC+57.021GNFGIPC+57.021ELR	1	PUR6_MOUSE	2.9201e-16
AC+57.021LLC+57.021SLVK	1	SPT4B_MOUSE	6.28785e-12
AC+57.021TGSLNMTLQR	1	PDLI5_MOUSE	9.86104e-16
AC+57.021VDTALENLSTLK	1	FAS_MOUSE	7.37827e-18
ADASSLTVDVTSPASK	1	GORS2_MOUSE	8.73096e-18
ADASSLTVDVTSPASKVPTTVEDR	1	GORS2_MOUSE	7.31452e-23
ADFAQAC+57.021QDAGVR	1	PYC_MOUSE	4.86194e-16
ADFKELVLSNNDLHEPGVR	1	RINI_MOUSE	3.43123e-13
ADFPAGIPEC+57.021GTDALR	1	SYVC_MOUSE	7.44192e-15
AKQSLKELSLASNELKDEGAR	1	RINI_MOUSE	3.21418e-17
AKVAPEEVSEVIFGHVLTAGC+57.021GQNPTR	1	THIC_MOUSE	2.83786e-19
AKVEFNIRKPNEGADGQWK	1	PAIRB_MOUSE	2.0953e-13
AKYFIRDEFLR	1	GNAS1_MOUSE	1.95803e-11
ALADYIR	1	ERP44_MOUSE	8.14699e-10
ALAGC+57.021DFLTISPK	1	TALDO_MOUSE	1.95022e-16
ALALVPGTPTR	1	MAP1A_MOUSE	1.38444e-09
ALAQVDGVADFTVDRWER	1	HEM6_MOUSE	9.898e-14
ALDDISESIKELQFYR	1	ORN_MOUSE	1.31967e-19
ALEDFTGPDC+57.021R	1	MIA3_MOUSE	5.26646e-14
ALEEAGFKLPC+57.021QLHQVIVAR	1	CAN2_MOUSE	6.99832e-18
ALESALKEAKENASR	1	KINH_MOUSE	2.35502e-15
ALESSIAPIVIFASNR	1	RUVB1_MOUSE	4.13833e-14
ALIVEPSRELAEQTLNNVK	1	DDX1_MOUSE	2.35926e-17
ALKEDDPKAALSSFQK	1	CSN2_MOUSE	1.52351e-12
ALLATASQC+57.021QQPAGNK	1	CAP1_MOUSE	3.37649e-13
ALLLQGSNEIELRGEGNSR	1	CO1A1_MOUSE	1.48952e-20
ALNDGGYGPYSDVSEITTAAGPPGQC+57.021R	1	FND3B_MOUSE	2.5858e-11
ALNGAEPNYHSLPSAR	1	LTOR1_MOUSE	1.66088e-10
ALNVEPDGTGLTC+57.021SLAPNILSQL	1	PRDX5_MOUSE	6.38302e-10
ALQSVVQAVPLHELREQAAELR	1	PSMD5_MOUSE	4.67495e-14
ALQVGC+57.021LLR	1	AP2A1_MOUSE	3.44187e-11
ALRFPSLPDGVRR	1	COBA2_MOUSE	2.84035e-11
ALSIAVTGSGSC+57.021R	1	DAG1_MOUSE	4.9009e-13
ALSNLESIPGGYNALR	1	UBQL1_MOUSE	4.45303e-10
ALSNLESIPGGYNALRR	1	UBQL1_MOUSE	1.21271e-11
ALSQPDTVLR	1	RINI_MOUSE	1.16357e-12
ALTSELANARDESK	1	MOES_MOUSE	5.47825e-16
ALTSELANARDESKK	1	MOES_MOUSE	2.63277e-14
ALTVPELTQQMFDAK	1	TBB4A_MOUSE	3.60124e-16
ALVAIGTHDLDTLSGPFTYTAK	1	SYFB_MOUSE	1.19859e-16
ALVDELEWEIARVDPK	1	CNPY2_MOUSE	2.10992e-10
ALVSQC+57.021NLYMAAR	1	SYCC_MOUSE	9.67486e-17
ALYDFEPENDGELGFR	1	SH3G1_MOUSE	2.167e-13
ALYLSDNDFEILPPDIGK	1	RSU1_MOUSE	2.82714e-11
ALYTFEPR	1	OSTF1_MOUSE	4.44011e-11
AMGGALPFKDALTQR	1	SERB_MOUSE	4.94238e-11
AMQVESC+57.021SSAVGVSNR	1	NFAT5_MOUSE	1.20062e-14
ANDQEPC+57.021GWWLAK	1	FXR1_MOUSE	1.77048e-10
ANDTTFGLAAGVFTR	1	AL9A1_MOUSE	5.26473e-14
ANEERLLEEGVLR	1	PDXD1_MOUSE	2.99718e-16
ANFENLAKEREQEDR	1	SRC8_MOUSE	6.31194e-14
ANFENLAKEREQEDRR	1	SRC8_MOUSE	2.55301e-13
ANFENLAKEREQEDRRKAEAER	1	SRC8_MOUSE	1.6128e-09
ANNTEYGLASGVFTR	1	AL1L2_MOUSE	2.07459e-17
ANQLAEEIESSAQYK	1	ATX2_MOUSE	3.88304e-16
ANVVPEALQR	1	MICA1_MOUSE	1.82238e-12
APEPGPPADGGPGAPAR	1	SNX18_MOUSE	3.53553e-16
APGNGDGGSTSEVPQPPR	1	MO4L2_MOUSE	1.30999e-10
APIKVGDAIPSVEVFEGEPGK	1	PRDX5_MOUSE	4.65327e-17
APIKVGDAIPSVEVFEGEPGKKVNLAELFK	1	PRDX5_MOUSE	3.75164e-18
APSHVPFLLIGGGTAAFAAAR	1	AIFM1_MOUSE	3.32013e-13
APSIIFIDELDAIGTK	1	PRS6A_MOUSE	1.20064e-14
APSQLALFSVSDKTGLVEFAR	1	PUR9_MOUSE	9.08149e-26
APSRQDVYGPQPQVR	1	CTND1_MOUSE	8.94586e-10
APSTSTPEPTRKPWER	1	ENAH_MOUSE	1.93564e-13
APVLHFYVRPSGHEGAASGR	1	PUR4_MOUSE	1.95917e-10
APVPTGEVYFADSFDR	1	CALX_MOUSE	3.79466e-18
AQEIAPGDKAIQAELLK	1	PPID_MOUSE	1.18496e-12
AQGKPVSGQESSQSPYERQPLSK	1	SC31A_MOUSE	2.7055e-19
AQLFALTGVQPAR	1	UBP14_MOUSE	8.95226e-15
AQMVQEDLEKTR	1	MOES_MOUSE	9.1769e-11
AQMVQEDLEKTRAELK	1	MOES_MOUSE	1.08498e-12
AQPDRPVSLEQLR	1	MTND_MOUSE	5.07826e-14
AQPSQAAEEPAEKADEPMEH	1	PSA1_MOUSE	1.48127e-16
AQQEFAAGVFSNPAVR	1	SCAM3_MOUSE	2.49093e-17
AQQVSQGLDVLTAK	1	VINC_MOUSE	5.35932e-16
AQQVSQGLDVLTAKVENAAR	1	VINC_MOUSE	1.15044e-19
AQSEAEKLAKERQEAEEAKEALLQASR	1	MOES_MOUSE	4.68397e-11
AQSPC+57.021FGDDDPAKKEPR	1	SCRN1_MOUSE	9.11364e-21
AQTEGINISEEALNHLGEIGTK	1	RUVB1_MOUSE	3.70305e-11
AQTYELQESNVR	1	SEP10_MOUSE	4.1996e-13
AQVAQPGGDTIFGK	1	HINT1_MOUSE	5.07035e-17
AQVQDNESLSHLNREQEGR	1	GOGA2_MOUSE	1.24732e-10
ARADPTVESEEAFK	1	MO4L2_MOUSE	1.09766e-09
ARADPTVESEEAFKSR	1	MO4L2_MOUSE	1.42381e-14
ARPPSEGEFVDC+57.021FQK	1	ES8L2_MOUSE	3.44449e-15
ARPVVTVNAGLEVYPSILNQDNKIC+57.021PLPGTALK	1	ITAV_MOUSE	5.20684e-11
ARTEKEEKLSQAYAISAGVSLEGQQLFQTIHK	1	LSM12_MOUSE	1.11166e-13
ASAELALGENNEVLK	1	AATM_MOUSE	1.22755e-13
ASAGPGGGGTQPQPQLNQLK	1	DDX6_MOUSE	6.4571e-11
ASEEHLKQHYIDLK	1	NDKB_MOUSE	2.22172e-11
ASELGHSLNENVLKPAQEK	1	ARFG1_MOUSE	1.14516e-19
ASFENNC+57.021EVGC+57.021FAK	1	IF6_MOUSE	3.5615e-19
ASGPPSSETQEEFVDDFRVGER	1	CLIP1_MOUSE	7.36943e-11
ASILNTWISLK	1	PUR6_MOUSE	3.24948e-12
ASITFEHMFEEVPIVIK	1	EIF3H_MOUSE	3.34842e-10
ASLVVNVASDC+57.021R	1	GPX8_MOUSE	1.12365e-12
ASLYNAVTTEDVEK	1	SERC_MOUSE	1.7492e-14
ASNDVPPGC+57.021PSPNVAPGVGAVEQTPR	1	CDN1C_MOUSE	4.68502e-17
ASPDTPPERVDENGPELLPR	1	GCN1_MOUSE	2.86973e-12
ASPYPVILSLENHC+57.021SLEQQR	1	PLCD1_MOUSE	3.29128e-19
ASQAPSSFQLLYDLK	1	C1TC_MOUSE	3.66655e-10
ASSEGGAATGAGLDSLHKNSVSQISVLSGGK	1	ARC1B_MOUSE	4.98988e-26
ASSVTTFTGEPNMC+57.021PR	1	CRIP2_MOUSE	3.15083e-16
ASVASDPESPPGGNEPAAASGQR	1	MCES_MOUSE	6.51652e-13
ASYYVVSGNDPANGEPSR	1	MAP1A_MOUSE	1.63377e-09
ATATAC+57.021RPC+57.021PC+57.021PYIDASRR	1	PGBM_MOUSE	3.35424e-17
ATDFVVPGPGKVEITYTPK	1	IDHC_MOUSE	3.93242e-15
ATEQREPSLYTIK	1	COPZ2_MOUSE	2.49059e-13
ATIGADFLTK	1	RAB7A_MOUSE	7.66988e-13
ATISNDGATILK	1	TCPH_MOUSE	7.18245e-13
ATLWYVPLSLK	1	BACH_MOUSE	8.26353e-12
ATPEERPKLEEFFAR	1	G6PD1_MOUSE	1.23177e-17
ATQSVPKEEISNNNPHLK	1	GRPE1_MOUSE	5.81248e-10
ATSELNTAEDWGLILDIC+57.021DKVGQSR	1	STAM1_MOUSE	1.26245e-15
ATSISTQLPDDPAK	1	DCTN4_MOUSE	3.66567e-10
ATSRPGC+57.021SVDLGGFAGLFDLK	1	PUR2_MOUSE	2.59756e-17
ATVQGAQHVFQHVVPQEGKPVTNQK	1	BLMH_MOUSE	1.06861e-10
ATVWDLR	1	SC31A_MOUSE	1.21199e-10
ATWQESGGVELGR	1	IRS1_MOUSE	3.18904e-13
AVAEPGIQLK	1	COMP_MOUSE	2.88104e-10
AVAGNISDPGLQK	1	VINC_MOUSE	6.56354e-12
AVDENNESTAC+57.021FLIR	1	ANFY1_MOUSE	3.46192e-17
AVDPDGDGHVSWDEYK	1	CAB45_MOUSE	1.03352e-10
AVENPTATEIQDVC+57.021SAVGLNAFLEK	1	SRP19_MOUSE	1.99057e-15
AVENPTATEIQDVC+57.021SAVGLNAFLEKNK	1	SRP19_MOUSE	1.5085e-10
AVEVDQQFDGAPVQVR	1	AVIL_MOUSE	5.46435e-13
AVEYYFASDASAVIEHTNR	1	GFPT1_MOUSE	1.48618e-19
AVFILDNDGRR	1	COPZ2_MOUSE	3.33597e-10
AVILELKEAEC+57.021AKR	1	THOP1_MOUSE	9.85079e-12
AVLDALLEGK	1	MAP1A_MOUSE	7.891e-12
AVLGEVALYSGAR	1	SYVC_MOUSE	5.54945e-14
AVLLAGPPGTGK	1	RUVB1_MOUSE	1.31807e-12
AVLVDLEPGTMDSVR	1	TBB4A_MOUSE	6.48066e-14
AVNTQALSGAGILR	1	SNX2_MOUSE	1.50679e-14
AVPDRNLLEDR	1	CCND2_MOUSE	7.61518e-14
AVPLNASKQDGPLPKPHSVSLNDTETR	1	VAPA_MOUSE	2.95528e-20
AVPVSNIAPAAVGR	1	PDXD1_MOUSE	8.91477e-17
AVTELNEPLSNEDR	1	1433F_MOUSE	1.60067e-11
AVTLHDQGTTQWADLSSQFYLREEDIGKNR	1	UBA1_MOUSE	1.92698e-12
AVVLPISLATTFKQDFPGQSSGFEYSR	1	CGL_MOUSE	3.58888e-18
AVVQVFEGTSGIDAK	1	VATB2_MOUSE	2.10165e-17
AVVVEEPVGELR	1	PUR4_MOUSE	7.68807e-14
AVWLPAVK	1	AP2B1_MOUSE	7.71409e-11
AWNLIC+57.021DVSREEFKK	1	SYRC_MOUSE	6.41527e-14
AWTVLVEYYK	1	PAPS1_MOUSE	3.54647e-13
AWVWNTHADFADEC+57.021PKPELLAIR	1	RANG_MOUSE	1.9562e-27
AYAQQLTEWAR	1	PACN2_MOUSE	3.05641e-14
AYEEDYGSTLEEDIQGDTSGYLER	1	ANXA8_MOUSE	7.70498e-19
AYFHLLNQIAPK	1	PLSI_MOUSE	7.49497e-15
AYIASAGADALAK	1	STRN3_MOUSE	5.22735e-14
AYTEEDLDLVEK	1	C1TC_MOUSE	5.31516e-13
C+57.021ANPLVLLEFHC+57.021PTPQIC+57.021VK	1	CTL2_MOUSE	2.33975e-16
C+57.021FDKFC+57.021ANTC+57.021VDC+57.021R	1	FHL1_MOUSE	2.82373e-13
C+57.021FGPTAQAAQLESSKK	1	PUR2_MOUSE	3.62985e-15
C+57.021GESGHLAKDC+57.021DLQEDAC+57.021YNC+57.021GR	1	CNBP_MOUSE	1.39744e-10
C+57.021GESGHLAKDC+57.021DLQEDEAC+57.021YNC+57.021GR	1	CNBP_MOUSE	2.92414e-10
C+57.021LGPPSAHLLSEELDLEFNKR	1	P3H1_MOUSE	9.29511e-20
C+57.021LHPLASETFVSKDGK	1	FHL1_MOUSE	1.53173e-13
C+57.021LVEEYVEKVPNPSLK	1	F195B_MOUSE	2.78866e-10
C+57.021LVLTGFGGYDKVK	1	VAT1_MOUSE	8.09699e-19
C+57.021NIDC+57.021VEDPKNC+57.021ISER	1	NAGAB_MOUSE	3.65112e-17
C+57.021RAPEVSQYIYQVYDSILKN	1	AP2B1_MOUSE	1.07627e-09
C+57.021SQEEHC+57.021LSSDLDDDRKIGR	1	LMCD1_MOUSE	8.14332e-16
C+57.021SVC+57.021PDYDLC+57.021SVC+57.021EGK	1	SQSTM_MOUSE	2.64622e-15
C+57.021SVIRDSLLQDGEFTMDLR	1	PROF1_MOUSE	2.99627e-18
C+57.021TWFYKGDTDSR	1	S23IP_MOUSE	5.77438e-16
C+57.021VLPEEDSGELAKPK	1	STRAP_MOUSE	1.72508e-17
C+57.021VPVVC+57.021DSSQESEVK	1	DHRS1_MOUSE	5.39389e-13
C+57.021VSSTPAGSIEAQAR	1	PTK7_MOUSE	1.54877e-10
C+57.021YSC+57.021GEFGHIQKDC+57.021TK	1	CNBP_MOUSE	3.07977e-11
DAGFQALEEQNQVEPREPEER	1	GOLI4_MOUSE	7.16643e-14
DAGIYTC+57.021IATNR	1	PALLD_MOUSE	4.55185e-13
DATNDQVTKDAAEAIKK	1	IDHC_MOUSE	6.38876e-10
DAVLFFSESLVPTAR	1	GCN1_MOUSE	4.82035e-14
DAVSNTTNQLESK	1	KTN1_MOUSE	1.38174e-14
DC+57.021DHADEQKC+57.021YSC+57.021GEFGHIQK	1	CNBP_MOUSE	4.72852e-10
DC+57.021DLQEDAC+57.021YNC+57.021GR	1	CNBP_MOUSE	9.29402e-15
DC+57.021DLQEDEAC+57.021YNC+57.021GR	1	CNBP_MOUSE	5.94361e-11
DC+57.021PLNTEAASNKLQSSNIFTVAKR	1	AP1B1_MOUSE	1.844e-20
DDGLFSGDPNWFPK	1	TAGL2_MOUSE	1.38334e-14
DDGLFSGDPNWFPKK	1	TAGL2_MOUSE	6.91939e-12
DFNHINVELSLLGK	1	RL9_MOUSE	3.50649e-12
DFSLEQLR	1	PGRC2_MOUSE	5.91548e-10
DFTLPISDVR	1	C1TM_MOUSE	1.75992e-11
DFTPAELR	1	PGRC1_MOUSE	2.69554e-11
DFTPVC+57.021TTELGR	1	PRDX6_MOUSE	3.46028e-16
DGAARPKDEGSWQDGDSSQEITR	1	TB182_MOUSE	9.53733e-12
DGAPC+57.021VFGGSVYR	1	CTGF_MOUSE	8.46908e-15
DGGGDGGRAELNPWPEYINTR	1	SYTC_MOUSE	3.80266e-11
DGLGFC+57.021ALIHR	1	ACTN1_MOUSE	6.0538e-13
DGLLPEDTFIVGYAR	1	G6PD1_MOUSE	9.09484e-16
DGNKVDVVGATQGQAGSC+57.021SR	1	IF4B_MOUSE	7.21437e-20
DGNVLLHEMQIQHPTASIIAK	1	TCPW_MOUSE	1.24883e-12
DGQVIGIGAGQQSR	1	PUR9_MOUSE	1.19691e-11
DGQVVLENVSEDGKELPGC+57.021LGR	1	RENBP_MOUSE	6.01159e-12
DGSTLTLQTPSSPILC+57.021TQPAGVPEILKK	1	NFAT5_MOUSE	1.83252e-13
DGTPLSDDQSTHTVSSR	1	PTK7_MOUSE	6.65605e-18
DGYAQILR	1	ACON_MOUSE	8.00701e-11
DGYDYDGYR	1	SRSF1_MOUSE	1.9271e-11
DGYSQQIVC+57.021QC+57.021R	1	LAMB2_MOUSE	6.07455e-11
DGYVEVSGKHEEKQQEGGIVSK	1	HSPB8_MOUSE	2.39828e-10
DIDSLRDPSTQLR	1	MPRI_MOUSE	1.22282e-13
DILGASDPYVR	1	NEDD4_MOUSE	5.06897e-12
DIQERNEEIEKLEC+57.021R	1	AKAP9_MOUSE	1.33118e-13
DIVPGDIVEIAVGDKVPADIR	1	AT2A2_MOUSE	6.67605e-19
DIVVAETLEDLDK	1	RCN3_MOUSE	6.8194e-15
DKVVGKDYLLC+57.021DYNRDGDSYR	1	CAPZB_MOUSE	3.60544e-16
DLAAFDKSHDQAVHTYQEHK	1	LKHA4_MOUSE	1.47998e-09
DLDLKKPIYQR	1	METK2_MOUSE	1.33263e-13
DLDRIAGQVAAANKK	1	RS19_MOUSE	2.98273e-11
DLDRIAGQVAAANKKH	1	RS19_MOUSE	1.05149e-15
DLEAPEVQESYRQQLR	1	BAG6_MOUSE	2.51139e-11
DLFPYEESKEK	1	HDGF_MOUSE	5.58569e-14
DLGLPTEAYISVEEVHDDGTPTSK	1	PSMD7_MOUSE	1.77977e-24
DLIHDQDEEEEEEEGQR	1	NSF1C_MOUSE	9.52243e-13
DLIHDQDEEEEEEEGQRSR	1	NSF1C_MOUSE	1.82797e-17
DLLEVADILEK	1	GRPE1_MOUSE	9.42385e-12
DLLFQPVAELKK	1	PFKAP_MOUSE	2.73172e-13
DLLNC+57.021SFK	1	NAMPT_MOUSE	8.44195e-11
DLLPAAQYC+57.021C+57.021R	1	FND3B_MOUSE	1.99255e-10
DLPAAAAPAGPASFAR	1	6PGL_MOUSE	3.38186e-17
DLQHPNEFIR	1	COPB_MOUSE	2.3757e-12
DLRSQLSSGER	1	F195B_MOUSE	1.4746e-09
DLSYKDRHWHEGC+57.021FHC+57.021SR	1	FHL2_MOUSE	2.26875e-11
DLYLENPEIK	1	TGM2_MOUSE	5.01687e-10
DNPGVVTC+57.021LDEAR	1	UBA1_MOUSE	8.3527e-17
DQLRPTQLLQNVAR	1	MYOF_MOUSE	9.79894e-11
DRDLEVDTTLK	1	CO1A1_MOUSE	2.7746e-13
DRPQPPSKPVVQQEDVKAR	1	SDK2_MOUSE	3.15268e-10
DSFPWEVPKK	1	METK2_MOUSE	6.28042e-12
DSLLQDGEFTMDLR	1	PROF1_MOUSE	3.60943e-14
DSLPSGPREEAKPASPSSVQDR	1	MIA3_MOUSE	1.33872e-14
DSPSVWAAVPGK	1	PROF1_MOUSE	1.64606e-11
DTHSLFFR	1	OST48_MOUSE	2.88594e-11
DTYVSSFPRAPSTSDSVR	1	TCEA1_MOUSE	1.67532e-10
DVC+57.021ISLEIDDLKK	1	EI3JB_MOUSE	9.85834e-15
DVQELLTQYTK	1	SRP54_MOUSE	3.26888e-13
DVQTPFVVELEVLDGHEPDGGQR	1	ACOT1_MOUSE	1.46425e-19
DVQVPVC+57.021PLC+57.021NAPIPVK	1	ZFN2A_MOUSE	1.51912e-12
DVQVPVC+57.021PLC+57.021NAPIPVKR	1	ZFN2A_MOUSE	7.28718e-17
DVTNNVHYENYR	1	SEPT7_MOUSE	4.14062e-17
DYEEIGPSIC+57.021R	1	ARP3_MOUSE	2.29897e-14
EAFSDGITSVK	1	ASNS_MOUSE	1.2331e-14
EAGDVC+57.021YADVYRDGTGVVEFVR	1	SRSF1_MOUSE	1.51444e-23
EAGELKPEEEITVGPVQK	1	COPB_MOUSE	2.71418e-15
EANLAAAFGKPINF	1	DLDH_MOUSE	5.55841e-13
EANSKADPSLNPEQLK	1	PACN2_MOUSE	6.06014e-11
EASTLIDRPAPQFER	1	E41L2_MOUSE	7.58411e-18
EC+57.021ADLWPR	1	RL23_MOUSE	9.45405e-12
EC+57.021DHSQTDSLEDEEIETFYR	1	PLCD1_MOUSE	1.56496e-14
EDVGQPQPGRENFQK	1	TAGL2_MOUSE	4.00352e-10
EFDELSPSAQR	1	AT2A2_MOUSE	1.49332e-12
EFSEIQLSR	1	C1TM_MOUSE	8.41253e-12
EFSIDVGYER	1	ARP3_MOUSE	3.56991e-13
EFTLEFSR	1	AT2A2_MOUSE	5.48813e-11
EGETYYDVVAVVDPVTR	1	UGGG1_MOUSE	2.15165e-18
EGINIFLDGYVPTENLR	1	ABCE1_MOUSE	2.26758e-14
EGPFYPTLR	1	MCTS1_MOUSE	2.22214e-11
EGRLEESVALR	1	PP2BA_MOUSE	1.12574e-10
EGTDSSQGIPQLVSNISAC+57.021QVIAEAVR	1	TCPH_MOUSE	5.63135e-12
EGVIIEILASR	1	ANXA8_MOUSE	5.01286e-11
EGYIIPLQGPSLTTTESR	1	LYAG_MOUSE	3.1649e-16
EHLVQTLQAEVDELQIQDGKHSQEIAQFQTELAEAR	1	GOGA3_MOUSE	4.86262e-13
EIC+57.021DKYHAIHADIYR	1	SYMC_MOUSE	9.32737e-19
EIDPQNDLTFLR	1	DLRB1_MOUSE	1.69245e-15
EIEIDIEPTDKVER	1	NEDD8_MOUSE	2.97205e-11
EIETLVEEKTKESLDVSR	1	P3H1_MOUSE	6.0169e-16
EIGLLADEIEIYGK	1	C1TM_MOUSE	7.11244e-17
EIGLLTEEVELYGETK	1	C1TC_MOUSE	3.64545e-17
EIGNLLHPSVPISNDEDADNKVER	1	SYSC_MOUSE	4.00779e-13
EIKDFKDFYLSIADHYVEVLEC+57.021K	1	CRTAP_MOUSE	4.88599e-23
EILETLIK	1	GFPT1_MOUSE	7.34237e-10
EKAPSIIFIDELDAIGTK	1	PRS6A_MOUSE	1.39948e-17
EKEAQPLEAEAPGVDLGILPEGR	1	NIBAN_MOUSE	1.41422e-15
EKESLQQLAEVTR	1	GLU2B_MOUSE	3.32453e-15
EKFSPLTANLMNLLAENGR	1	ATPO_MOUSE	1.04804e-09
EKGYATDESTVSSVQGSR	1	FXR1_MOUSE	8.44153e-13
EKKLDQVEKELLR	1	ATPO_MOUSE	1.46751e-14
ELAEAQDDSILK	1	ATP5I_MOUSE	6.79577e-15
ELAFQISKEYER	1	DX39B_MOUSE	1.33873e-09
ELAFQISKEYERFSK	1	DX39B_MOUSE	2.15154e-09
ELAGHTGYLSC+57.021C+57.021R	1	GBB1_MOUSE	7.56173e-14
ELDTVTLEDIKEHVR	1	PSMD3_MOUSE	6.04019e-19
ELELLFGC+57.021HVEGDAAETPPRPR	1	MP2K1_MOUSE	6.59635e-12
ELEVAESDGQVELER	1	CDC37_MOUSE	2.10538e-14
ELFSPLHALNFGIGGDTTR	1	PA1B2_MOUSE	1.3214e-23
ELGEYGLQAYTEVK	1	ALDH2_MOUSE	9.52334e-18
ELLALDSVDPEGR	1	BAG3_MOUSE	1.04507e-14
ELLAVPNNYK	1	SERC_MOUSE	1.15239e-11
ELLPVLISAMK	1	VINC_MOUSE	1.24193e-10
ELLTLDEKDPRR	1	RS9_MOUSE	8.90272e-11
ELPDSVPQEC+57.021TVR	1	MYOF_MOUSE	4.60588e-12
ELQETNAALQDVR	1	COMP_MOUSE	1.30411e-16
ELQETNAALQDVRELLR	1	COMP_MOUSE	8.24351e-18
ELSLASNELKDEGAR	1	RINI_MOUSE	3.15831e-16
ELVLSNNDLHEPGVR	1	RINI_MOUSE	5.30083e-18
ELVSC+57.021SNC+57.021TDYQARR	1	SYSC_MOUSE	2.30415e-10
ELWFSDDPNVTK	1	AIFM1_MOUSE	2.09955e-13
ENAPAIIFIDEIDAIATK	1	PRS6B_MOUSE	9.41502e-12
ENVFQEHQTLKEKELETGPK	1	SRC8_MOUSE	1.39691e-11
EQAGGDATENFEDVGHSTDAR	1	CYB5_MOUSE	1.48442e-11
EQQLAEIETR	1	NOMO1_MOUSE	3.44199e-12
EQTLSPTIINGLHSIAR	1	SC31A_MOUSE	1.56728e-11
EQWSNC+57.021PTIGQIR	1	CATB_MOUSE	4.10514e-17
ERQEAEEAKEALLQASR	1	MOES_MOUSE	1.25301e-12
ERQEAEEAKEALLQASRDQK	1	MOES_MOUSE	8.91313e-12
ERQEQEEARRKLEEQAR	1	SRC8_MOUSE	8.46084e-12
ERQPVTGTEGALYR	1	LMCD1_MOUSE	1.1098e-16
ESDVPLKSEEFEVTK	1	MYDGF_MOUSE	1.57786e-13
ESENEANPEEQGLEESGEEFAR	1	NXP20_MOUSE	1.23003e-14
ESGQC+57.021TDIDEC+57.021SLEEK	1	CREL2_MOUSE	2.23568e-15
ESGQC+57.021TDIDEC+57.021SLEEKAC+57.021K	1	CREL2_MOUSE	8.60693e-10
ESGVGEPDWSGAEAGEFLK	1	TB182_MOUSE	1.12094e-17
ESLQQLAEVTR	1	GLU2B_MOUSE	3.85435e-14
ESLQQLAEVTREGFR	1	GLU2B_MOUSE	4.38242e-14
ESNPHPEWSFTTVR	1	STK26_MOUSE	1.70566e-18
ESPEKFQIEANFPR	1	FAF2_MOUSE	1.06754e-11
ESPPSAERQWVESSPK	1	TENS3_MOUSE	3.98394e-12
ESQAKDVIEEYFK	1	RS12_MOUSE	2.57278e-16
ESRKEELMFFLWAPEQAPLK	1	DEST_MOUSE	7.0371e-17
ESTESSPGKHLVTSEELISEGK	1	NUDT5_MOUSE	5.19818e-10
ETASEAADGAAPAAGLR	1	TPR_MOUSE	1.76996e-10
ETC+57.021SLWPGQALSLQVEQLLHHRR	1	SPEE_MOUSE	7.86857e-15
ETLPAEQDLTTK	1	PSA1_MOUSE	2.75361e-15
EVENSEDPKFREAVKAASDELSK	1	VINC_MOUSE	2.95337e-13
EVERDVFLYR	1	COPE_MOUSE	7.9622e-10
EVFPTLAAK	1	PDC6I_MOUSE	2.33307e-12
EVIKTNNVSEHEDTDKYR	1	COPB_MOUSE	2.79618e-16
EVIVYVDDNQKPPVGEGLNR	1	NUP98_MOUSE	2.23144e-16
EVNVSPC+57.021PTDPC+57.021QLHK	1	NPC2_MOUSE	5.72072e-17
EVSDGIVAPGYEEEALK	1	PUR9_MOUSE	1.28952e-10
EVSDGIVAPGYEEEALKILSK	1	PUR9_MOUSE	6.80589e-22
EVVHTVSLHEIDVINSR	1	RUVB2_MOUSE	1.84799e-10
EVVKHPSVESVVQC+57.021EIDEDVIEVSK	1	SPEE_MOUSE	1.69575e-09
EVWFFGLQYQDTK	1	MOES_MOUSE	3.90742e-11
FAAC+57.021TVEEILAK	1	TB182_MOUSE	5.73121e-16
FAC+57.021NGTVIEHPEYGEVIQLQGDQR	1	EIF1B_MOUSE	9.16591e-17
FAEVYFAQSQQK	1	MLEC_MOUSE	6.65141e-15
FAQPGSFEYEYAMR	1	NONO_MOUSE	6.49644e-18
FASTSEEAVSAQTR	1	CLIP1_MOUSE	8.452e-11
FATEYC+57.021NTIEGTAK	1	DNM1L_MOUSE	4.12295e-19
FC+57.021ADHPFLFFIHHVK	1	SPB6_MOUSE	3.57308e-14
FC+57.021AFVQEAESRPR	1	ARHG1_MOUSE	2.10702e-16
FC+57.021GFQVLEPQLVYSIGHTPPDAR	1	NQO1_MOUSE	3.14648e-15
FC+57.021GVEAAVSEMTRR	1	SERB_MOUSE	2.01506e-10
FDC+57.021APDKGISQEQC+57.021EAR	1	LYAG_MOUSE	3.50482e-22
FDDPKFEVIDKPQS	1	ATP5J_MOUSE	1.37604e-09
FDDPLLGPR	1	SYLC_MOUSE	2.82951e-12
FDTQYPYGEKQDEFKR	1	ERP29_MOUSE	1.79875e-19
FEIINAIYEPTEEEC+57.021EWKPDEEDEVSEELKEK	1	NP1L1_MOUSE	1.17578e-09
FFDEESYSLLRK	1	SSRD_MOUSE	1.36198e-15
FFGAVLRR	1	P3H1_MOUSE	1.55644e-09
FFKEHDFFHLDPTNVVLFEQR	1	UAP1L_MOUSE	1.48785e-09
FFQELPASDSAFK	1	PDXD1_MOUSE	5.56105e-13
FFREVLLEVQK	1	PACN2_MOUSE	6.10325e-13
FFREVLLEVQKHLDLSNVASYK	1	PACN2_MOUSE	3.66381e-14
FGAILAQGILDAGGHNVTISLQSR	1	PSMD1_MOUSE	3.8352e-26
FGEVVDC+57.021TLKLDPITGR	1	HNRPD_MOUSE	3.93797e-22
FGFEIIETK	1	NAA50_MOUSE	3.01555e-12
FGFEIIETKK	1	NAA50_MOUSE	1.26834e-12
FGIVTSSAGTGTTEDTEAK	1	SARNP_MOUSE	1.30182e-15
FGLC+57.021AYTSQGR	1	SYVC_MOUSE	2.01916e-15
FGQYNKEDPTSFR	1	SC23B_MOUSE	5.24761e-17
FGVPVIADGGIQNVGHIAK	1	IMDH2_MOUSE	2.48289e-24
FIC+57.021NDDIYPGAPK	1	MPRI_MOUSE	9.24207e-18
FIEDELQIPVKWIGVGK	1	PURA2_MOUSE	5.06963e-11
FIIPQIVK	1	LDHB_MOUSE	1.2274e-10
FILSC+57.021ADDKTLR	1	LIS1_MOUSE	1.79446e-14
FIQQTYPSGGEEQAQYC+57.021R	1	PDC6I_MOUSE	4.53357e-14
FITILC+57.021TR	1	ANXA8_MOUSE	4.15544e-11
FIVYSYK	1	GMFB_MOUSE	1.17524e-10
FKASDLDGDLTATR	1	RCN1_MOUSE	4.17794e-15
FKDPGLVDQLVKADSEWRR	1	SYSC_MOUSE	3.99265e-17
FKGPFTDVVTTNLK	1	VAPA_MOUSE	1.47984e-14
FKKYEEIDNAPEER	1	EFTU_MOUSE	2.05942e-13
FKLPPGEYVLVPSTFEPHKDGDFC+57.021IR	1	CAN2_MOUSE	1.06781e-11
FKTKFEEC+57.021RKEIEER	1	RANG_MOUSE	2.22196e-11
FLDDAFR	1	GNS_MOUSE	1.95313e-10
FLDGIYVSEKGTVQQADE	1	RL9_MOUSE	1.51163e-10
FLDGNELTLADC+57.021NLLPK	1	CLIC1_MOUSE	1.95617e-12
FLEEHPGGEEVLREQAGGDATENFEDVGHSTDAR	1	CYB5_MOUSE	3.01825e-14
FLENYDAIR	1	UCHL3_MOUSE	1.06573e-12
FLFPEGIK	1	AL1L1_MOUSE	1.41404e-10
FLGSGGFIGYAPSLSK	1	PLOD1_MOUSE	2.90154e-20
FLGTVEKEATFSNPK	1	CSDE1_MOUSE	4.49188e-18
FLHKHDLDLIC+57.021R	1	PP1G_MOUSE	3.69076e-16
FLIC+57.021TDVAAR	1	DDX1_MOUSE	7.83907e-14
FLIDGFPR	1	KCY_MOUSE	3.28049e-11
FLNAENAQKFK	1	RANG_MOUSE	5.47003e-15
FLQDHGSDSFLAEHK	1	FKBP3_MOUSE	1.06898e-09
FLQFAYFK	1	CRTAP_MOUSE	3.70299e-12
FLYEDQRGRPQASAQPIFR	1	COBA2_MOUSE	9.92665e-12
FNIIQPGPIKTK	1	DECR_MOUSE	1.23036e-12
FNPETDFLTGKDGKK	1	ACON_MOUSE	2.29197e-15
FNPFVTSDR	1	RL26_MOUSE	2.4986e-13
FNSANEDNVTQVR	1	CATA_MOUSE	3.45583e-18
FPFELVK	1	DYN1_MOUSE	3.18599e-10
FPGIKHEYQANGPEDLNR	1	DEST_MOUSE	2.38879e-12
FQNGDIDGVLQR	1	AL1L2_MOUSE	1.40669e-10
FQNLSC+57.021SLDER	1	MACF1_MOUSE	1.92817e-14
FQNVNSVTLFVQSNQGEEETTR	1	TXNL1_MOUSE	2.34241e-20
FQSLGVAFYR	1	RAB7A_MOUSE	7.49653e-14
FREALGDAQQSVR	1	DNJC7_MOUSE	1.02427e-11
FRGYSIPEC+57.021QK	1	CISY_MOUSE	4.19616e-10
FRISLGLPVGAVINC+57.021ADNTGAK	1	RL23_MOUSE	2.09821e-16
FRPLNESEVNRGDKYVAK	1	KINH_MOUSE	2.67731e-11
FSPDGELYASGSEDGTLR	1	STRAP_MOUSE	3.36338e-18
FSPGAPSGPGPQPNQK	1	ZYX_MOUSE	1.7079e-12
FSPNTSQFLLVSSWDTSVR	1	BUB3_MOUSE	5.04343e-18
FTARDEFPYC+57.021LTC+57.021FC+57.021DLYAK	1	FHL2_MOUSE	2.97862e-19
FTAVEDQYYC+57.021VDC+57.021YK	1	FHL1_MOUSE	6.4359e-15
FTLDEKNYVK	1	MTND_MOUSE	1.19933e-13
FTYSVLVDGC+57.021SKK	1	CO1A2_MOUSE	9.45336e-14
FVDLYGAQK	1	ECHA_MOUSE	6.13042e-13
FVEKPQVFVSNK	1	GMPPB_MOUSE	6.93744e-17
FVFDRPLPVSR	1	PSA1_MOUSE	3.99158e-15
FVFHNEQVYC+57.021PDC+57.021AK	1	FHL1_MOUSE	6.74228e-15
FVIGGPQGDAGLTGR	1	METK2_MOUSE	1.76184e-19
FVPYLIAGIQHSC+57.021QDIGAK	1	IMDH2_MOUSE	3.61968e-13
FVQC+57.021PDGELQK	1	RUVB2_MOUSE	1.57679e-14
FVTVQTISGTGALR	1	AATM_MOUSE	1.75046e-15
FWEVISDEHGIDPTGTYHGDSDLQLER	1	TBB4A_MOUSE	6.7241e-22
FYADLAPEAR	1	UAP1L_MOUSE	1.56438e-12
FYALDPSFPR	1	NSUN2_MOUSE	2.10913e-10
FYEAELEELDFQGATEESRQHINTWVAK	1	SPB6_MOUSE	1.29308e-11
FYEEVHDLERK	1	NP1L1_MOUSE	1.37066e-15
FYFENALSK	1	KCC2D_MOUSE	4.65024e-13
FYGPAGPYGIFAGR	1	PGRC2_MOUSE	2.63602e-19
FYGPEGPYGVFAGR	1	PGRC1_MOUSE	1.1602e-19
FYPEDVSEELIQDITQR	1	MOES_MOUSE	1.03692e-10
FYQDLKDRDVTFSPATIEEELIKFC+57.021R	1	MANF_MOUSE	4.60797e-17
GAAGPPGATGFPGAAGR	1	CO1A1_MOUSE	3.9495e-16
GAAPVDSPVVYADR	1	LMCD1_MOUSE	8.90092e-16
GADC+57.021C+57.021VLVFDVTAPNTFK	1	RAB7A_MOUSE	2.15342e-19
GADINAPDKHHITPLLSAVYEGHVSC+57.021VK	1	MTPN_MOUSE	1.3798e-18
GAEAANVTGPGGVPVQGSK	1	YBOX1_MOUSE	3.21086e-11
GAFNFDKETVINPETGEQIQSWYR	1	DPP3_MOUSE	5.30605e-17
GAGAFGYFEVTHDITR	1	CATA_MOUSE	2.94723e-10
GALINVPPPFLGLPR	1	SYVC_MOUSE	4.24296e-11
GALPLDTVTFYK	1	ERP29_MOUSE	3.77671e-14
GALYC+57.021ELC+57.021YEK	1	PDLI5_MOUSE	3.02442e-13
GALYC+57.021ELC+57.021YEKFFAPEC+57.021GR	1	PDLI5_MOUSE	4.20893e-16
GANEDELSPETSPYVK	1	COBA2_MOUSE	7.36512e-15
GANEDELSPETSPYVKEFR	1	COBA2_MOUSE	2.027e-16
GAPGPAGPKGSPGEAGRPGEAGLPGAK	1	CO1A1_MOUSE	1.88171e-12
GAPPKIPGGATLVFEVELLKIER	1	FKBP2_MOUSE	2.01864e-15
GAQGVILVYDVTRR	1	RAB18_MOUSE	2.2081e-11
GAVDAAVPTNIIAAK	1	VATH_MOUSE	4.21846e-14
GAVDGGLSIPHSTK	1	RL5_MOUSE	2.13142e-14
GAVDIPAAASFK	1	PUR9_MOUSE	1.54822e-13
GAVWGATLNKDATK	1	STRAP_MOUSE	3.84697e-16
GC+57.021PFTSFNVQDPQPTK	1	PGH2_MOUSE	2.44299e-17
GC+57.021TVWLTGLSGAGK	1	PAPS1_MOUSE	1.21182e-18
GDLNDC+57.021FIPC+57.021TPK	1	C1TC_MOUSE	4.51929e-15
GDSGSGSKTEQSVALLEQK	1	MACF1_MOUSE	2.86467e-13
GDTGAQGLPGPPGEDGERGDDGEIGPR	1	COBA2_MOUSE	3.34579e-14
GDVSEDEPSLGR	1	MCES_MOUSE	2.32443e-11
GDWPGVVLNMER	1	P3H1_MOUSE	1.48894e-11
GEDFYC+57.021VTC+57.021HETK	1	FHL1_MOUSE	3.7407e-13
GEFYNEASNLQVAIR	1	NDUV1_MOUSE	6.60253e-18
GEPGPSGLPGPPGER	1	CO1A1_MOUSE	2.67129e-13
GFC+57.021FITFKEEEPVKK	1	HNRPD_MOUSE	9.27349e-13
GFC+57.021FITYTDEEPVKK	1	HNRDL_MOUSE	4.2687e-11
GFDGEPGPQGIPGAAGDQGQR	1	CO9A1_MOUSE	4.56585e-11
GFDILGIKPVQR	1	SYRC_MOUSE	1.09532e-14
GFFELFPSVSR	1	DNPEP_MOUSE	3.24346e-13
GFGFVYFQSHDAADKAAVVK	1	ROA0_MOUSE	2.0745e-18
GFGGIGGILR	1	ERF1_MOUSE	4.87445e-11
GFGYGQGAGALVHAQ	1	CSRP2_MOUSE	4.83433e-14
GFLTERDDILC+57.021PDC+57.021GKDI	1	FHL2_MOUSE	1.47677e-13
GFPGADGVAGPKGPSGER	1	CO1A1_MOUSE	1.34633e-19
GFPGLPGPSGEPGK	1	CO1A1_MOUSE	3.9663e-14
GFQEVVTPNIFNSR	1	SYTC_MOUSE	1.82305e-13
GFSGLQGPPGSPGSPGEQGPSGASGPAGPR	1	CO1A1_MOUSE	4.04204e-10
GFSIVTDTPELQR	1	LNEBL_MOUSE	8.38534e-13
GGAEQFMEETER	1	TCPH_MOUSE	2.58013e-12
GGARVEPVDASGTEKAFEPATGR	1	AL9A1_MOUSE	4.75538e-12
GGDVSVC+57.021EWYR	1	CX6B1_MOUSE	3.45341e-10
GGDVSVC+57.021EWYRR	1	CX6B1_MOUSE	2.8794e-14
GGGSFVQNNQPVGLR	1	KINH_MOUSE	1.59454e-14
GGGSGGGTGGGVTEEQEGFADGFVK	1	JUNB_MOUSE	3.97108e-16
GGSGSHNWGTVKDELTESPK	1	PAIRB_MOUSE	6.48597e-14
GGSLQTC+57.021IFEEQPTLPVLLPTSSGLPPGWEEKQDDRGR	1	NEDD4_MOUSE	1.29397e-18
GHAYSVTGAEEVESSGSLQK	1	CAN2_MOUSE	2.36386e-17
GHPSAGAEEEGGSDGSAAEAEPR	1	EIF3B_MOUSE	8.75116e-11
GIDYDKLIVQFGSSK	1	SYWC_MOUSE	1.781e-16
GIEIPEVR	1	DLDH_MOUSE	4.79496e-10
GIFNGFSITLKEDGVR	1	MPCP_MOUSE	1.01899e-13
GIHFC+57.021HDLVSLC+57.021NFHNYDNLR	1	GLSK_MOUSE	1.0486e-23
GIIDSTVSEQR	1	AT2B1_MOUSE	1.09197e-13
GILLYGPPGC+57.021GK	1	NSF_MOUSE	4.87962e-15
GIPGAVGAPGPAGASGDRGEAGAAGPSGPAGPR	1	CO1A2_MOUSE	9.46894e-11
GISNGPNPPDTQQLC+57.021PGK	1	TENS3_MOUSE	1.93137e-09
GISPVPINLR	1	DYN1_MOUSE	3.02131e-12
GITGIEDKEAWHGKPLPK	1	TKT_MOUSE	8.93582e-17
GITSRPEPPSAAILVVYLDR	1	ESYT1_MOUSE	1.13837e-10
GIVEESVTGVHR	1	SAHH3_MOUSE	1.05157e-11
GKFQDNFEFVQWFK	1	MARE1_MOUSE	1.37987e-09
GKFQDNFEFVQWFKK	1	MARE1_MOUSE	5.55946e-14
GKGLLNAIVIR	1	OAT_MOUSE	1.10968e-12
GKHYYEVSC+57.021HDQGLC+57.021R	1	DDX1_MOUSE	1.46028e-16
GKLPIVNENDELVAIIAR	1	IMDH2_MOUSE	3.06219e-11
GKNVVHQLSVTLEDLYNGATR	1	DNJA1_MOUSE	1.14918e-12
GKYLELLGYRKEDLGQK	1	SC31A_MOUSE	3.42093e-12
GLAITFVSDENDAK	1	DX39B_MOUSE	1.43186e-14
GLAPDLPEDLYHLIKK	1	RS13_MOUSE	2.78785e-10
GLATFC+57.021LDKEALKDEYDDLSDLTPAQQETLSDWDSQFTFK	1	PGRC1_MOUSE	3.98678e-15
GLC+57.021LYYEDC+57.021IEK	1	DNJC7_MOUSE	1.21698e-12
GLEC+57.021NFGASSTALK	1	CYR61_MOUSE	2.36476e-17
GLEHVTVDDLVAEITPK	1	ENY2_MOUSE	4.61177e-12
GLEISGTFTHR	1	AP2B1_MOUSE	4.91585e-13
GLEVEQLTATC+57.021QNLQWLKEELETK	1	MYOME_MOUSE	2.04504e-12
GLFIIDAK	1	PRDX2_MOUSE	4.27637e-10
GLGLDDALEPR	1	RUVB2_MOUSE	1.69679e-13
GLGLDESGLAK	1	RUVB1_MOUSE	3.04476e-13
GLGLSPDLVVC+57.021R	1	PYRG1_MOUSE	9.41778e-15
GLGSVVAVEER	1	MA2B2_MOUSE	1.06873e-12
GLLNAIVIR	1	OAT_MOUSE	7.49055e-11
GLPGEFGLPGPAGPR	1	CO1A2_MOUSE	2.33409e-10
GLPGPLGPPGPAGPTGEKGEPGPR	1	CO5A2_MOUSE	5.11319e-11
GLPGSRGPVGPEGSPGIPGK	1	CO9A1_MOUSE	3.81106e-12
GLPGTAGGPGLKGNEGPAGPPGPAGSPGER	1	COBA2_MOUSE	6.34174e-15
GLPQPTISFDGIYANVR	1	ATX2_MOUSE	1.61626e-14
GLPYKATENDIYNFFSPLNPVR	1	HNRPF_MOUSE	3.41746e-12
GLQSGVDIGVK	1	CNN2_MOUSE	1.54126e-13
GLTGPIGPPGPAGAPGDKGEAGPSGPPGPTGAR	1	CO1A1_MOUSE	7.8845e-13
GLTGSPGSPGPDGKTGPPGPAGQDGRPGPAGPPGAR	1	CO1A1_MOUSE	1.10968e-22
GLTLLFASGDTGAGC+57.021WSVSGR	1	TPP1_MOUSE	9.32916e-25
GLTPSQIGVILR	1	RS13_MOUSE	7.95528e-14
GLVDQNLNEPATWNFTDDRTR	1	AKAP9_MOUSE	3.80523e-12
GLVENELKAMEEFVK	1	LMCD1_MOUSE	4.88406e-11
GLVGDRGVPGQPGR	1	CO9A2_MOUSE	7.91079e-12
GLVVTDIKAEDVVLEHR	1	CHID1_MOUSE	2.06625e-20
GLVYETSVLDPDEGIR	1	CISY_MOUSE	1.92301e-16
GLVYETSVLDPDEGIRFR	1	CISY_MOUSE	1.29432e-11
GPDGLTALEATDNQAIK	1	MTPN_MOUSE	1.63207e-11
GPHLVQSDGTVPFWAHAGNAIPSADQIR	1	LMAN1_MOUSE	3.78279e-12
GPLPAAPPTAPER	1	RTN4_MOUSE	8.46472e-14
GPPDFSSDEEREPTPVLGSGASVGR	1	LAP2A_MOUSE	2.08564e-11
GPPGPPGPPGPSGTIGFHDGDPLC+57.021PNSC+57.021PPGR	1	CO9A1_MOUSE	1.70118e-10
GPSGAPGPDGNKGEAGAVGAPGSAGASGPGGLPGER	1	CO1A2_MOUSE	3.25448e-13
GQDDAPAGGIWGFIK	1	PRRC1_MOUSE	3.52458e-17
GQDVGRYQVSWSLEHK	1	SSRD_MOUSE	1.09429e-11
GQIDADGFAVLGK	1	CO9A1_MOUSE	2.55665e-16
GQLGDAVSGTDVR	1	LIMC1_MOUSE	9.16753e-13
GQSVTLIVDC+57.021K	1	COBA2_MOUSE	1.009e-09
GQVQEVGWHDVAGWLGR	1	PFKAL_MOUSE	3.82799e-17
GQWLTLEAPLDTINVHLR	1	LYAG_MOUSE	1.52338e-17
GRLPLLLVANAGTAAVGHTDKIGR	1	PDXD1_MOUSE	2.40159e-22
GRPTSTNPIASIFAWTR	1	IDHP_MOUSE	6.06707e-14
GRVFANAPDSAC+57.021VIGLR	1	PFKAL_MOUSE	4.97008e-15
GRVNFDDYTVNLGGLKDHIKEIQR	1	GFPT1_MOUSE	2.24639e-12
GSAFAIGSDGLC+57.021C+57.021QSR	1	DDX1_MOUSE	5.58463e-14
GSDGKLQEVGQVSVSLQR	1	ITAV_MOUSE	7.16982e-12
GSELQNYFTK	1	ABCE1_MOUSE	6.32644e-14
GSFQC+57.021GPC+57.021QPGFVGDQTSGC+57.021QR	1	COMP_MOUSE	3.10868e-19
GSGIFDESTPVQTR	1	HN1L_MOUSE	2.68051e-13
GSIFAVFDSIQSAK	1	LA_MOUSE	1.23461e-15
GSLTFEPLTLVPIQTK	1	XPP1_MOUSE	3.85991e-15
GSPGEAGSAGPAGPPGLR	1	CO1A2_MOUSE	3.14263e-12
GSPKPAAVEAVTAAGSQHIQTLTDEVTK	1	SYMC_MOUSE	1.66803e-15
GSPLLIGVR	1	GFPT1_MOUSE	4.99581e-11
GSSGDLGKPGEAGNAGVPGQR	1	CO5A2_MOUSE	1.78918e-09
GSTIETEQKEDRNEDAEPITAK	1	ENAH_MOUSE	3.05398e-11
GSVLEPEGTVEIKFR	1	ACACA_MOUSE	1.08565e-14
GSYVSIHSSGFRDFLLKPELLR	1	DX39B_MOUSE	1.09471e-15
GTFPDAREQEIR	1	NONO_MOUSE	7.4549e-11
GTPLDTEVPLER	1	PYC_MOUSE	2.74054e-14
GTQGPPGATGFPGSAGR	1	CO5A2_MOUSE	1.58072e-09
GTSFEAAATSGGSASSEKAPSSSSVGISEWLDQK	1	ETFA_MOUSE	1.14905e-13
GVAGEPGRDGTPGGPGIR	1	CO3A1_MOUSE	2.52094e-14
GVAINMVTEEDKR	1	IF4A1_MOUSE	2.1471e-13
GVEGLIDIENPNR	1	HAP28_MOUSE	1.15631e-12
GVHTVKNPENFKVPLDVIFK	1	LAMP2_MOUSE	5.12744e-17
GVIASSVGTILK	1	PYRG1_MOUSE	3.15399e-11
GVINIIPGSGGVAGQR	1	AL1L2_MOUSE	2.11971e-12
GVLFASGQNLAR	1	AMPL_MOUSE	8.73425e-14
GVNIGGAGSYIYEKPQTEAPQVTGPIEVPVVRTEER	1	CRIP2_MOUSE	1.51178e-11
GVNQFGNKYIQQTKPLTLER	1	CPSF5_MOUSE	9.31754e-14
GVTIIGPATVGGIKPGC+57.021FK	1	ACLY_MOUSE	1.76808e-18
GWLRDPNASPGDAGEQAIR	1	VINC_MOUSE	2.34486e-19
GWNDPPQFSYGLQTQTGGPK	1	SRA1_MOUSE	1.11997e-19
GWTRALGPEQLLR	1	GNL1_MOUSE	2.18875e-10
GYATDESTVSSVQGSR	1	FXR1_MOUSE	9.04577e-14
GYDSAGVGLDGGNDKDWEANAC+57.021K	1	GFPT1_MOUSE	9.80954e-21
GYDVDFPR	1	GFPT1_MOUSE	7.13926e-12
GYPGSIGPTGAAGAPGPHGSVGPAGK	1	CO1A2_MOUSE	5.08064e-15
GYSFSLTTFSPSGK	1	PSA2_MOUSE	1.75275e-17
HAKRPDADLKTYFTDKK	1	CALX_MOUSE	3.69433e-10
HDDSSDSFC+57.021EIDDIQSPDAEYVDLLLNPER	1	ERO1A_MOUSE	4.05139e-17
HFC+57.021PNVPIILVGNK	1	RHOA_MOUSE	3.39088e-13
HFIC+57.021EGC+57.021EQLLSGR	1	LMCD1_MOUSE	5.50742e-17
HGAEVIDTPVFELKETLTGK	1	SYHC_MOUSE	1.80501e-15
HGFC+57.021GIPITDTGR	1	IMDH2_MOUSE	8.25852e-17
HGLANLTAELLQQGANPNLQTEEALPVPK	1	ANFY1_MOUSE	5.17284e-14
HGNQYIQVNEPWKR	1	SYMC_MOUSE	1.91763e-10
HGNRGEPGPAGSVGPVGAVGPR	1	CO1A2_MOUSE	2.05857e-10
HGSIIYHPSLLPR	1	AL1L1_MOUSE	1.94843e-14
HIGYDDSSKGFDYK	1	METK2_MOUSE	2.34149e-10
HKELAPYDENWFYTR	1	RS19_MOUSE	3.68354e-11
HLDDDEDRKNPAYIPR	1	CASC3_MOUSE	2.84743e-10
HLDLSNVASYK	1	PACN2_MOUSE	5.2799e-15
HLIIGVSSDRGLC+57.021GAIHSSVAK	1	ATPG_MOUSE	3.59827e-16
HLQAQGVEVPSKDSLPK	1	IF2P_MOUSE	1.76507e-12
HPDLKTDGFGIDTC+57.021R	1	CPNS1_MOUSE	8.86995e-15
HSLSSESQAPEDIAPPGSSPHANR	1	ES8L2_MOUSE	5.68363e-12
HVGDLGNVTAGKDGVANVSIEDR	1	SODC_MOUSE	4.30321e-12
HVGYRQPLVAVQVK	1	AT1B3_MOUSE	9.14969e-10
HVLLPLHLDR	1	NRK_MOUSE	1.46958e-12
HVNPVQALSEFK	1	CTNA1_MOUSE	1.15768e-11
HVPNSIGFEVELQLDWQK	1	ITA5_MOUSE	2.58982e-12
HYYEVSC+57.021HDQGLC+57.021R	1	DDX1_MOUSE	4.47504e-19
IAATILTSPDLRK	1	AATM_MOUSE	4.25887e-13
IAEESNFPFIK	1	NSF_MOUSE	1.70649e-14
IAEGTFPGKI	1	CX6B1_MOUSE	8.95538e-10
IAFFTLPK	1	RENT1_MOUSE	3.90338e-11
IAIYELLFK	1	RS10_MOUSE	1.24074e-11
IAQSDYIPTQQDVLR	1	GNAI2_MOUSE	3.55939e-13
IASDEEIQGTKDAVIQDLER	1	PALLD_MOUSE	3.16737e-24
IASQVAALDLGYKPGVEAIR	1	NDUS1_MOUSE	1.40003e-20
IASVKPSDAGTYVC+57.021QAQNALGTAQK	1	PGBM_MOUSE	7.71674e-19
IC+57.021DQWDNLGALTQK	1	ACTN1_MOUSE	2.29579e-14
IC+57.021EVRPC+57.021GQPVYSSLK	1	CYR61_MOUSE	2.48821e-14
IC+57.021EVRPC+57.021GQPVYSSLKK	1	CYR61_MOUSE	3.19064e-11
IC+57.021LDILKDKWSPALQIR	1	UBE2N_MOUSE	4.12953e-15
IC+57.021LTDHFKPLWAR	1	UFC1_MOUSE	2.19591e-16
IC+57.021NQVLVC+57.021ER	1	SUCB1_MOUSE	2.79458e-14
IDFSKLTSLNVK	1	PTBP1_MOUSE	2.9174e-15
IDKELINRIER	1	SYWC_MOUSE	1.80544e-10
IDKVNEIVETNRPDSK	1	PSMD6_MOUSE	5.17309e-12
IDQVNQLLELDHQKR	1	CSN2_MOUSE	2.29399e-12
IDQYQGADAVGLEEK	1	TXNL1_MOUSE	1.50373e-17
IDSVWPFEK	1	VAT1_MOUSE	4.42595e-13
IEASQTEFEKNVWSFLK	1	SC31A_MOUSE	2.04615e-18
IEDLSQQAQLAAAEK	1	NACA_MOUSE	2.29925e-17
IEDLSQQAQLAAAEKFK	1	NACA_MOUSE	6.44155e-17
IEEFVYEKLDR	1	SHLB1_MOUSE	1.36582e-12
IEGSGDQVDTLELSGGAR	1	DYN2_MOUSE	3.99917e-13
IEKQYDADLEQILIQWITTQC+57.021REDVGQPQPGRENFQK	1	TAGL2_MOUSE	7.74147e-17
IEYQFFEDKHSAIK	1	UGGG1_MOUSE	2.75063e-15
IFINLPR	1	TXNL1_MOUSE	1.47173e-09
IFPAALQLVASGAVQLREDGK	1	PUR2_MOUSE	2.57812e-18
IFSIVEQR	1	SYHC_MOUSE	1.00649e-10
IFTPLLHKIDR	1	G6PD1_MOUSE	2.06252e-12
IFVGGLNPEATEEK	1	ROAA_MOUSE	1.21461e-14
IGAFGYMEC+57.021SAK	1	RHOA_MOUSE	4.93837e-17
IGEEQSPEDAEDGPPELLFIHGGHTAK	1	RBBP4_MOUSE	2.15347e-14
IGKFPFAANSR	1	DLDH_MOUSE	1.11778e-13
IGPILDNSTLQSEVKPILEK	1	2AAA_MOUSE	2.92403e-23
IGQNC+57.021SIGPNVSLGPGVVVEDGVC+57.021IRR	1	GMPPB_MOUSE	2.52337e-18
IGRDQELYFFHELSPGSC+57.021FFLPK	1	SYTC_MOUSE	6.25419e-14
IGSFGPQEDLLFLR	1	ACACA_MOUSE	8.54043e-16
IGTADRELIQTSALNFLTPLR	1	SHLB1_MOUSE	7.47241e-18
IGTIYEGASNIQLNTIAK	1	ACDSB_MOUSE	1.25301e-09
IGTLEKEHNIFQNK	1	KTN1_MOUSE	4.00504e-12
IHENEKRLEAGDHPVELLAR	1	SPRC_MOUSE	9.60059e-12
IHQESELHSYLTR	1	CHIP_MOUSE	4.40265e-12
IHQIEYAMEAVKQGSATVGLK	1	PSA1_MOUSE	6.63891e-16
IHVLEAQDLIAKDR	1	ESYT1_MOUSE	1.36711e-13
IIAANSITLAKR	1	IMPA1_MOUSE	3.33167e-13
IIAGDKEVVIAQKDKHTGPVR	1	SC31A_MOUSE	7.14025e-12
IIDEKTGVIEHEHPVNK	1	DAB2_MOUSE	1.97809e-09
IIETLSQQLQAK	1	PFD2_MOUSE	1.00447e-14
IIFVVGGPGSGKGTQC+57.021EK	1	KAD1_MOUSE	6.50264e-14
IIGIDINKDKFAK	1	ADHX_MOUSE	2.71859e-15
IIGNTENLVR	1	SERC_MOUSE	3.55938e-13
IILDHEKEWKLGR	1	SYRC_MOUSE	3.68874e-12
IINEVSKPLAHHIPVEKIC+57.021EK	1	MANF_MOUSE	3.05644e-10
IIPAIWFR	1	ERGI1_MOUSE	4.90767e-11
IIQTPGLWESENQNK	1	RAB18_MOUSE	4.74317e-11
IIVLGLLPR	1	PA1B2_MOUSE	9.21918e-11
IIWELIKEK	1	IDHC_MOUSE	1.39877e-11
IIYSGEELEC+57.021NLKDLRPATDYHVR	1	FND3B_MOUSE	7.97348e-15
IKDPASKRYEVPLETPR	1	LYAG_MOUSE	8.93218e-11
IKGEHPGLSIGDVAK	1	HMGB1_MOUSE	3.39319e-17
IKHLLEEDGGSYWC+57.021R	1	EMB_MOUSE	8.69935e-12
IKNDVTELENLIKK	1	SFR1_MOUSE	3.61125e-10
IKNEVDSTLTFRR	1	SDHB_MOUSE	1.05615e-11
IKSGEEDFESLASQFSDC+57.021SSAK	1	PIN1_MOUSE	2.96279e-16
ILAC+57.021APLYHWR	1	ITAV_MOUSE	4.28622e-15
ILAC+57.021DDLDEAAK	1	SUCB1_MOUSE	1.28554e-10
ILAGDKNYITEDELRR	1	ACTN1_MOUSE	7.15974e-18
ILAQITGTEHLTESENDNTK	1	PDLI5_MOUSE	1.26991e-10
ILATSFIC+57.021TLPAGHR	1	SYMC_MOUSE	3.50829e-18
ILDEIEEHSIK	1	SEPT2_MOUSE	1.06189e-13
ILDSVGIEADDDRLNK	1	RLA2_MOUSE	1.00168e-15
ILDSVGIEADDDRLNKVISELNGKNIEDVIAQGVGK	1	RLA2_MOUSE	1.0646e-14
ILDWHVANTDKK	1	TALDO_MOUSE	1.53704e-10
ILEETNVSLGDKAK	1	MIA3_MOUSE	5.28035e-17
ILESSLYSAKGEEPVEYK	1	ITA5_MOUSE	8.37992e-22
ILFDNAIK	1	ASNS_MOUSE	8.08142e-11
ILFEVFDENRLTR	1	NEDD4_MOUSE	3.19577e-14
ILGGSVLHLVLALR	1	NEDD8_MOUSE	1.24673e-16
ILGPEAEPAFR	1	GPX8_MOUSE	2.91552e-14
ILHESTQTDKALYNR	1	C1TM_MOUSE	8.87822e-15
ILIIGESGVGK	1	RAB18_MOUSE	2.63891e-13
ILNEKVNTPTTTVYR	1	SYTC_MOUSE	1.12566e-09
ILPQYIFNSRDPIVIGVTVEAGQVK	1	IF2P_MOUSE	8.38414e-17
ILTVEDHYYEGGIGEAVSAAVVGEPGVTVTR	1	TKT_MOUSE	1.50893e-13
ILVATNLFGR	1	DX39B_MOUSE	3.4615e-13
ILVTLLHTLER	1	THIC_MOUSE	5.67784e-13
INEKPQVIADYESGR	1	EDF1_MOUSE	1.23164e-15
INFDKYHPGYFGK	1	RL27A_MOUSE	5.33861e-19
INFDSNSAYR	1	SUCB1_MOUSE	2.70031e-14
INQDPLGIQGR	1	NAGAB_MOUSE	2.82829e-11
INQDPLGIQGRR	1	NAGAB_MOUSE	1.07364e-09
IPAFLNVVDIAGLVK	1	OLA1_MOUSE	7.28007e-19
IPKEQWWLK	1	PFKAP_MOUSE	2.10799e-12
IPTISTQLK	1	VINC_MOUSE	1.40177e-11
IQAINEIGVGPFSQFIK	1	FND3B_MOUSE	2.80372e-10
IQALLDKYNAEKPK	1	CATA_MOUSE	2.12642e-14
IQEPYTFPAILK	1	GNS_MOUSE	1.93864e-13
IQESYGDVYGIC+57.021TK	1	AT2B1_MOUSE	2.82753e-17
IQKDINELNLPK	1	UBC12_MOUSE	3.40443e-13
IQLVAVNYIPEVR	1	DCTN4_MOUSE	3.9942e-15
IQPGNPNYTLSLK	1	AP2B1_MOUSE	1.38306e-13
IQPGNPSFTLSLK	1	AP1B1_MOUSE	5.21396e-16
IQSLGLGEDWSVDGGPAAAGGGQK	1	PLOD1_MOUSE	4.07438e-11
IQTQPGYANTLR	1	MPCP_MOUSE	3.96215e-11
IRFHDFLGDSWGILFSHPR	1	PRDX6_MOUSE	7.45368e-12
IRKEEYERLPQEVAK	1	SAMH1_MOUSE	4.97993e-10
IRQDADSVITVR	1	GCP60_MOUSE	1.02877e-09
ISGLEEDLKTGK	1	ROCK2_MOUSE	3.38044e-14
ISLGLPVGAVINC+57.021ADNTGAK	1	RL23_MOUSE	1.23097e-20
ITESVTETAQTIKK	1	SYAP1_MOUSE	6.85376e-16
ITFC+57.021TGIR	1	PSMD4_MOUSE	3.76211e-11
ITFHGEGDQEPGLEPGDIIIVLDQKDHAVFTR	1	DNJA1_MOUSE	1.69607e-27
ITGKNQVTATKADGSTQVIDTK	1	DLDH_MOUSE	1.10587e-09
ITKKPIPEEHLILK	1	SC31A_MOUSE	1.78188e-11
ITLKETFLTSPEELYR	1	AHSA1_MOUSE	5.73912e-12
ITNEKGEC+57.021IVSDFTIGR	1	NUP98_MOUSE	1.06655e-14
ITNEKGEC+57.021IVSDFTIGRK	1	NUP98_MOUSE	1.24578e-14
ITNSLTVLC+57.021SEK	1	EI3JB_MOUSE	3.78154e-15
ITPAHDQNDYEVGQR	1	SYVC_MOUSE	8.65666e-18
ITQSEFDRQAEITR	1	SHLB1_MOUSE	3.42183e-13
ITSEAEDLVANFFPK	1	PSME3_MOUSE	9.90813e-17
ITSFEEAKGLDR	1	PP2BA_MOUSE	5.21717e-13
ITSYLLEWDEGKR	1	FND3B_MOUSE	3.20417e-12
ITVEKDPDSALGISDGETSPSSK	1	COBL1_MOUSE	1.16053e-15
ITVPFLEQC+57.021PIR	1	PPCE_MOUSE	1.26881e-13
IVALDRDFHVHC+57.021YR	1	LPP_MOUSE	2.90776e-14
IVAPISDSPKPPPQR	1	6PGL_MOUSE	6.99134e-16
IVDDLKDEAEQYRK	1	SF3B1_MOUSE	8.92292e-15
IVDNGYGYASNGSVYFDTAK	1	SYCC_MOUSE	4.31669e-12
IVEKYGYTHLSAGELLRDER	1	KCY_MOUSE	5.61289e-12
IVEVDVDANSLNSNDTFVLKLPR	1	ADSV_MOUSE	3.22936e-23
IVFADGNFWGR	1	OAT_MOUSE	4.23055e-16
IVFVPGC+57.021SVPLTIVK	1	SYRC_MOUSE	1.03069e-14
IVLNPDKPVVEWHR	1	ADPGK_MOUSE	2.02361e-15
IVLRLEC+57.021VEPNC+57.021R	1	RL36A_MOUSE	1.55316e-14
IVLTNPVC+57.021TEVGEK	1	IF2H_MOUSE	3.76717e-17
IVLVDDREC+57.021LVGK	1	PUR4_MOUSE	4.31181e-12
IVPNILLEQGK	1	CISY_MOUSE	2.65341e-13
IVPVEITISLLKR	1	KCY_MOUSE	4.41517e-15
IVRGDQPGASGDNDDDEPPPLPR	1	PGRC1_MOUSE	1.60771e-10
IVRPGAEGKEEDTRWLTDEDTR	1	OS9_MOUSE	2.22191e-12
IVSLFAEHNDLQYAAPGGLIGVGTK	1	IF2H_MOUSE	1.3348e-13
IVTC+57.021GTDRNAYVWTLK	1	ARC1B_MOUSE	1.78068e-13
IVTSEEVIIR	1	NPTN_MOUSE	1.61958e-12
IVYGHLDDPANQEIERGK	1	ACON_MOUSE	6.00997e-11
IWSVPNTSC+57.021VQVVR	1	PRP19_MOUSE	6.76094e-10
IWVNISLSGIK	1	DAB2_MOUSE	3.17899e-14
IYDALDITLIERGESFYQDR	1	SYRC_MOUSE	3.52617e-12
IYDLNKPEAEPK	1	STRAP_MOUSE	2.05079e-14
IYEFPETDDEEENKLVKK	1	SEPT7_MOUSE	8.47714e-11
IYELAAGGTAVGTGLNTR	1	FUMH_MOUSE	2.7077e-18
IYGPFC+57.021EC+57.021DSFSC+57.021AR	1	ITB5_MOUSE	2.68671e-18
IYIPLPEAHAR	1	VPS4B_MOUSE	7.44107e-14
IYQNGESFQPNC+57.021K	1	CYR61_MOUSE	7.82984e-14
IYSHDGTDSPPDANDVVVILNNFK	1	UGGG1_MOUSE	6.45673e-11
IYSHSLLPIIR	1	PUR2_MOUSE	1.59446e-10
IYSYVVSRPQPR	1	FAF2_MOUSE	4.57762e-12
IYVGNLPPDIR	1	SRSF1_MOUSE	4.94662e-11
KAAAQLLQSQAQQSGAQQTK	1	SEP11_MOUSE	2.27359e-14
KAC+57.021ADATLSQITNNIDPVGR	1	GBB1_MOUSE	1.38907e-14
KAC+57.021GDSTLTQITAGLDPVGR	1	GBB2_MOUSE	1.02103e-13
KAGTQIENIEEDFRDGLK	1	ACTN1_MOUSE	8.6703e-10
KALEEAGFKLPC+57.021QLHQVIVAR	1	CAN2_MOUSE	8.78019e-18
KFDEKENVSNC+57.021IQLK	1	MCTS1_MOUSE	9.81298e-10
KFFDANYDGKEYDPVAAR	1	MARE1_MOUSE	1.5885e-13
KFGFEIIETKK	1	NAA50_MOUSE	9.00339e-12
KFLDGIYVSEK	1	RL9_MOUSE	4.36005e-10
KFYGPEGPYGVFAGR	1	PGRC1_MOUSE	6.46602e-14
KGAAIEALNDGELQK	1	F10A1_MOUSE	2.32991e-10
KGEQGGVPPQAC+57.021PSTAGETTSGVK	1	EI2BD_MOUSE	1.42379e-14
KGFSEGLWEIENNPTVK	1	HDGF_MOUSE	6.54116e-15
KGLFFEHDLRGQTQEEEVRPK	1	CASC3_MOUSE	6.18318e-13
KGLIAAIC+57.021AGPTALLAHEVGFGC+57.021K	1	PARK7_MOUSE	2.7895e-19
KGLTPSQIGVILR	1	RS13_MOUSE	2.50584e-11
KGLVQPESQSEDAKSETASAYR	1	MIA3_MOUSE	1.05855e-15
KGVLFGVPGAFTPGC+57.021SK	1	PRDX5_MOUSE	2.49489e-12
KGYGSIYFEGDVNLTNLNLDDIVHIR	1	NUP98_MOUSE	5.02842e-19
KHFIC+57.021EGC+57.021EQLLSGR	1	LMCD1_MOUSE	3.20441e-14
KHGGPADEERHVGDLGNVTAGK	1	SODC_MOUSE	1.75925e-10
KHPDASVNFSEFSK	1	HMGB1_MOUSE	1.15813e-13
KIEASQTEFEKNVWSFLK	1	SC31A_MOUSE	2.57172e-14
KIEEIKDFLLTAR	1	RL38_MOUSE	6.29521e-14
KIEFPLPDRR	1	PRS6B_MOUSE	3.93351e-11
KIFREC+57.021DHSQTDSLEDEEIETFYR	1	PLCD1_MOUSE	8.98043e-12
KILDSVGIEADDDRLNKVISELNGKNIEDVIAQGVGK	1	RLA2_MOUSE	4.34855e-12
KIVLRLEC+57.021VEPNC+57.021R	1	RL36A_MOUSE	1.1128e-15
KIYQNIQDGSLDLNAAESGVQHKPSAPQGGR	1	RAB14_MOUSE	3.31628e-13
KKEELLKQLDDLKVELSQLR	1	RL35_MOUSE	3.09027e-19
KKVEDKKKELEEEVSNFQK	1	SEP11_MOUSE	1.85484e-09
KLADQYPHLHNAELSK	1	SOX9_MOUSE	2.46844e-16
KLAQQYYLVYQEPIPTAQLVQR	1	PSA2_MOUSE	2.43377e-16
KLC+57.021QGLFFRVEER	1	HYOU1_MOUSE	6.8125e-12
KLDDFVETGDIR	1	SCRB2_MOUSE	7.89052e-13
KLDQVEKELLR	1	ATPO_MOUSE	2.40349e-13
KLDSAAKDADERIEKVQTR	1	DCTN1_MOUSE	2.14382e-11
KLEELELDEQQR	1	MP2K1_MOUSE	9.40091e-14
KLEVNEAELLR	1	PTRF_MOUSE	9.12081e-13
KLFVQDLATR	1	KINH_MOUSE	4.24372e-11
KLIVQPNTRLEGSEVQLVEYEASAAGLIR	1	DPP3_MOUSE	1.33887e-12
KLLLDPSSTPTK	1	LTOR1_MOUSE	1.06947e-12
KLPPLPSLTSQPHQVLASEPIPFSDLQQVSR	1	LTOR1_MOUSE	8.98225e-13
KLPSDVTEGEVISLGLPFGK	1	PTBP1_MOUSE	1.74137e-14
KLQGEVEKYQQLQK	1	PFD6_MOUSE	3.50733e-10
KLVQTTYEC+57.021LMQAIDAVKPGVRYR	1	MAP11_MOUSE	2.29574e-10
KNFEASLDWLQEHAC+57.021SR	1	SYLC_MOUSE	2.72687e-22
KNFEWVADRVELLLK	1	PUR6_MOUSE	1.21554e-11
KNPDSQYGELIEK	1	KCY_MOUSE	4.60071e-12
KNPQAVLDVLK	1	PAK2_MOUSE	6.90054e-12
KPIDYTVLDDVGHGVK	1	ABI1_MOUSE	2.52044e-15
KPIPEEHLILK	1	SC31A_MOUSE	1.79014e-11
KQAQEKFDLSENC+57.021SERPGLR	1	DCTN1_MOUSE	6.27747e-13
KQFGAQANVIGPWIQTK	1	ACTN1_MOUSE	1.65811e-12
KQVVNIPSFIVR	1	RS9_MOUSE	9.05787e-13
KSAYEALGQFC+57.021C+57.021ALHK	1	IPO4_MOUSE	7.17714e-12
KTEDKIKEVLSPGTVNSDTSLVLVNAIYFK	1	SPB6_MOUSE	1.36321e-13
KTETQEKNPLPSKETIEQEK	1	TYB4_MOUSE	3.34746e-10
KTETQEKNPLPSKETIEQEKQAGES	1	TYB4_MOUSE	1.55313e-12
KTQEQLASEMAELTAR	1	MOES_MOUSE	2.13431e-14
KVEEAEPEEFVVEK	1	CBX3_MOUSE	1.48758e-10
KVETDHIVTAVGLEPNVELAK	1	AIFM1_MOUSE	3.3558e-12
KVLIIGGGDGGVLR	1	SPEE_MOUSE	7.58669e-16
KVPC+57.021VGLSIGVER	1	SYHC_MOUSE	3.1656e-13
KVPTVSRPYSFIEFDTFIQK	1	SC22B_MOUSE	7.95614e-13
KVTQLDLDGPKELSR	1	HAP28_MOUSE	1.17792e-11
KVTQLDLDGPKELSRR	1	HAP28_MOUSE	9.45202e-13
KVVGC+57.021SC+57.021VVVKDYGK	1	RS12_MOUSE	6.90135e-21
KWDIC+57.021AGNAILK	1	IMPA3_MOUSE	8.58549e-10
KWSSKGNDIIAAAKR	1	VINC_MOUSE	1.77878e-10
KYGVVLDEIKPSSAPELQAVR	1	COPE_MOUSE	1.14682e-10
KYQLNLPSYPDTEC+57.021VYR	1	NNRE_MOUSE	1.86595e-09
LAALNPESNTSGLDIFAK	1	CLIC1_MOUSE	9.36419e-19
LADFGVAGQLTDTQIKR	1	STK24_MOUSE	1.86109e-20
LADIQIEQLNR	1	PFD1_MOUSE	1.3042e-13
LAELNAEDQNRWDFNFQQDVPLRGPGR	1	CDN1C_MOUSE	1.98389e-15
LAGPQLVQMFIGDGAK	1	PRS6A_MOUSE	2.92368e-16
LAHPSLAGELLC+57.021QR	1	MA2B2_MOUSE	4.05951e-10
LAILGIHNEVSK	1	ACTN1_MOUSE	4.019e-15
LAKREEVLEEGAKEAR	1	MAP1A_MOUSE	3.37299e-13
LALLREQWAGGK	1	SRA1_MOUSE	1.31148e-09
LALTTAEFLAYQC+57.021EK	1	VATB2_MOUSE	5.32536e-10
LANISVPASESPR	1	TB182_MOUSE	3.64178e-14
LAQDGWRDLGYVYLNIDDC+57.021WIGGR	1	NAGAB_MOUSE	5.32716e-13
LASSDTFPVIAR	1	CDN1C_MOUSE	1.64745e-15
LASTGSGQSFLAR	1	HOOK3_MOUSE	5.42099e-13
LASVPAGGAVAVSAAPGSAAPAAGSAPAAAEEK	1	RLA2_MOUSE	3.05405e-15
LATEPLEQAVR	1	SYCC_MOUSE	9.93406e-14
LAVC+57.021GNPATSQPVTSSNHSSR	1	NEDD4_MOUSE	1.84104e-27
LAYAIIQFLHGQLR	1	SGTA_MOUSE	2.31666e-12
LAYFNDIAVGAVC+57.021C+57.021R	1	NAA50_MOUSE	6.60703e-20
LC+57.021EGFNEVLR	1	CHCH2_MOUSE	8.93892e-13
LC+57.021HPELPDGEYWVDPNQGC+57.021AR	1	COBA2_MOUSE	3.12993e-15
LC+57.021QGLFFRVEER	1	HYOU1_MOUSE	1.73481e-11
LC+57.021SAHGVLVPGGFGVR	1	PYRG1_MOUSE	9.32446e-12
LC+57.021TFILK	1	IF5_MOUSE	9.02374e-10
LC+57.021YYIGATDDAATK	1	MANF_MOUSE	1.2447e-18
LDALGAEQHLTVDAK	1	NUDT5_MOUSE	2.12359e-13
LDDPSC+57.021PRPEC+57.021YR	1	IF2G_MOUSE	8.17755e-11
LDDTVHVVIATPGR	1	DDX6_MOUSE	1.01652e-16
LDHEGIC+57.021C+57.021IEC+57.021R	1	LECT1_MOUSE	1.47659e-10
LDHEGIC+57.021C+57.021IEC+57.021RR	1	LECT1_MOUSE	1.31245e-09
LDNASAFQGAVISPHYDSLLVK	1	PYC_MOUSE	3.23149e-11
LDNNTELSFFAK	1	IDHC_MOUSE	2.84828e-14
LDQLKQEFEFWYPVDLR	1	SYLC_MOUSE	3.28234e-15
LDSFRESILR	1	FAS_MOUSE	1.55693e-10
LDSQKHIDFSLR	1	RS9_MOUSE	8.36906e-15
LDTPLYFSYSHLVC+57.021R	1	P3H1_MOUSE	7.06911e-20
LDVGNFSWGSEC+57.021C+57.021TRK	1	RS8_MOUSE	6.32735e-15
LDVYTQWHQQPQTTKPK	1	PALLD_MOUSE	1.38911e-13
LEAFTQATPVPLEFVQQAQSLTPQDYNLR	1	PRRC1_MOUSE	3.72459e-15
LEAGDHPVELLAR	1	SPRC_MOUSE	1.20976e-15
LEAIEDDSGRETDSSSAPAVTPSK	1	UBP14_MOUSE	1.36813e-10
LEALELKEC+57.021LAHTPK	1	GSTO1_MOUSE	6.02726e-17
LEDFEFSDVETSR	1	NRK_MOUSE	1.35531e-16
LEEPEESKVLTPEEQLADKLR	1	EI3JB_MOUSE	3.09709e-18
LEGHGLPTNLPR	1	EHD2_MOUSE	2.04414e-12
LEHEYIQNFK	1	MARE1_MOUSE	3.95606e-12
LEKLQLEYC+57.021NLTATSC+57.021EPLASVLR	1	RINI_MOUSE	3.73851e-14
LENDQIENLRQR	1	SYMC_MOUSE	3.74932e-12
LEPAPLDSSPAVSTHEGSK	1	RENBP_MOUSE	6.96501e-18
LEPTVPEDSGRYR	1	PGBM_MOUSE	1.69541e-12
LFC+57.021SADAVC+57.021FDVDSTVIREEGIDELAK	1	SERB_MOUSE	2.24901e-19
LFDFPGR	1	RCC2_MOUSE	2.30357e-10
LFDHPEVPTPPESASVSR	1	FAS_MOUSE	1.02505e-09
LFEGNALLR	1	RS9_MOUSE	7.56336e-12
LFELEEQDLFRDIQGLPR	1	EHD2_MOUSE	1.28859e-20
LFGGSFTHQASVAK	1	TPP1_MOUSE	1.19426e-18
LFGYQPTIYYPK	1	NNRE_MOUSE	1.51145e-12
LFIGGLNVQTSESGLR	1	ROA0_MOUSE	1.1934e-17
LFLVQLQEK	1	CPSF5_MOUSE	6.82932e-12
LFVDKIREYK	1	ATP5J_MOUSE	7.80348e-13
LFVSEGSPGSLPVLAAAAR	1	SYMC_MOUSE	3.41052e-20
LFYLALPPTVYEAVTK	1	G6PD1_MOUSE	1.16775e-15
LGAAPEEESAYVAGER	1	NSF1C_MOUSE	2.40273e-16
LGAAPEEESAYVAGERR	1	NSF1C_MOUSE	4.38109e-10
LGANSGLHIIIFDEIDAIC+57.021K	1	NSF_MOUSE	3.89714e-18
LGANSGLHIIIFDEIDAIC+57.021KQR	1	NSF_MOUSE	7.17338e-15
LGAVDESLSEETQK	1	ERO1A_MOUSE	1.57242e-09
LGC+57.021EVLGVSVDSQFTHLAWINTPR	1	PRDX2_MOUSE	1.02336e-24
LGC+57.021EVLGVSVDSQFTHLAWINTPRK	1	PRDX2_MOUSE	8.74693e-10
LGDTALHAAAWK	1	OSTF1_MOUSE	9.05403e-10
LGEERATEAGSLEAR	1	ARHG2_MOUSE	1.09589e-17
LGEKDAHSQGEVVSC+57.021LEK	1	GSLG1_MOUSE	3.32688e-15
LGEKDTSLYRPALEELRR	1	PSMD2_MOUSE	6.33579e-13
LGELKETVELK	1	GOGA2_MOUSE	8.42233e-10
LGEWVGLC+57.021KIDREGKPR	1	RS12_MOUSE	2.24322e-12
LGGEVSC+57.021LVAGTK	1	ETFA_MOUSE	6.4294e-17
LGGEVSC+57.021LVAGTKC+57.021DKVVQDLC+57.021K	1	ETFA_MOUSE	6.96309e-18
LGHASDRIIALDGDTK	1	TKT_MOUSE	3.12704e-13
LGIHKTDPSTLTEEEVRK	1	C1TM_MOUSE	4.0995e-15
LGIIGVVNR	1	DNM1L_MOUSE	1.01434e-11
LGIKPESAQPHRPTTNPNTSK	1	CSRP2_MOUSE	8.09464e-13
LGLPPKIVIGYQSHADTATK	1	IF4E_MOUSE	2.32731e-14
LGLSTLGELKQNLSR	1	TPD54_MOUSE	4.30713e-18
LGLVGVNLSLDGVK	1	ACLY_MOUSE	4.34422e-14
LGNYVGAVQDC+57.021ER	1	SGTA_MOUSE	1.45351e-13
LGPAPVPVGPLSPESR	1	ADPGK_MOUSE	9.64249e-11
LGPGQSEVAEELC+57.021QR	1	MYOME_MOUSE	2.63601e-12
LGPLGAPGEDGRPGPPGSIGIR	1	CO5A2_MOUSE	3.88527e-13
LGSSGLGSASSIQAAVR	1	HUWE1_MOUSE	8.60249e-12
LGTGGGGSPDKSPSAQELKEQGNR	1	CHIP_MOUSE	2.49486e-22
LGYAGNTEPQFIIPSC+57.021IAIKESAK	1	ARP3_MOUSE	3.60835e-12
LHALVVGPGLGRDDLLLNNVR	1	NNRD_MOUSE	5.78806e-18
LHLDYIGPC+57.021K	1	SPRC_MOUSE	3.4701e-13
LHLGHTFSLSK	1	SYLC_MOUSE	2.46286e-12
LIAAERERELEEC+57.021QR	1	CHIP_MOUSE	4.44923e-10
LIASVADDEAAVPNNK	1	LDHB_MOUSE	2.87175e-16
LIEALSHEAIVLAAC+57.021GR	1	RCC2_MOUSE	2.16522e-16
LIEC+57.021GWKDQLK	1	ENY2_MOUSE	5.43567e-14
LIEDTEDWRPR	1	PDLI5_MOUSE	6.02223e-15
LIEESPIDEVVVTNTVPHELQK	1	KPRA_MOUSE	1.43478e-09
LIEQDPYEHPER	1	PTN23_MOUSE	6.43321e-13
LIEQYELREEHIDKVFKHK	1	TXLNA_MOUSE	1.46626e-09
LIESAEELIR	1	DNJC3_MOUSE	5.82266e-12
LIEVTETIC+57.021KR	1	CNPY3_MOUSE	4.28382e-14
LIGEYGLR	1	RS9_MOUSE	1.45184e-10
LIGNLC+57.021YK	1	ATX10_MOUSE	3.84792e-10
LIGPNC+57.021PGVINPGEC+57.021K	1	SUCA_MOUSE	8.11075e-14
LIGWGQIR	1	IF2H_MOUSE	4.42043e-11
LIHNLNVILAR	1	AMRP_MOUSE	3.25571e-11
LIHPDEDISLEER	1	ZN207_MOUSE	5.40546e-11
LIHPDEDISLEERR	1	ZN207_MOUSE	3.04669e-15
LIIWDSYTTNKVHAIPLR	1	GBB1_MOUSE	7.05036e-19
LILPHVDVQLK	1	IDHP_MOUSE	5.40025e-14
LILPYVELDLHSYDLGIENR	1	IDHC_MOUSE	7.54699e-20
LINAIELKKPQC+57.021K	1	SYMC_MOUSE	1.50781e-11
LINLVGESLR	1	BAG6_MOUSE	6.75966e-12
LINSLYPEGQAPVK	1	TAGL2_MOUSE	2.17008e-13
LISEIEYR	1	PALLD_MOUSE	2.13493e-10
LISEIEYRLER	1	PALLD_MOUSE	1.40693e-12
LISLTSALDDNKDGNINIDDLVK	1	LETM1_MOUSE	1.56943e-12
LKAGDTVIPLYIPQC+57.021GEC+57.021K	1	ADHX_MOUSE	1.35878e-11
LKDLSKFDASFFGVHPK	1	FAS_MOUSE	7.88658e-12
LKEAELLEPLMPAIR	1	COPB_MOUSE	2.1654e-10
LKEELIDAIRQELSK	1	ENAH_MOUSE	2.77864e-14
LKEGDTIIVPGVEGPIVTQIR	1	IF2P_MOUSE	2.91873e-18
LKEQGQAPITPQQGQALAK	1	RHOG_MOUSE	1.2375e-12
LKEVLEYNALGGK	1	FPPS_MOUSE	1.24428e-11
LKGVGESFKKYPDYESK	1	HYOU1_MOUSE	8.40318e-16
LKHVESIGDPEHISR	1	AMRP_MOUSE	1.78844e-10
LKKTETQEKNPLPSKETIEQEKQAGES	1	TYB4_MOUSE	5.56947e-15
LKKTETQEKNTLPTKETIEQEKRSEIS	1	TYB10_MOUSE	2.26684e-12
LKPGDLVGVNKDSYLILETLPTEYDSR	1	PRS6A_MOUSE	2.64581e-12
LKPPFPADVGVFGC+57.021PTTVANVETVAVSPTIC+57.021R	1	NDUV1_MOUSE	7.07113e-12
LKTSPNEGLSGNPADLERR	1	AT2B1_MOUSE	1.66754e-14
LLAC+57.021IASRPGQC+57.021GR	1	RS8_MOUSE	5.41501e-15
LLAEPVPGIKAEPDESNAR	1	UBE2N_MOUSE	9.55054e-19
LLC+57.021EGLQDPQC+57.021R	1	RINI_MOUSE	2.90429e-12
LLC+57.021EGLQDPQC+57.021RLEK	1	RINI_MOUSE	3.69875e-15
LLDAEDVDVPSPDEK	1	MACF1_MOUSE	1.81973e-13
LLDAVDTYIPVPTR	1	EFTU_MOUSE	3.85876e-16
LLDEEEATDNDLR	1	PDC6I_MOUSE	2.47711e-12
LLDEVFFSEK	1	PSA4_MOUSE	2.17747e-13
LLDTNPEINQSDSQDSR	1	TRIPC_MOUSE	3.94715e-14
LLEASHAFEVSDTGNLIVSGK	1	FAS_MOUSE	1.95414e-16
LLELEREAQR	1	GOGA2_MOUSE	7.65122e-10
LLELQELVLR	1	GOGA2_MOUSE	8.43527e-12
LLETIDQLYLEYAKR	1	ACTN1_MOUSE	3.65402e-17
LLEVQSQVEELQK	1	HOOK3_MOUSE	1.05912e-15
LLEVSDDPQVLAVAAHDVGEYVR	1	VATH_MOUSE	2.95313e-25
LLEYTPTAR	1	GSK3B_MOUSE	4.36532e-12
LLGDASVSFTDNC+57.021VVGIQANTER	1	FUMH_MOUSE	7.30389e-11
LLGELLKDNSK	1	TALDO_MOUSE	1.40913e-13
LLGHWEEAAHDLALAC+57.021K	1	F10A1_MOUSE	3.90746e-15
LLGNTFVALSDLR	1	BAG6_MOUSE	9.69988e-16
LLHVAVSDVNDDVRR	1	PSMD1_MOUSE	1.84835e-12
LLIDEAIQK	1	SYSC_MOUSE	3.15599e-11
LLIPERDPLEEIAENSPQTAANSAAELLK	1	TENS3_MOUSE	2.01968e-15
LLKDKITQYEK	1	EI3JB_MOUSE	1.45873e-14
LLLAGYDDFNC+57.021NVWDALKADR	1	GBB1_MOUSE	4.79624e-25
LLLPEDPLISGLLNSQALK	1	FAS_MOUSE	9.57917e-12
LLLSSETPIEGK	1	APMAP_MOUSE	3.45732e-14
LLLSSETPIEGKK	1	APMAP_MOUSE	3.43608e-11
LLNESEKRPFVEEAER	1	SOX9_MOUSE	7.10395e-19
LLPQGTVIFEDISIEHFEGTVTK	1	CSDE1_MOUSE	1.57912e-17
LLQAVEPIHLAR	1	PSMD5_MOUSE	1.93565e-14
LLQC+57.021YPPPEDAAVKGR	1	AP2A1_MOUSE	5.67156e-17
LLQDSGAPDGTLNIIHGQHDAVNFIC+57.021DHPDIK	1	MMSA_MOUSE	9.42971e-13
LLQESGNSFVR	1	PLCD1_MOUSE	1.63875e-14
LLQFYAETC+57.021PAPER	1	MYO1C_MOUSE	7.13203e-15
LLQFYAETC+57.021PAPERGGAVR	1	MYO1C_MOUSE	2.43638e-13
LLQFYAETC+57.021PAPERGGAVRDR	1	MYO1C_MOUSE	9.2999e-10
LLSVPFEK	1	6PGL_MOUSE	1.0843e-10
LLSVSAHQDVSYPC+57.021SGVSQDGPLKLR	1	COBA2_MOUSE	1.97148e-19
LLSWSDNWR	1	NT5C_MOUSE	1.59417e-12
LLVGVDEKLNTEDIKR	1	ACLY_MOUSE	2.20718e-18
LMDLLEEGLKR	1	SYRC_MOUSE	5.09916e-11
LMPLLRQEELESVEAGVQGGAFEGTR	1	EHD2_MOUSE	1.11222e-14
LNEHFLNTTDFLDTIK	1	IDHP_MOUSE	2.86264e-15
LNEHFLNTTDFLDTIKSNLDR	1	IDHP_MOUSE	1.4116e-21
LNELESDLTFK	1	PDXD1_MOUSE	2.7432e-14
LNHLC+57.021GADFVK	1	AGM1_MOUSE	1.93958e-09
LNILDTLSK	1	PSMD2_MOUSE	2.13101e-11
LNIQPSETDYAVDIR	1	UGGG1_MOUSE	4.71689e-18
LNITPNSGATGNNAGPK	1	NDRG1_MOUSE	5.63414e-11
LNPGGYFIGTTPNSFELIR	1	MCES_MOUSE	1.76842e-11
LNQDQLDAVSK	1	CAPR1_MOUSE	1.11405e-14
LNQDQLDAVSKYQEVTNNLEFAK	1	CAPR1_MOUSE	1.35341e-23
LNQEDSDNEKIALLQSLLDDANLR	1	HOOK3_MOUSE	3.30634e-10
LNQSDSIEDPNSPAGRR	1	HOOK3_MOUSE	1.75663e-13
LNVAPVSDIIEIKSPDTFVR	1	ETFA_MOUSE	6.7675e-24
LNVWDLSK	1	RBBP4_MOUSE	1.78122e-11
LPAIEPSDQGQYLC+57.021R	1	PGBM_MOUSE	1.51221e-09
LPAKPEVSSDEDVQYR	1	ECHA_MOUSE	2.70047e-15
LPATEKPVLLSK	1	HYOU1_MOUSE	2.6724e-14
LPDQQDTAQDASVEVNR	1	GOGA3_MOUSE	3.38173e-11
LPENTPPC+57.021QQVDQPK	1	MCES_MOUSE	7.1274e-12
LPLPEPWR	1	MYG1_MOUSE	1.09626e-10
LPQPEGC+57.021PSKLYR	1	PTK7_MOUSE	1.21925e-09
LPSDVVTSVR	1	OAT_MOUSE	1.94439e-12
LPYGGQC+57.021RPC+57.021PC+57.021PEGPGSQR	1	LAMB2_MOUSE	4.52385e-14
LQALKDTANRLR	1	TKT_MOUSE	4.05092e-10
LQC+57.021QLQENEEFQK	1	MACF1_MOUSE	9.2116e-10
LQDPFSVYR	1	SDHB_MOUSE	6.64251e-13
LQEEITKQSPTLQR	1	UBP14_MOUSE	2.79498e-13
LQELDAASKVTEQEWREK	1	CLCB_MOUSE	1.56959e-13
LQELESDQRRVEEER	1	AKAP9_MOUSE	3.01469e-10
LQENQSPELVQK	1	OS9_MOUSE	7.24885e-13
LQEVIETLLSLEK	1	PSD12_MOUSE	1.61854e-14
LQGEVEKYQQLQK	1	PFD6_MOUSE	2.19225e-17
LQGEVVAFDYQSK	1	LSM12_MOUSE	3.94659e-15
LQGQLEQGDDTAAEKLEK	1	ABCF1_MOUSE	3.73731e-14
LQILSLRDNDLISLPK	1	RSU1_MOUSE	4.82861e-11
LQLGPRPPPVAVAVIPR	1	CDN1C_MOUSE	4.25613e-19
LQLNYLGNYIPR	1	PLOD1_MOUSE	3.68666e-15
LQMEAPHIIVGTPGR	1	IF4A1_MOUSE	6.72456e-15
LQNTGVADGYPVRLEC+57.021R	1	PALLD_MOUSE	1.38887e-11
LQPIALSC+57.021VLNIGAC+57.021K	1	PPID_MOUSE	4.07982e-18
LQPLSPVPSDIEISR	1	C1TM_MOUSE	9.55176e-17
LQPQDDEVPQKLQK	1	MCES_MOUSE	3.2967e-10
LQQELEFLEVQEEYIKDEQK	1	PRS6B_MOUSE	4.13828e-20
LQQETLDVQVR	1	AVIL_MOUSE	7.1852e-11
LQRLPEYTPR	1	RCC2_MOUSE	1.42355e-13
LQVIVC+57.021SATLHSFDVK	1	DDX1_MOUSE	7.43646e-15
LQVVDRPLPVR	1	FAS_MOUSE	1.47493e-13
LREDENAEPVGTTYQK	1	DREB_MOUSE	7.3654e-11
LRENVFQEHQTLKEKELETGPK	1	SRC8_MOUSE	2.89029e-22
LRGQPFYAVEK	1	LPP_MOUSE	1.66254e-10
LRKDDPLTNLNTAFDVAER	1	ACTN1_MOUSE	3.3441e-10
LRLTVVDTPGYGDAINC+57.021RDC+57.021FK	1	SEPT2_MOUSE	1.36345e-15
LRPLLSQLGGTLSPNLAAPER	1	ARHG1_MOUSE	1.95648e-20
LRSPVISIEPPSSTVQQGQDASFK	1	PGBM_MOUSE	1.94605e-13
LSDDKPKDSKSEETLDEGPPKYTK	1	FKBP3_MOUSE	9.254e-10
LSEGEKEQISEQLR	1	MACF1_MOUSE	4.14108e-16
LSETVNEGTSNSLSTC+57.021TK	1	ANR17_MOUSE	4.60248e-10
LSFGDTLQVQNVHGAFNALGGADR	1	ERGI1_MOUSE	1.92202e-16
LSFGDTLQVQNVHGAFNALGGADRLTSNPLASHDYILK	1	ERGI1_MOUSE	5.37663e-13
LSGGGDWHIAYVLLYGPR	1	UBP14_MOUSE	1.02478e-18
LSILYPATTGR	1	PRDX6_MOUSE	6.74471e-14
LSLDGQNIYNAC+57.021C+57.021TLR	1	PTBP1_MOUSE	1.6034e-15
LSPPYSSPQEFAQDVGR	1	TIF1B_MOUSE	5.63006e-19
LSQEVEYLTEDVKR	1	TPR_MOUSE	1.97366e-12
LSSLNIIPDSGAEPPPKPPR	1	MICA1_MOUSE	1.8832e-11
LSSPEREVERDVFLYR	1	COPE_MOUSE	1.82056e-13
LSVLGAITSVQQR	1	ERF1_MOUSE	2.67054e-14
LTAFEEAIPK	1	DNPEP_MOUSE	3.91467e-13
LTDKTVIGC+57.021SGFHGDC+57.021LTLTK	1	PSB1_MOUSE	7.6186e-16
LTDPIPTTETSIAPR	1	AAK1_MOUSE	1.13854e-15
LTEDKADVQSIIGLQR	1	TIF1B_MOUSE	3.01866e-13
LTEVLTDSHVKVQK	1	GCN1_MOUSE	6.90502e-10
LTFDTTFSPNTGK	1	VDAC2_MOUSE	2.55035e-12
LTGELQEVQPNHEAGPR	1	GOLI4_MOUSE	8.48252e-13
LTKYPLLLQSIGQNTEESTER	1	ARHG1_MOUSE	2.31701e-16
LTLSALVDGK	1	VDAC2_MOUSE	1.14735e-12
LTNAAATSGDGYRGQTSPHTPNEK	1	P3H1_MOUSE	7.86628e-12
LTNAAATSGDGYRGQTSPHTPNEKFYGVTVLK	1	P3H1_MOUSE	1.68651e-17
LTPEEEEILNK	1	RS8_MOUSE	5.20128e-13
LTPLSHEVISR	1	IF2G_MOUSE	1.01182e-13
LTPRPTAAELEEVLQVNSLIQTQK	1	ESYT1_MOUSE	6.45984e-20
LTSADALRPSVVSITGPLIR	1	GCN1_MOUSE	1.22146e-11
LTSAVSSLPELLEK	1	SCFD1_MOUSE	1.0174e-14
LTTDFNVIVQALSK	1	LA_MOUSE	1.00104e-17
LTVEDLEKER	1	MARE1_MOUSE	9.73217e-13
LTVEDLEKERDFYFGK	1	MARE1_MOUSE	2.42749e-19
LTVVDTPGYGDAINC+57.021R	1	SEPT2_MOUSE	3.28615e-20
LVAEWEGQDSDSDQLFYTK	1	PLOD1_MOUSE	4.83171e-21
LVEATEGLRHEIGK	1	LAMB2_MOUSE	6.44095e-10
LVEATEGLRHEIGKTTER	1	LAMB2_MOUSE	1.21712e-13
LVEKPSPLTLAPHDFANIK	1	COPB_MOUSE	2.64373e-16
LVGSGFSVVVGSR	1	STEA3_MOUSE	1.2618e-14
LVHIERPILR	1	DNPEP_MOUSE	1.51594e-12
LVIC+57.021PDEGFYK	1	UBC12_MOUSE	5.33549e-13
LVKDVFISAAERDVYTGDALR	1	PSB1_MOUSE	2.67588e-15
LVKPGNQNTQVTEAWNK	1	PA2G4_MOUSE	1.21973e-17
LVLTQEQLHQLHSR	1	DCTN1_MOUSE	1.83021e-17
LVNADGEAVYC+57.021K	1	CATA_MOUSE	5.88839e-15
LVNGC+57.021ALNFFR	1	NDUA8_MOUSE	3.04682e-14
LVNWSC+57.021TLNSAISDIEVDKKELTGR	1	SYVC_MOUSE	2.49165e-15
LVPEAVGDQKALQEGEGDLSISADR	1	SYCC_MOUSE	2.56158e-13
LVQAAQMLQSDPYSVPARDYLIDGSR	1	VINC_MOUSE	2.57973e-16
LVRPPVQVYGIEGR	1	ATPO_MOUSE	2.47142e-18
LVTFESVAVPLQQGAEQQRR	1	SC31A_MOUSE	4.75433e-14
LVVLDEELEGVSPDELKDELPERQPR	1	GMFB_MOUSE	8.26566e-15
LVVSSLEALESC+57.021FAVGPIIEKER	1	UBR4_MOUSE	3.59962e-10
LVWIETPTNPTLK	1	CGL_MOUSE	6.63326e-14
LWADHGVQAC+57.021FGR	1	GNAI2_MOUSE	2.65221e-16
LWREEEDGQWKEEQKLEAHSDWVR	1	SEC13_MOUSE	1.19015e-21
LWSNFWGGLSADGYYAR	1	PLOD1_MOUSE	5.47243e-17
LWYC+57.021DLQQEPNGITGILK	1	PPCE_MOUSE	1.24492e-11
LYFLQC+57.021ETC+57.021HSR	1	IF2B_MOUSE	4.09297e-16
LYGDTDYLEER	1	PYRG1_MOUSE	1.30793e-14
LYIDSYEKDVAK	1	PGM1_MOUSE	1.62279e-12
LYLQKQPQPQPPPPEGR	1	SYMC_MOUSE	5.195e-12
LYNLFLK	1	SUCB1_MOUSE	6.21707e-10
LYRPGSVAYVSR	1	ACLY_MOUSE	1.83652e-13
LYSEEKPQEAVPHLEAALQEYFVADEEC+57.021R	1	P3H1_MOUSE	5.94299e-12
LYSGPGIVGNVLVDPSAR	1	GMPPB_MOUSE	9.35141e-16
MADC+57.021GGLPQISQPAK	1	NDRG1_MOUSE	1.40069e-12
MDLAGDSDGWVSLAELR	1	RCN3_MOUSE	1.96128e-20
MDSLLIAGQINTYC+57.021QNIKEFTAQNLGK	1	EIF3H_MOUSE	5.67585e-13
MGLLAVLR	1	AGM1_MOUSE	1.0893e-10
MGNTPDSASDNLGFR	1	SUMF2_MOUSE	3.8849e-11
MKFNPFVTSDR	1	RL26_MOUSE	4.356e-12
MLDAEDIVGTARPDEK	1	ACTN1_MOUSE	2.54576e-12
MLQTSSVLVSGLR	1	UBA1_MOUSE	1.19125e-13
MPGAPEAAPGDGAGAGR	1	ROCK2_MOUSE	1.65659e-09
MQQPEQALADC+57.021RR	1	CHIP_MOUSE	1.93403e-10
MSASDPNSSIFLTDTAK	1	SYWC_MOUSE	4.50532e-19
MSSFGDFVALSDIC+57.021DVPTAK	1	PUR9_MOUSE	1.4798e-15
MSSTFIGNSTAIQELFK	1	TBB3_MOUSE	3.34103e-13
MSSYAFFVQTC+57.021REEHKK	1	HMGB1_MOUSE	1.13284e-14
MVPVSVQQSLAVFSQR	1	PDC6I_MOUSE	7.37621e-17
MVQVHELSC+57.021EGISK	1	SC23B_MOUSE	3.41037e-11
MVVNEGADGGQSVYHIHLHVLGGR	1	HINT1_MOUSE	7.87879e-12
MYKEEGLNAFYK	1	MPCP_MOUSE	4.17158e-14
NAC+57.021IEC+57.021SVNQNSIR	1	ATX10_MOUSE	7.18133e-15
NADKPFLFYFNIVK	1	CTL2_MOUSE	2.79214e-15
NAGNEQDLGIQYK	1	CTNA1_MOUSE	2.51795e-10
NALVSHLDGTTPVC+57.021EDIGR	1	QCR1_MOUSE	3.01906e-11
NANKPLLDEIVPVYRR	1	GCP60_MOUSE	1.5711e-13
NAQLAQYNFILVVGEKEK	1	SYTC_MOUSE	2.9144e-18
NAQLNIEQDVAPH	1	NAMPT_MOUSE	1.31742e-14
NASTFEEVVQVPSAYQK	1	SRC8_MOUSE	3.12342e-14
NATGPRPALFVPEVSFELLVKR	1	DNM1L_MOUSE	8.8363e-17
NATNVEQSFMTMAAEIK	1	RAB1A_MOUSE	1.30528e-15
NAVLAIYTIYR	1	COPB_MOUSE	7.65578e-14
NAYVWTLK	1	ARC1B_MOUSE	1.1476e-11
NC+57.021DGVPALVR	1	CTND1_MOUSE	7.61255e-13
NC+57.021DSDATKASEDFVDPWTVR	1	SYWC_MOUSE	1.08452e-19
NDITGELKDSKNFQYPSESSLAYKEGR	1	NQO1_MOUSE	2.77548e-13
NFAGEVLGYVTPWNSHGYDVAK	1	CHID1_MOUSE	1.20105e-11
NFDEILR	1	PRDX6_MOUSE	5.81868e-10
NFEWVADRVELLLK	1	PUR6_MOUSE	6.31829e-18
NFFLTTR	1	CAN2_MOUSE	1.20253e-10
NFFTRYDYEEVEAEGANK	1	PGM1_MOUSE	1.76568e-15
NFITQGPYENR	1	VATB2_MOUSE	5.93463e-13
NFLIEPFVPHSQAEEFYVC+57.021IYATR	1	ACLY_MOUSE	4.19541e-12
NFQNIFPPSATLHLSNIPPSVSEDDLK	1	PTBP1_MOUSE	1.12022e-09
NFSDNQLQEGKNVIGLQMGTNR	1	TAGL2_MOUSE	5.06689e-13
NFSGAELEGLVR	1	NSF_MOUSE	1.6838e-12
NFTDVHPDYGAR	1	CATA_MOUSE	4.55375e-11
NFVINVVNR	1	CO6A2_MOUSE	1.99449e-12
NGC+57.021EGEIESPASSTHVLR	1	ITB5_MOUSE	9.37685e-15
NGDLHPSATLFVK	1	PLCD1_MOUSE	4.91033e-11
NGDRGETGPAGPAGPIGPAGAR	1	CO1A1_MOUSE	1.44e-13
NGGQILIADLR	1	SEC13_MOUSE	6.4833e-14
NGSEADIDESLYSR	1	UBA1_MOUSE	1.67704e-14
NHQEEDLTEFLC+57.021ANHVLK	1	CNPY3_MOUSE	1.7686e-14
NIC+57.021QFLLEVGIVKEEQLK	1	EIF1B_MOUSE	3.62805e-11
NIEDVIAQGVGK	1	RLA2_MOUSE	2.88317e-15
NIFIEC+57.021TGTDFTK	1	SYFB_MOUSE	1.39638e-12
NIIGYFEQKDSENYRVFER	1	ERP44_MOUSE	4.07349e-16
NILGGTVFR	1	IDHC_MOUSE	6.38607e-11
NILGGTVFREPIIC+57.021K	1	IDHP_MOUSE	3.13722e-14
NILIDFTK	1	HXK2_MOUSE	3.80831e-10
NKFLIDGFPR	1	KCY_MOUSE	4.55153e-11
NKVRIDQYQGADAVGLEEK	1	TXNL1_MOUSE	1.83661e-15
NLDPALPGR	1	MO4L2_MOUSE	3.1898e-10
NLDSTTVAIHDEEIYC+57.021K	1	CSRP2_MOUSE	3.7372e-16
NLEGYVGFANLPNQVYR	1	SEPT7_MOUSE	1.35218e-18
NLEVSC+57.021DLESGGSR	1	TB182_MOUSE	6.2474e-16
NLEVSSC+57.021VSSEGPSEAR	1	TB182_MOUSE	4.10015e-13
NLFQLAR	1	VPS4B_MOUSE	5.5821e-10
NLGLQALLESEQVR	1	AKAP9_MOUSE	7.16798e-13
NLGSINTELQDVQR	1	SC22B_MOUSE	6.95922e-17
NLKEIFFNILVQGAEEANKER	1	OS9_MOUSE	4.06077e-20
NLKEQGVTFPAIGSQAAEQAK	1	STAM1_MOUSE	2.22044e-19
NLKKEFLHAQEEVKR	1	PRS6B_MOUSE	2.00746e-17
NLLHSLQSSGVGSK	1	GCN1_MOUSE	1.0969e-17
NLNEQGLRDIANSPHELYR	1	CO6A2_MOUSE	3.60184e-16
NLSGQPNFPC+57.021R	1	TM9S3_MOUSE	3.74925e-14
NLSLSGHVGFDSLPDQLVNK	1	SEP11_MOUSE	1.09232e-09
NLTEDNSQNQDVIAK	1	ATX10_MOUSE	4.58619e-14
NLVC+57.021TDLFTR	1	DDX6_MOUSE	7.03705e-14
NLYIISVK	1	RL23_MOUSE	9.04044e-11
NMLFSGTNIAAGK	1	AT2A2_MOUSE	1.43236e-16
NMQNVEHVPLTLDR	1	PSB1_MOUSE	2.14242e-15
NNIPYFETSAKEAINVEQAFQTIAR	1	RAB7A_MOUSE	8.91321e-20
NNSGEEFDC+57.021AFR	1	NSUN2_MOUSE	1.21451e-15
NNTALQSVSLR	1	ARHG2_MOUSE	1.98848e-12
NPPGFAFVEFEDPRDAADAVR	1	SRSF3_MOUSE	9.4296e-12
NPPGFAFVEFEDPRDAADAVRELDGR	1	SRSF3_MOUSE	2.83476e-22
NQC+57.021PTDTVNPVAR	1	GRB10_MOUSE	7.50394e-17
NQGFDVVLVDTAGR	1	SRPRA_MOUSE	7.78255e-18
NQQLINQQKDPDTEEYRK	1	TPR_MOUSE	1.85518e-10
NQRLEVDYSIGR	1	CSN7A_MOUSE	1.31451e-09
NQSSQISTEKVNQLQK	1	ROCK2_MOUSE	2.04427e-11
NQYDNDVTVWSPQGR	1	PSA1_MOUSE	3.849e-20
NREILEESLR	1	PDC6I_MOUSE	2.28338e-11
NRPGNALEKEVESIGAHLNAYSTR	1	QCR1_MOUSE	2.23835e-19
NSEYVAEPIQAYIIPSGDAHQSEYIAPC+57.021DC+57.021RR	1	XPP1_MOUSE	6.40409e-13
NSHLINVLMWELEKK	1	EIF3H_MOUSE	1.48283e-09
NSIAYLDEETGSLNK	1	CO1A2_MOUSE	2.42224e-18
NSKQQLSAEELDAQLDAYNAR	1	ALRF2_MOUSE	2.75491e-17
NSLDC+57.021EIVSAK	1	CAP1_MOUSE	1.09113e-14
NSNPALNDNLEKGLLK	1	CLIC1_MOUSE	1.7315e-15
NSQLTGGFTVEPVHDGAR	1	PGBM_MOUSE	1.79926e-14
NSQSFFSGLFGGSSKIEEAC+57.021EIYAR	1	SNAA_MOUSE	9.75194e-20
NSTFSELFKK	1	TKT_MOUSE	3.44979e-12
NSVSQISVLSGGK	1	ARC1B_MOUSE	1.83491e-16
NSYVAGQYDDAASYK	1	G6PD1_MOUSE	2.38758e-13
NTEDLTEEWLR	1	GMFB_MOUSE	1.5868e-13
NTEDLTEEWLREK	1	GMFB_MOUSE	6.04462e-16
NTLDLIAPSPADVQHWVQGLR	1	PLCD1_MOUSE	7.72132e-21
NTLDLIAPSPADVQHWVQGLRK	1	PLCD1_MOUSE	2.40069e-20
NTLPTKETIEQEK	1	TYB10_MOUSE	5.62217e-16
NVAADIAVQLC+57.021ESVANKLEGK	1	SRPRA_MOUSE	1.03319e-26
NVDAILEEYANC+57.021KK	1	MO4L2_MOUSE	2.73887e-17
NVEDLSGGELQR	1	ABCE1_MOUSE	2.01249e-12
NVKGPVREGDVLTLLESEREAR	1	RS28_MOUSE	4.7403e-10
NVLLLGEDGAGK	1	DC1L1_MOUSE	1.04919e-12
NVLLLGEDGAGKTSLIR	1	DC1L1_MOUSE	2.80433e-17
NVLVTLYERDEGNNLLTEKQK	1	SPRC_MOUSE	7.3743e-11
NVPIAVQAVAK	1	PGH2_MOUSE	5.30338e-14
NVQVFLISGGFR	1	SERB_MOUSE	1.61574e-12
NVSEELDRTPPEVSK	1	SF3B3_MOUSE	1.97763e-15
NVTVQPDDPISFMQLTAK	1	COPB_MOUSE	5.73614e-13
NVVHQLSVTLEDLYNGATR	1	DNJA1_MOUSE	5.83444e-13
NWYISPNPK	1	CO1A1_MOUSE	9.32045e-13
NYIVEDGDIIFFKFNTPQQPK	1	OLA1_MOUSE	2.07014e-12
NYLEQPGKEC+57.021VQPATK	1	AT2A2_MOUSE	9.70566e-15
NYLHYSLYDQAEKLVSK	1	PSMD3_MOUSE	3.54614e-12
PAQPQEQPFVSSR	1	SC23B_MOUSE	6.8805e-15
PGHLQEGFGC+57.021VVTNRFDQLFDDESDPFEVLK	1	PAIRB_MOUSE	1.35242e-16
PRKIEEIKDFLLTAR	1	RL38_MOUSE	3.65001e-12
PTTQQSPQDEQEKLLDEAIQAVK	1	VPS35_MOUSE	7.95535e-12
QAALQVADGFISR	1	CAPG_MOUSE	1.3153e-16
QADYVPSDQDLLR	1	GNAS1_MOUSE	1.50238e-15
QAHLC+57.021VLASNC+57.021DEPMYVK	1	RS12_MOUSE	1.65922e-14
QASGGPVDIGPEYQQDLDRELYK	1	ATP5J_MOUSE	7.07768e-18
QATINIGTIGHVAHGK	1	IF2H_MOUSE	1.1545e-15
QAVQILEELADKLK	1	SH3G1_MOUSE	5.27636e-15
QEQEEARRKLEEQAR	1	SRC8_MOUSE	1.72983e-10
QFLFRPWDVTK	1	UBA1_MOUSE	8.30263e-16
QFSYTHIC+57.021AGASAFGK	1	ETFA_MOUSE	3.39059e-19
QFVTPADVVSGNPK	1	PLSI_MOUSE	5.21415e-18
QGFFKPEYGRPSVSAPNPR	1	SYVC_MOUSE	1.30453e-18
QGQETAVAPSLVAPALSKPK	1	MARE1_MOUSE	3.18393e-17
QGTFHSQQALEYGTK	1	SUCA_MOUSE	7.62607e-12
QHEEKTTEEVQDTDRQVWSGSK	1	OS9_MOUSE	1.05734e-12
QHYIDLKDRPFFPGLVK	1	NDKB_MOUSE	2.30635e-14
QILLYSATFPLSVQK	1	DDX6_MOUSE	1.09197e-17
QITVNDLPVGR	1	PRDX2_MOUSE	1.93176e-14
QIVAGTNLFIK	1	CYTB_MOUSE	8.89058e-12
QIVAGTNLFIKVDVGGDKC+57.021VHLR	1	CYTB_MOUSE	1.23682e-16
QIYLSENPEETAAR	1	DP13A_MOUSE	3.04952e-14
QIYPPINVLPSLSR	1	VATB2_MOUSE	1.28844e-09
QKLEAQLTENNIVKEELALLDGSNVVFK	1	PFD6_MOUSE	8.30464e-10
QKLQHWIHSC+57.021LR	1	PLCD1_MOUSE	9.64389e-12
QLC+57.021DNAGFDATNILNK	1	TCPH_MOUSE	6.92331e-19
QLC+57.021DNAGFDATNILNKLR	1	TCPH_MOUSE	3.33834e-22
QLDDKDEEINQQSQLVEK	1	KINH_MOUSE	1.49168e-12
QLDDLKVELSQLR	1	RL35_MOUSE	2.50678e-15
QLEESVDSLGEELVQLR	1	KINH_MOUSE	4.75927e-12
QLLIPVGEQNEEVPRAQAWDLEASR	1	NRK_MOUSE	4.27727e-10
QLVEQVEQIQKEQNYQR	1	TMED9_MOUSE	1.0888e-20
QNC+57.021VTELASHPSR	1	P3H1_MOUSE	1.49232e-14
QNRYDGQVAVFGSDFQEK	1	UBA1_MOUSE	1.31776e-16
QPVTGTEGALYR	1	LMCD1_MOUSE	2.87626e-15
QQFREFRDLNKDGR	1	RCN3_MOUSE	1.24998e-09
QQLDSTIGIHPVC+57.021AEIFTTLSVTKR	1	TRXR1_MOUSE	4.0116e-15
QQLLIGAYAK	1	TCPH_MOUSE	2.77586e-11
QQLSAEELDAQLDAYNAR	1	ALRF2_MOUSE	1.48154e-21
QQPTQFINPETPGYVGFANLPNQVHR	1	SEPT2_MOUSE	3.44958e-15
QRPASLVQDTAPAETPR	1	HMOX1_MOUSE	3.8974e-17
QSEQQRETLAQLQQEFQR	1	PFD6_MOUSE	3.16708e-16
QSFTTVADTPENLR	1	LNEBL_MOUSE	3.40015e-15
QSLKELSLASNELKDEGAR	1	RINI_MOUSE	6.24591e-17
QTEVLLQPNPNAR	1	SHLB1_MOUSE	4.71497e-14
QTLPSDTSELEC+57.021R	1	WASF2_MOUSE	9.90531e-17
QTVADQVLVGSYC+57.021VFSNQGGLVHPK	1	IF6_MOUSE	6.97836e-15
QVKPYVEEGLHPQIIIR	1	TCPH_MOUSE	6.00946e-20
QVLFTPATQAAR	1	UBR4_MOUSE	5.78457e-10
QVVNFGPGPAKLPHSVLLEIQK	1	SERC_MOUSE	2.60665e-21
QWHPTC+57.021FQC+57.021IK	1	LMCD1_MOUSE	3.97272e-12
QYALQC+57.021VQC+57.021K	1	FHL2_MOUSE	1.1902e-14
RAAAASAAEAGIATPGTEDSDDALLK	1	PSMD4_MOUSE	3.17735e-13
RAAAASAAEAGIATPGTEGERDSDDALLK	1	PSMD4_MOUSE	7.69494e-11
RAGNSLAASTAEETAGSAQSR	1	LAMB2_MOUSE	1.42394e-16
RAIASATEGGSVPQIR	1	AIFM1_MOUSE	5.51394e-13
RAPAAQPPAAAAPSAVGSPAAAPR	1	CHCH2_MOUSE	7.64842e-16
RC+57.021ESC+57.021APGYEGNPIQPGGK	1	PGBM_MOUSE	3.74666e-15
RDPTANEDPEWILVEKDR	1	RCN2_MOUSE	1.04342e-17
REEGEAVEAGDTPEELR	1	PTN23_MOUSE	1.73898e-15
REQGSSGLGSGSSGGGGSSSGLGSGYIGR	1	AAK1_MOUSE	6.50678e-10
REYLDLTASNNFYVDDFAR	1	UGGG1_MOUSE	8.34805e-15
RFPGYDSESKEFNAEVHRK	1	RL5_MOUSE	4.46548e-21
RFPHGIAFLADYAHSLGLK	1	NAGAB_MOUSE	1.55763e-17
RGAGTPGQPGQVSQQELDTVVKSQQEILR	1	LMAN1_MOUSE	3.70852e-11
RGFVFITFKEEDPVKK	1	ROAA_MOUSE	1.02914e-20
RIEGSGDQVDTLELSGGAR	1	DYN2_MOUSE	1.33337e-12
RIFILGPSHHVPLSR	1	MEMO1_MOUSE	7.97915e-19
RIGC+57.021LLSGGLDSSLVAASLLK	1	ASNS_MOUSE	2.76221e-13
RIHQESELHSYLTR	1	CHIP_MOUSE	3.99924e-13
RKLADQYPHLHNAELSK	1	SOX9_MOUSE	2.47557e-12
RLASTSDIEEKENRESSSLR	1	MYPT1_MOUSE	1.74304e-12
RLDEEEEDNEGGEWER	1	EIF3C_MOUSE	6.74628e-12
RLDYITAEIKR	1	PFD6_MOUSE	1.26349e-11
RLEAGDHPVELLAR	1	SPRC_MOUSE	1.68986e-12
RLEASETESFGNEIYTVK	1	MCES_MOUSE	1.50533e-15
RLEFLYDKLR	1	SC31A_MOUSE	4.0645e-12
RLFELEEQDLFRDIQGLPR	1	EHD2_MOUSE	2.16629e-11
RLGLSTLGELKQNLSR	1	TPD54_MOUSE	3.64998e-10
RLIELYKEAGVGKDR	1	TALDO_MOUSE	7.36397e-14
RLLHVAVSDVNDDVRR	1	PSMD1_MOUSE	8.48395e-14
RLPTEEEWEFAAR	1	SUMF2_MOUSE	1.25748e-12
RNLGSINTELQDVQR	1	SC22B_MOUSE	1.24611e-14
RNQSFC+57.021PTVNLDKLWTLVSEQTR	1	RL27A_MOUSE	1.12326e-10
RPDADLKTYFTDKK	1	CALX_MOUSE	5.56041e-11
RPDQQLQGDGKLIDRR	1	PAIRB_MOUSE	2.90927e-11
RPFDPNDRC+57.021YEC+57.021GEKGHYAYDC+57.021HR	1	SRSF7_MOUSE	4.51322e-12
RPFTQNLGLEELGIELDPK	1	DLDH_MOUSE	5.77917e-15
RPNKPLFTGLVTQC+57.021QK	1	NNRE_MOUSE	1.1215e-12
RPPTAPENTPSVPSGVK	1	PRC2A_MOUSE	5.02834e-12
RPSPDDDLTDEDNDDMQLQAQR	1	NEDD4_MOUSE	5.81534e-13
RPTEIC+57.021ADPQFIIGGATR	1	CAN2_MOUSE	3.50046e-14
RPVGASFSFGGK	1	SC31A_MOUSE	9.28628e-15
RPWLVDYGESGEQVAGFVK	1	PPGB_MOUSE	4.53994e-18
RQEEAWVIGSVVAC+57.021PEDSPR	1	PUR2_MOUSE	8.02579e-16
RQPVFISQVVTEKDFLNR	1	SC31A_MOUSE	3.40587e-18
RQQEGFKGTFPDAREQEIR	1	NONO_MOUSE	6.39598e-18
RRQNLQEEKERK	1	FAF2_MOUSE	1.08013e-09
RSPSRPLPEVTDEYKNDVK	1	LA_MOUSE	3.1266e-10
RTLTGTAALTVQSQEENLR	1	LKHA4_MOUSE	3.27123e-16
RTNPPGGKGSGIFDESTPVQTR	1	HN1L_MOUSE	2.14009e-11
RTPQPVSIKPPPPEVVSR	1	CASC3_MOUSE	1.53073e-18
RTTDFSDFLSIVGC+57.021TK	1	CHRD1_MOUSE	4.31578e-14
RVPEHTPADDPTLLRR	1	EI2BD_MOUSE	3.41903e-10
RWDQTADQTPGATPK	1	SF3B1_MOUSE	7.37863e-10
SAATSGAGSTTSGVVSGSLGSR	1	HUWE1_MOUSE	2.15506e-15
SADEC+57.021VVALC+57.021DQWYLDYGDENWKK	1	SYLC_MOUSE	2.47492e-16
SADNSLENPFSK	1	DAB2_MOUSE	1.25057e-15
SADYVVTGAWSAK	1	SERC_MOUSE	1.7507e-17
SALEHSVQC+57.021AVDVKR	1	CATA_MOUSE	5.29484e-11
SALFAQINQGESITHALK	1	CAP1_MOUSE	2.4946e-20
SALGRPLDKHEGALETLLR	1	PDC6I_MOUSE	7.02897e-17
SALQSQSNDLLEEVR	1	AKAP9_MOUSE	8.36865e-16
SAMPVQQARPAQPQEQPFVSSR	1	SC23B_MOUSE	2.07036e-12
SAWQTLNEFAR	1	S23IP_MOUSE	3.37212e-15
SC+57.021DLVGEKDKESKNEVALLER	1	MPRD_MOUSE	1.4072e-19
SC+57.021GSSTPDEFPTDIPGTK	1	IF2G_MOUSE	7.8002e-23
SC+57.021SGVEFSTSGSSNTDTGKVSGTLETK	1	VDAC2_MOUSE	1.41368e-11
SC+57.021WDEPLSIAVR	1	ACOT1_MOUSE	1.38191e-15
SDDPDQQYLILNTAR	1	VPS35_MOUSE	4.69861e-17
SDFQVNLNNASR	1	CTND1_MOUSE	2.57331e-15
SDLLSAIR	1	WASF2_MOUSE	1.26159e-09
SDTFINLR	1	CAN2_MOUSE	3.73054e-11
SEADASATTC+57.021APEDC+57.021AR	1	AKAP9_MOUSE	1.97322e-13
SEDYAFPTYADRR	1	COX41_MOUSE	1.08838e-11
SEDYVDIVQGR	1	PLOD1_MOUSE	1.17938e-14
SEDYVDIVQGRR	1	PLOD1_MOUSE	1.21807e-14
SEGTYC+57.021C+57.021GPVSVR	1	TGM2_MOUSE	6.61746e-13
SEHKLSTDHIPILYR	1	GFPT1_MOUSE	2.01625e-09
SEPTQALELTEDDIKEDGIVPLR	1	TXNL1_MOUSE	3.83016e-17
SEPVSVQKGEPKEVVKPVPITSPAVSK	1	PDLI5_MOUSE	1.14576e-10
SEVEQQRDLTSQFLK	1	NIBAN_MOUSE	4.76342e-11
SEWPREPQVPLYVPK	1	ES8L2_MOUSE	7.77578e-12
SFDVNKPGC+57.021EVDDLKGGVAGGSILKGVLK	1	IF2H_MOUSE	3.75563e-12
SFESTVGQGSDTYSYIFR	1	MPRD_MOUSE	3.25519e-19
SFIPKENQNFC+57.021VPC+57.021YEK	1	FHL2_MOUSE	6.75609e-12
SFITTDVNPYYDSFVR	1	SYLC_MOUSE	9.50122e-18
SFLSPNQILK	1	ATPO_MOUSE	4.7479e-12
SFQPDTGRIEVFR	1	PYC_MOUSE	2.73099e-15
SFTPDHVVYAR	1	PTRF_MOUSE	2.87588e-15
SGAYLIPLLER	1	DDX6_MOUSE	8.78829e-12
SGDSQPQVNLFSSTK	1	NFAT5_MOUSE	1.95746e-16
SGEAETPPKHPGVLKVEAILEK	1	BAG3_MOUSE	3.30865e-10
SGEAKEGEEAGPGDPLLEAVPK	1	CDC37_MOUSE	1.06432e-11
SGEEDFESLASQFSDC+57.021SSAK	1	PIN1_MOUSE	4.37982e-21
SGEGEVSGLLR	1	TIF1B_MOUSE	1.58298e-13
SGENFKLLYDLADQLHAAVGASR	1	ETFA_MOUSE	3.51633e-24
SGEYWVDPNQGC+57.021K	1	CO3A1_MOUSE	5.14095e-17
SGGLSVEVC+57.021GPALSQQWK	1	GALT2_MOUSE	3.03324e-16
SGLNIYNLYAPC+57.021AGGVPGR	1	PPGB_MOUSE	5.40627e-15
SGPKPFSAPKPQTSPSPKPATK	1	CAP1_MOUSE	2.87613e-10
SGQKPVLSDVHAELDR	1	DC1L1_MOUSE	1.50778e-15
SGSGTMNLGGSLTR	1	CAPZB_MOUSE	1.54476e-15
SHASVIIFEPANAPGEC+57.021SGYIER	1	PEG3_MOUSE	4.36306e-10
SHTSEDARLNITPNSGATGNNAGPK	1	NDRG1_MOUSE	2.17644e-13
SHWDDGTNDSDLEKGAR	1	MAP1A_MOUSE	3.45882e-10
SHYSNIEANESEEVRQFRK	1	CPNS1_MOUSE	5.37039e-11
SIAEEQYSDLEKEK	1	ROCK2_MOUSE	6.26621e-16
SIAVAETAC+57.021PGITDK	1	STK26_MOUSE	1.77142e-17
SIDPELLGK	1	GNS_MOUSE	4.02625e-10
SIEIPRPVDGVEVPGC+57.021GK	1	U2AF2_MOUSE	4.44749e-13
SIFGEDALANVSIEKPVHQGPDAAVTGHIR	1	COPB_MOUSE	6.81356e-25
SIFKPFIFVDDVKLVPK	1	SCRN1_MOUSE	2.35656e-10
SIGEVTLKAEQSQQQAAR	1	CLIP1_MOUSE	9.92846e-20
SIIEC+57.021VDDFRVVSLK	1	S23IP_MOUSE	1.62084e-15
SISAPVIFDR	1	SNX2_MOUSE	2.64576e-12
SKDDQVTVIGAGVTLHEALAAAESLKK	1	TKT_MOUSE	3.25558e-15
SKDDQVTVIGAGVTLHEALAAAESLKKDK	1	TKT_MOUSE	1.14722e-12
SKDKEDLVC+57.021SAALHNPQESPATLTK	1	RTN4_MOUSE	9.94526e-21
SKDVVEPLLRPQWYVR	1	SYVC_MOUSE	8.21229e-12
SKLEDIANAALAASAVTQVAK	1	SCFD1_MOUSE	1.21383e-17
SKLERGDVSEDEPSLGR	1	MCES_MOUSE	1.34226e-12
SLAEAC+57.021SEGDVNAVR	1	ANR17_MOUSE	5.61668e-13
SLAEDFAEQPIKDAVITVPAFFNQAER	1	HYOU1_MOUSE	1.64482e-14
SLAEDFAEQPIKDAVITVPAFFNQAERR	1	HYOU1_MOUSE	2.19243e-19
SLAPSDPQTSYAQER	1	PEG3_MOUSE	3.45129e-15
SLASLGLSLVASGGTAK	1	PUR9_MOUSE	1.4228e-15
SLC+57.021PVSWVSAWDDR	1	CX6B1_MOUSE	5.86946e-19
SLDGEGNFNWR	1	MYOF_MOUSE	1.60517e-14
SLDWQMDVDLLSK	1	PSMD6_MOUSE	3.44268e-16
SLEDQVETLR	1	GLU2B_MOUSE	4.46263e-13
SLEIQKPAVAPR	1	PRC2A_MOUSE	6.95273e-14
SLERAEAGDNLGALVR	1	EFTU_MOUSE	5.33075e-12
SLESALKDLK	1	ARC1B_MOUSE	6.99499e-12
SLFGPVDHEELGR	1	CDN1C_MOUSE	1.3575e-16
SLFGPVDHEELGRELR	1	CDN1C_MOUSE	8.66952e-15
SLGEIPIVESEIKK	1	COPB_MOUSE	1.98255e-12
SLGKGSAPPGPVPEGQIR	1	GSTO1_MOUSE	2.28657e-15
SLGLSLEETPVVFENVSFHQATILPK	1	FAS_MOUSE	2.03531e-15
SLGTADVHFER	1	ALRF2_MOUSE	1.23677e-14
SLGVAPLLGNNKPDASKDSTEVPDGSVSGPK	1	MIA3_MOUSE	2.45363e-10
SLKDRGFELTFK	1	OST48_MOUSE	6.33834e-10
SLKEMEESIR	1	GLU2B_MOUSE	1.48055e-12
SLLGESAPALHLNK	1	AGFG1_MOUSE	1.09763e-14
SLLGESAPALHLNKGTPSQSPVVGR	1	AGFG1_MOUSE	2.79184e-18
SLLKKPDGVKESTESSNTTIEDEDVKAR	1	KCC2D_MOUSE	2.71482e-11
SLLSNLDEIKK	1	PDC6I_MOUSE	4.97823e-13
SLLSNLDEIKKER	1	PDC6I_MOUSE	1.58017e-13
SLLSSASATVGHGLTAVK	1	NXP20_MOUSE	3.59718e-12
SLLSSASATVGHGLTAVKEK	1	NXP20_MOUSE	1.42894e-22
SLNPKWNEEILFR	1	NEDD4_MOUSE	1.12923e-16
SLQADTTNTDTALTTLEEALADKER	1	RB6I2_MOUSE	8.93564e-22
SLQALGEVIEAELR	1	SYFA_MOUSE	1.11637e-15
SLQEQTVQLQSELSR	1	TPR_MOUSE	1.69718e-15
SLQWFGATVR	1	ITA5_MOUSE	4.21761e-13
SLSATSDYSSSLERPR	1	MYOME_MOUSE	1.66677e-10
SLSQQIENIRSPEGSR	1	CO1A1_MOUSE	5.62832e-17
SLSSTKPTVNEQDLLK	1	VPS4B_MOUSE	9.26321e-10
SLTLDTKDLTIEK	1	LKHA4_MOUSE	1.27904e-13
SLVANLAAANC+57.021YKK	1	ADK_MOUSE	2.78969e-15
SLVLQRPQTWGDC+57.021VTWAC+57.021HHWHTQYC+57.021NNIR	1	UBA1_MOUSE	2.28457e-16
SLVSGLIR	1	GCN1_MOUSE	2.06739e-09
[truncated: 539 more rows]

## Sheet: BioRep2 Proteins
Uniprot Entry Name	Unique Peptides	Total Peptides
SC31A_MOUSE	19	24
CO1A1_MOUSE	18	22
UBA1_MOUSE	18	22
MOES_MOUSE	16	20
VINC_MOUSE	15	18
HYOU1_MOUSE	14	17
PDC6I_MOUSE	14	17
RCN3_MOUSE	10	17
FAS_MOUSE	15	16
PLCD1_MOUSE	13	16
SEPT7_MOUSE	11	16
CALX_MOUSE	8	15
OAT_MOUSE	10	15
RINI_MOUSE	13	15
TKT_MOUSE	11	15
AL1L2_MOUSE	9	14
PROF1_MOUSE	8	14
SEPT2_MOUSE	10	14
SRC8_MOUSE	12	14
SYLC_MOUSE	12	14
SYMC_MOUSE	13	14
TCPH_MOUSE	12	14
ARP3_MOUSE	9	13
COMP_MOUSE	9	13
GFPT1_MOUSE	11	13
P3H1_MOUSE	12	13
PRDX2_MOUSE	7	13
SYVC_MOUSE	12	13
COBA2_MOUSE	12	12
KINH_MOUSE	10	12
LMAN1_MOUSE	9	12
PDLI5_MOUSE	10	12
SEP11_MOUSE	9	12
SYRC_MOUSE	9	12
TAGL2_MOUSE	11	12
ACON_MOUSE	9	11
ACTN1_MOUSE	10	11
ALDH2_MOUSE	10	11
CLIC1_MOUSE	8	11
CPNS1_MOUSE	7	11
IDHC_MOUSE	9	11
MARE1_MOUSE	9	11
PUR6_MOUSE	7	11
PUR9_MOUSE	10	11
RS8_MOUSE	7	11
SYSC_MOUSE	8	11
TB182_MOUSE	10	11
TBB4A_MOUSE	5	11
TYB10_MOUSE	7	11
C1TC_MOUSE	9	10
CNBP_MOUSE	8	10
CO1A2_MOUSE	10	10
DDX6_MOUSE	8	10
F195B_MOUSE	6	10
PSMD4_MOUSE	8	10
RS10_MOUSE	4	10
TXNL1_MOUSE	9	10
UGGG1_MOUSE	9	10
AT2A2_MOUSE	9	9
C1TM_MOUSE	9	9
CNN2_MOUSE	7	9
COPB_MOUSE	9	9
COPE_MOUSE	6	9
CX6B1_MOUSE	6	9
DEST_MOUSE	6	9
ERP29_MOUSE	6	9
GLU2B_MOUSE	8	9
OST48_MOUSE	8	9
PLOD1_MOUSE	8	9
PRDX5_MOUSE	7	9
PRS6B_MOUSE	7	9
RLA2_MOUSE	8	9
RS19_MOUSE	7	9
SYCC_MOUSE	8	9
SYWC_MOUSE	7	9
6PGL_MOUSE	6	8
ACLY_MOUSE	7	8
AKAP9_MOUSE	7	8
ARC1B_MOUSE	7	8
BAG3_MOUSE	6	8
CAN2_MOUSE	8	8
CAPZB_MOUSE	6	8
CDN1C_MOUSE	7	8
CRTAP_MOUSE	5	8
DCTN1_MOUSE	7	8
DDX1_MOUSE	7	8
ETFA_MOUSE	8	8
KCRB_MOUSE	5	8
LMCD1_MOUSE	8	8
MACF1_MOUSE	8	8
MAP1A_MOUSE	7	8
NAA50_MOUSE	6	8
PALLD_MOUSE	8	8
PFD6_MOUSE	7	8
PGBM_MOUSE	8	8
PSMD2_MOUSE	6	8
PUR2_MOUSE	8	8
SPEE_MOUSE	6	8
SYTC_MOUSE	7	8
VATB2_MOUSE	7	8
AATM_MOUSE	5	7
ADK_MOUSE	7	7
ATPO_MOUSE	7	7
CAP1_MOUSE	7	7
CDC37_MOUSE	5	7
DAB2_MOUSE	6	7
DNJA1_MOUSE	5	7
ECHA_MOUSE	7	7
EFTU_MOUSE	6	7
F10A1_MOUSE	6	7
FHL1_MOUSE	7	7
FND3B_MOUSE	7	7
G6PD1_MOUSE	6	7
IDHP_MOUSE	6	7
IF4B_MOUSE	5	7
IMDH2_MOUSE	6	7
KCY_MOUSE	7	7
MCES_MOUSE	7	7
METK2_MOUSE	6	7
MO4L2_MOUSE	7	7
NOMO1_MOUSE	6	7
OS9_MOUSE	7	7
PAIRB_MOUSE	6	7
PPCE_MOUSE	6	7
PRDX6_MOUSE	6	7
PRS6A_MOUSE	6	7
PSA1_MOUSE	6	7
PSMD3_MOUSE	7	7
PSMD7_MOUSE	5	7
PTBP1_MOUSE	6	7
PYRG1_MOUSE	6	7
RANG_MOUSE	6	7
ROAA_MOUSE	5	7
RTN4_MOUSE	5	7
SPRC_MOUSE	6	7
SQSTM_MOUSE	5	7
STRAP_MOUSE	6	7
2AAA_MOUSE	4	6
AIFM1_MOUSE	6	6
BUB3_MOUSE	5	6
CATA_MOUSE	6	6
CGL_MOUSE	5	6
CHIP_MOUSE	6	6
CO9A1_MOUSE	5	6
DLDH_MOUSE	6	6
DNPEP_MOUSE	6	6
DX39B_MOUSE	6	6
ERP44_MOUSE	4	6
FXR1_MOUSE	5	6
GCN1_MOUSE	6	6
IF2H_MOUSE	6	6
LPP_MOUSE	5	6
LYAG_MOUSE	5	6
NEDD4_MOUSE	6	6
NFAT5_MOUSE	5	6
NONO_MOUSE	5	6
NSF_MOUSE	6	6
NUP98_MOUSE	5	6
NXP20_MOUSE	6	6
PDXD1_MOUSE	6	6
PURA2_MOUSE	5	6
RL23_MOUSE	5	6
RL38_MOUSE	5	6
RS12_MOUSE	5	6
RUVB1_MOUSE	6	6
SC23B_MOUSE	6	6
SERB_MOUSE	5	6
SODC_MOUSE	4	6
SSRD_MOUSE	4	6
ADHX_MOUSE	4	5
ADPGK_MOUSE	3	5
ADSV_MOUSE	4	5
AGM1_MOUSE	5	5
AMPL_MOUSE	4	5
ANR17_MOUSE	4	5
ARFG1_MOUSE	4	5
ARHG1_MOUSE	4	5
AT2B1_MOUSE	5	5
CDV3_MOUSE	3	5
CLIP1_MOUSE	5	5
CNPY2_MOUSE	3	5
CO5A2_MOUSE	5	5
CPSF5_MOUSE	4	5
CYTB_MOUSE	4	5
DC1L1_MOUSE	5	5
DNJC3_MOUSE	4	5
EHD2_MOUSE	5	5
EIF3B_MOUSE	4	5
EIF3H_MOUSE	4	5
ELOB_MOUSE	3	5
EMB_MOUSE	3	5
ENAH_MOUSE	5	5
ES8L2_MOUSE	5	5
FHL2_MOUSE	5	5
GBB2_MOUSE	4	5
GCP60_MOUSE	4	5
GNAI2_MOUSE	4	5
GOGA2_MOUSE	5	5
GORS2_MOUSE	4	5
GSLG1_MOUSE	3	5
HMGB1_MOUSE	4	5
IF2G_MOUSE	4	5
IF4E_MOUSE	4	5
IPYR_MOUSE	4	5
ITA5_MOUSE	5	5
LA_MOUSE	4	5
LAMB2_MOUSE	5	5
LKHA4_MOUSE	5	5
MANF_MOUSE	4	5
MIA3_MOUSE	5	5
NAGAB_MOUSE	5	5
NIBAN_MOUSE	5	5
NP1L1_MOUSE	4	5
NSF1C_MOUSE	5	5
PACN2_MOUSE	5	5
PARK7_MOUSE	3	5
PGRC1_MOUSE	5	5
PP1G_MOUSE	5	5
PSA4_MOUSE	3	5
PYC_MOUSE	5	5
RAB7A_MOUSE	5	5
RCN2_MOUSE	4	5
RHOA_MOUSE	4	5
RS13_MOUSE	4	5
RS9_MOUSE	5	5
S23IP_MOUSE	4	5
SERC_MOUSE	5	5
SOX9_MOUSE	4	5
SRSF3_MOUSE	4	5
TALDO_MOUSE	5	5
TIF1B_MOUSE	5	5
TPR_MOUSE	5	5
UBR4_MOUSE	5	5
AAK1_MOUSE	4	4
ACACA_MOUSE	4	4
AINX_MOUSE	2	4
ALDR_MOUSE	3	4
AP1M1_MOUSE	2	4
AP2B1_MOUSE	4	4
APMAP_MOUSE	3	4
AT1B3_MOUSE	3	4
CISY_MOUSE	4	4
CNPY3_MOUSE	3	4
COPZ1_MOUSE	3	4
CRIP2_MOUSE	3	4
CSDE1_MOUSE	4	4
CYB5_MOUSE	4	4
CYR61_MOUSE	4	4
DNM1L_MOUSE	4	4
E41L2_MOUSE	4	4
EI3JB_MOUSE	4	4
EIF1B_MOUSE	3	4
ERGI1_MOUSE	4	4
ERO1A_MOUSE	4	4
FAF2_MOUSE	4	4
FPPS_MOUSE	3	4
FUMH_MOUSE	4	4
GALT2_MOUSE	4	4
GBB1_MOUSE	4	4
GLSK_MOUSE	4	4
GMFB_MOUSE	4	4
GNS_MOUSE	4	4
H2A1_MOUSE	2	4
HAP28_MOUSE	4	4
HMOX1_MOUSE	3	4
HNRPD_MOUSE	3	4
HNRPF_MOUSE	3	4
HOOK3_MOUSE	4	4
IF1AX_MOUSE	2	4
IF2B_MOUSE	3	4
IF6_MOUSE	3	4
IPO4_MOUSE	3	4
IRS1_MOUSE	3	4
LDHB_MOUSE	3	4
LIS1_MOUSE	3	4
LSM12_MOUSE	3	4
MPRD_MOUSE	3	4
MPRI_MOUSE	4	4
MTPN_MOUSE	3	4
MYO1C_MOUSE	4	4
NDKB_MOUSE	3	4
NEDD8_MOUSE	4	4
NNRE_MOUSE	4	4
NRK_MOUSE	4	4
NSUN2_MOUSE	3	4
NT5C_MOUSE	3	4
PAPS1_MOUSE	3	4
PFKAL_MOUSE	3	4
PGM1_MOUSE	4	4
PRRC1_MOUSE	3	4
PSA_MOUSE	4	4
PSA2_MOUSE	3	4
PSB1_MOUSE	4	4
PSB4_MOUSE	2	4
PSMD1_MOUSE	4	4
PTK7_MOUSE	4	4
RAB18_MOUSE	4	4
RAB1A_MOUSE	3	4
RL27A_MOUSE	3	4
RL9_MOUSE	4	4
ROA0_MOUSE	3	4
ROCK2_MOUSE	4	4
RSU1_MOUSE	3	4
RUVB2_MOUSE	4	4
S10AA_MOUSE	2	4
SAHH_MOUSE	4	4
SAMH1_MOUSE	3	4
SC22B_MOUSE	4	4
SHLB1_MOUSE	4	4
SPB6_MOUSE	4	4
SPT4B_MOUSE	3	4
SRA1_MOUSE	3	4
SUCB1_MOUSE	4	4
SYFA_MOUSE	3	4
SYFB_MOUSE	4	4
SYHC_MOUSE	4	4
TBB3_MOUSE	3	4
TENS3_MOUSE	4	4
TRXR1_MOUSE	4	4
TXD12_MOUSE	3	4
TYB4_MOUSE	4	4
UBP14_MOUSE	4	4
VAPA_MOUSE	3	4
VDAC2_MOUSE	4	4
VPS35_MOUSE	3	4
WASF2_MOUSE	4	4
YBOX1_MOUSE	2	4
1433F_MOUSE	2	3
A4_MOUSE	2	3
ABCE1_MOUSE	3	3
ACTY_MOUSE	2	3
AGFG1_MOUSE	3	3
ALRF2_MOUSE	3	3
ANXA8_MOUSE	3	3
ASNS_MOUSE	3	3
ATP5J_MOUSE	3	3
ATX10_MOUSE	3	3
ATX2_MOUSE	3	3
BAG6_MOUSE	3	3
BOLA2_MOUSE	2	3
BTF3_MOUSE	2	3
CAB45_MOUSE	2	3
CAPR1_MOUSE	3	3
CASC3_MOUSE	3	3
CCND2_MOUSE	3	3
CLCB_MOUSE	2	3
CO3A1_MOUSE	3	3
COBL1_MOUSE	3	3
COPZ2_MOUSE	3	3
CREL2_MOUSE	3	3
CSN2_MOUSE	3	3
CSRP2_MOUSE	3	3
CTGF_MOUSE	2	3
CTNA1_MOUSE	3	3
CTND1_MOUSE	3	3
DAG1_MOUSE	2	3
DCTN4_MOUSE	3	3
DECR_MOUSE	3	3
DYN2_MOUSE	3	3
ELOC_MOUSE	2	3
ERF1_MOUSE	3	3
ESYT1_MOUSE	3	3
FKB11_MOUSE	2	3
FKBP2_MOUSE	2	3
GALE_MOUSE	2	3
GMPPB_MOUSE	3	3
GNAS1_MOUSE	3	3
GOGA3_MOUSE	3	3
HDGF_MOUSE	3	3
HNRDL_MOUSE	2	3
IF2P_MOUSE	3	3
IMPA1_MOUSE	2	3
ITAV_MOUSE	3	3
JUNB_MOUSE	2	3
KAD1_MOUSE	3	3
KCC2D_MOUSE	3	3
LIMC1_MOUSE	3	3
LTOR1_MOUSE	3	3
MEMO1_MOUSE	3	3
MPCP_MOUSE	3	3
MYDGF_MOUSE	3	3
MYG1_MOUSE	2	3
MYOF_MOUSE	3	3
MYOME_MOUSE	3	3
NACA_MOUSE	3	3
NDRG1_MOUSE	3	3
NPTN_MOUSE	2	3
NUDC_MOUSE	2	3
ORN_MOUSE	2	3
OSTF1_MOUSE	3	3
OTUB1_MOUSE	2	3
PA2G4_MOUSE	3	3
PAXI_MOUSE	2	3
PEG3_MOUSE	3	3
PFD2_MOUSE	2	3
PHP14_MOUSE	2	3
PLIN3_MOUSE	3	3
PLST_MOUSE	2	3
PLXB2_MOUSE	3	3
PPGB_MOUSE	3	3
PPID_MOUSE	3	3
PSD12_MOUSE	2	3
PSMD5_MOUSE	3	3
PSMD6_MOUSE	3	3
PUR4_MOUSE	3	3
QCR1_MOUSE	3	3
RCC2_MOUSE	3	3
RCN1_MOUSE	2	3
RHOG_MOUSE	3	3
RL35_MOUSE	3	3
RL5_MOUSE	3	3
SAE1_MOUSE	2	3
SARNP_MOUSE	2	3
SCAM3_MOUSE	2	3
SCFD1_MOUSE	3	3
SCOT1_MOUSE	3	3
SCRN1_MOUSE	3	3
SEP10_MOUSE	2	3
SFR1_MOUSE	3	3
SGTA_MOUSE	3	3
SH3G1_MOUSE	3	3
SNX2_MOUSE	3	3
SRP54_MOUSE	3	3
SRSF1_MOUSE	3	3
SUCA_MOUSE	3	3
TCPW_MOUSE	2	3
THIC_MOUSE	3	3
TMED9_MOUSE	3	3
TRIPC_MOUSE	3	3
TXD17_MOUSE	3	3
UBC12_MOUSE	3	3
VAT1_MOUSE	3	3
VPS4B_MOUSE	3	3
XPP1_MOUSE	3	3
ZYX_MOUSE	2	3
ABCF1_MOUSE	2	2
ABI1_MOUSE	2	2
ACDSB_MOUSE	2	2
ACOT1_MOUSE	2	2
AHSA1_MOUSE	2	2
AL1L1_MOUSE	2	2
AL9A1_MOUSE	2	2
AMRP_MOUSE	2	2
ANFY1_MOUSE	2	2
ANM5_MOUSE	1	2
AP1B1_MOUSE	2	2
AP2A1_MOUSE	2	2
ARFG2_MOUSE	2	2
ARHG2_MOUSE	2	2
ARPC3_MOUSE	1	2
ATP5I_MOUSE	2	2
ATPG_MOUSE	2	2
AVIL_MOUSE	2	2
BACH_MOUSE	2	2
BLMH_MOUSE	2	2
CALM_MOUSE	1	2
CAPG_MOUSE	2	2
CATB_MOUSE	2	2
CAZA2_MOUSE	1	2
CBX3_MOUSE	2	2
CHCH2_MOUSE	2	2
CHID1_MOUSE	2	2
CHRD1_MOUSE	2	2
CO4B_MOUSE	2	2
CO6A2_MOUSE	2	2
CO9A2_MOUSE	2	2
COR1B_MOUSE	2	2
COX41_MOUSE	2	2
CRIP1_MOUSE	2	2
CSN7A_MOUSE	2	2
CSN8_MOUSE	1	2
CTL2_MOUSE	2	2
DENR_MOUSE	1	2
DHRS1_MOUSE	2	2
DLRB1_MOUSE	2	2
DNJC7_MOUSE	2	2
DP13A_MOUSE	2	2
DPP3_MOUSE	2	2
DPYL3_MOUSE	1	2
DREB_MOUSE	2	2
DYN1_MOUSE	2	2
ECI1_MOUSE	1	2
EDF1_MOUSE	2	2
EI2BD_MOUSE	2	2
EIF3C_MOUSE	2	2
EIF3D_MOUSE	1	2
EIF3G_MOUSE	1	2
EIF3L_MOUSE	2	2
ENY2_MOUSE	2	2
EPHA2_MOUSE	2	2
FABP5_MOUSE	1	2
FBLN2_MOUSE	1	2
FKBP3_MOUSE	2	2
GFPT2_MOUSE	1	2
GLOD4_MOUSE	1	2
GNL1_MOUSE	2	2
GOLI4_MOUSE	2	2
GPDM_MOUSE	2	2
GPX8_MOUSE	2	2
GRB10_MOUSE	2	2
GRPE1_MOUSE	2	2
GSK3B_MOUSE	2	2
GSTO1_MOUSE	2	2
GUAA_MOUSE	1	2
HBA_MOUSE	1	2
HEM6_MOUSE	2	2
HEXB_MOUSE	2	2
HINT1_MOUSE	2	2
HN1L_MOUSE	2	2
HSPB8_MOUSE	2	2
HUWE1_MOUSE	2	2
HXK2_MOUSE	2	2
IF4A1_MOUSE	2	2
IF4G2_MOUSE	1	2
IF5_MOUSE	2	2
IF5A2_MOUSE	1	2
IMPA3_MOUSE	2	2
IPO5_MOUSE	1	2
ITB5_MOUSE	2	2
KIF5C_MOUSE	2	2
KPRA_MOUSE	2	2
KTN1_MOUSE	2	2
LAMP2_MOUSE	2	2
LAP2A_MOUSE	2	2
LECT1_MOUSE	2	2
LETM1_MOUSE	2	2
LNEBL_MOUSE	2	2
LPPRC_MOUSE	2	2
LTBP3_MOUSE	1	2
MA2B2_MOUSE	2	2
MAP11_MOUSE	2	2
MCTS1_MOUSE	2	2
MEP50_MOUSE	1	2
MICA1_MOUSE	2	2
MLEC_MOUSE	2	2
MMSA_MOUSE	2	2
MP2K1_MOUSE	2	2
MTND_MOUSE	2	2
MYPT1_MOUSE	2	2
NAMPT_MOUSE	2	2
NDUA8_MOUSE	2	2
NDUS1_MOUSE	2	2
NDUV1_MOUSE	2	2
NISCH_MOUSE	1	2
NNRD_MOUSE	2	2
NPC2_MOUSE	2	2
NQO1_MOUSE	2	2
NUCB2_MOUSE	2	2
NUDT5_MOUSE	2	2
OLA1_MOUSE	2	2
OSBP1_MOUSE	1	2
PA1B2_MOUSE	2	2
PAK1_MOUSE	1	2
PAK2_MOUSE	2	2
PFD1_MOUSE	2	2
PFKAP_MOUSE	2	2
PGH2_MOUSE	2	2
PGRC2_MOUSE	2	2
PIN1_MOUSE	2	2
PIN4_MOUSE	1	2
PLAP_MOUSE	2	2
PLSI_MOUSE	2	2
PP2BA_MOUSE	2	2
PRC2A_MOUSE	2	2
PRP19_MOUSE	2	2
PRPS1_MOUSE	2	2
PSME3_MOUSE	2	2
PTN23_MOUSE	2	2
PTRF_MOUSE	2	2
RAB14_MOUSE	2	2
RAB15_MOUSE	1	2
RAB3A_MOUSE	1	2
RAB6A_MOUSE	1	2
RB33B_MOUSE	1	2
RB6I2_MOUSE	2	2
RBBP4_MOUSE	2	2
RENBP_MOUSE	2	2
RENT1_MOUSE	2	2
RHEB_MOUSE	1	2
RL26_MOUSE	2	2
RL32_MOUSE	1	2
RL36A_MOUSE	2	2
RS27A_MOUSE	1	2
RS28_MOUSE	2	2
SAHH3_MOUSE	2	2
SCRB2_MOUSE	2	2
SDF2_MOUSE	1	2
SDHB_MOUSE	2	2
SDK2_MOUSE	2	2
SEC13_MOUSE	2	2
SET_MOUSE	2	2
SF3B1_MOUSE	2	2
SF3B3_MOUSE	2	2
SGCD_MOUSE	2	2
SMD3_MOUSE	1	2
SNAA_MOUSE	2	2
SNX18_MOUSE	2	2
SNX5_MOUSE	2	2
SNX6_MOUSE	2	2
SODM_MOUSE	1	2
SRP19_MOUSE	2	2
SRPRA_MOUSE	2	2
SRSF7_MOUSE	2	2
STAM1_MOUSE	2	2
STEA3_MOUSE	2	2
STK24_MOUSE	2	2
STK26_MOUSE	2	2
STRN3_MOUSE	2	2
SUMF2_MOUSE	2	2
SYAP1_MOUSE	2	2
TBB2B_MOUSE	1	2
TCEA1_MOUSE	2	2
TGM2_MOUSE	2	2
THOP1_MOUSE	2	2
TM9S3_MOUSE	2	2
TNS2_MOUSE	2	2
TPD54_MOUSE	2	2
TPP1_MOUSE	2	2
TXLNA_MOUSE	2	2
U2AF2_MOUSE	2	2
UAP1L_MOUSE	2	2
UB2D2_MOUSE	1	2
UBA3_MOUSE	2	2
UBE2N_MOUSE	2	2
UBQL1_MOUSE	2	2
UBXN1_MOUSE	1	2
UCHL3_MOUSE	2	2
UFC1_MOUSE	2	2
UPAR_MOUSE	1	2
VASP_MOUSE	2	2
VATH_MOUSE	2	2
ZFN2A_MOUSE	2	2
ZN207_MOUSE	2	2

## Sheet: BioRep3 Peptides
Peptide Sequence	Redundancy	Uniprot Entry Name	SpecEValue Min.
EIVHLQAGQC+57.021GNQIGAK	6	TBB4A_MOUSE	1.01603e-19
MREIVHLQAGQC+57.021GNQIGAK	6	TBB4A_MOUSE	2.4608e-17
AC+57.021QFPVSLLEEC+57.021SGVTDANFGYSK	4	AT1B3_MOUSE	3.75554e-18
ILGGVISAISEAAAQYNPEPPPPR	4	CPNS1_MOUSE	6.34924e-15
TFVSITPAEVGVLVGKDR	4	PROF1_MOUSE	1.21044e-22
NQYDNDVTVWSPQGR	4	PSA1_MOUSE	4.75513e-20
SAVPPGADKKAEAGAGSATEFQFR	4	RS10_MOUSE	1.08969e-23
FAGDKDHLTKEDLR	4	S10AA_MOUSE	5.70991e-18
VYVGNLGNNGNKTELER	4	SRSF3_MOUSE	1.97527e-19
ILTVEDHYYEGGIGEAVSAAVVGEPGVTVTR	4	TKT_MOUSE	4.81767e-18
LPIPDSQVLTINPALPVEDAAEDYAR	3	6PGL_MOUSE	6.29221e-25
NAVTQEFGPVPDTAR	3	ACON_MOUSE	4.52742e-19
LAILGIHNEVSK	3	ACTN1_MOUSE	4.4345e-13
TQIAIC+57.021PNNHEVHIYEK	3	ARC1B_MOUSE	1.51033e-20
VFDPQSDKPSKWWTC+57.021FVKR	3	ARPC3_MOUSE	1.02885e-23
VFDKDGNGYISAAELR	3	CALM_MOUSE	1.66205e-15
SALFAQINQGESITHALK	3	CAP1_MOUSE	1.51285e-18
AITKDENEWKEFEQR	3	CDV3_MOUSE	3.94459e-20
RAPAAQPPAAAAPSAVGSPAAAPR	3	CHCH2_MOUSE	6.64712e-18
LLSKYDPQKEAELR	3	CNN2_MOUSE	1.59208e-17
HLQLAIRNDEELNKLLGR	3	H2A1_MOUSE	7.47606e-18
KGFSEGLWEIENNPTVK	3	HDGF_MOUSE	7.84914e-17
LKEKYEKDIAAYR	3	HMGB1_MOUSE	5.7287e-17
YIKEYVTC+57.021HTC+57.021R	3	IF2B_MOUSE	1.29715e-17
SFDVNKPGC+57.021EVDDLKGGVAGGSILK	3	IF2H_MOUSE	1.18336e-18
VLKLTVEDLEKERDFYFGK	3	MARE1_MOUSE	3.81828e-21
NASC+57.021TLSSAVHSQGVTR	3	MEP50_MOUSE	1.07702e-19
VLEQHKLNKDQWEER	3	MOES_MOUSE	5.28339e-19
GADKTVKGPDGLTALEATDNQAIK	3	MTPN_MOUSE	1.40988e-13
NIIHGSDSVESAEKEIHLWFKPEELIDYK	3	NDKB_MOUSE	7.80447e-18
LAVC+57.021GNPATSQPVTSSNHSSR	3	NEDD4_MOUSE	3.68207e-27
TLTGKEIEIDIEPTDKVER	3	NEDD8_MOUSE	2.09134e-23
ALDDISESIKELQFYR	3	ORN_MOUSE	4.28946e-20
LLDEEEATDNDLRAK	3	PDC6I_MOUSE	8.77095e-19
TGISEGHTVYIVHDGFEGLAK	3	PFKAL_MOUSE	5.05053e-17
KFYGPEGPYGVFAGR	3	PGRC1_MOUSE	1.22274e-20
NALVSHLDGTTPVC+57.021EDIGR	3	QCR1_MOUSE	8.34617e-18
DVAKEFDKLSPEESQAR	3	RCN3_MOUSE	4.36703e-21
VHHGTPLSEAPHDDAHGNFQYDHEAFLGR	3	RCN3_MOUSE	1.6554e-29
HFC+57.021PNVPIILVGNKK	3	RHOA_MOUSE	1.2568e-15
ELWLGDC+57.021DVTNSGC+57.021SSLANVLLANR	3	RINI_MOUSE	7.84856e-23
SYC+57.021AEIAHNVSSK	3	RL32_MOUSE	3.25895e-17
YLYTLVITDKEKAEK	3	RL38_MOUSE	3.17096e-18
VGLTNYAAAYC+57.021TGLLLAR	3	RL5_MOUSE	1.26443e-18
YVASYLLAALGGNSSPSAK	3	RLA2_MOUSE	2.6716e-22
DSSSVEKVLDQKEHR	3	ROAA_MOUSE	4.05132e-19
KPAAGLSAAPVPPAAAPLLDFSSDSVPPAPR	3	RTN4_MOUSE	2.51056e-26
QVQHILASASPSGR	3	SC31A_MOUSE	1.04247e-15
TQPPEDISC+57.021IAWNR	3	SC31A_MOUSE	1.11428e-18
VNIIPLIAK	3	SEP10_MOUSE	2.49993e-11
QFEEEKANWEAQQR	3	SEPT7_MOUSE	1.74066e-19
AVC+57.021VLKGDGPVQGTIHFEQK	3	SODC_MOUSE	3.40317e-24
YIAPC+57.021LDSELTEFPLR	3	SPRC_MOUSE	1.69553e-20
TAVHEALC+57.021DNIDTR	3	SYCC_MOUSE	3.81595e-15
YIGFETANGDIFIC+57.021TQR	3	SYLC_MOUSE	4.32492e-22
ALTVPELTQQMFDAK	3	TBB4A_MOUSE	4.77444e-19
AVLVDLEPGTMDSVR	3	TBB4A_MOUSE	1.3001e-16
FWEVISDEHGIDPTGTYHGDSDLQLER	3	TBB4A_MOUSE	5.80778e-33
EGTDSSQGIPQLVSNISAC+57.021QVIAEAVR	3	TCPH_MOUSE	1.89775e-25
ILATPPQEDAPSVDIANIR	3	TKT_MOUSE	1.98062e-22
TSRPENAIIYSNNEDFQVGQAK	3	TKT_MOUSE	8.26557e-21
NTLPTKETIEQEKR	3	TYB10_MOUSE	3.71562e-17
TETQEKNTLPTKETIEQEKR	3	TYB10_MOUSE	4.84176e-19
AAVASLLQSVQVPEFTPK	3	UBA1_MOUSE	7.85132e-18
VGKETVQTTEDQILKR	3	VINC_MOUSE	1.87265e-20
AISHEHSPSDLEAHFVPLVKR	2	2AAA_MOUSE	1.45913e-17
IGPILDNSTLQSEVKPILEK	2	2AAA_MOUSE	2.1584e-19
VLELDNVKSEIIPMFSNLASDEQDSVR	2	2AAA_MOUSE	3.81366e-13
YMVADKFTELQK	2	2AAA_MOUSE	4.50115e-17
DLPAAAAPAGPASFAR	2	6PGL_MOUSE	6.72577e-16
NLDKEYLPIGGLAEFC+57.021K	2	AATM_MOUSE	6.76242e-19
INKLNSIKDVEQKK	2	ABCE1_MOUSE	1.13901e-10
QATVGDVNTDRPGLLDLKGK	2	ACBP_MOUSE	5.76227e-22
TYVEKVDELKKK	2	ACBP_MOUSE	1.98338e-15
NQALKEAGVFVPR	2	ACLY_MOUSE	3.80669e-15
FNPETDFLTGKDGKK	2	ACON_MOUSE	1.00231e-12
IVYGHLDDPANQEIER	2	ACON_MOUSE	2.72724e-16
SQFTITPGSEQIR	2	ACON_MOUSE	1.03138e-14
WVVIGDENYGEGSSREHAALEPR	2	ACON_MOUSE	1.20817e-15
SLVANLAAANC+57.021YK	2	ADK_MOUSE	3.85831e-17
SSSADFGTFSTSQSHQTASTVSK	2	AGFG1_MOUSE	1.5446e-27
ITLKETFLTSPEELYR	2	AHSA1_MOUSE	3.37073e-14
HLREYQDLLNVK	2	AINX_MOUSE	8.73294e-12
TLHSDNEGSVIDDSR	2	AIP_MOUSE	1.4531e-12
IGDPLDRSTDHGPQNHR	2	AL1L2_MOUSE	3.53182e-16
LLQYC+57.021ETGVQEGATLVYGGR	2	AL1L2_MOUSE	5.21374e-25
SC+57.021DVKPNDTVDSLYNR	2	AL1L2_MOUSE	1.15425e-15
TPQPEEGATYEGIQKK	2	AL1L2_MOUSE	1.96273e-18
ISGDLEVLAEKC+57.021PNLK	2	AN32A_MOUSE	3.78737e-18
GSSHFNPDPDAETLYK	2	ANXA8_MOUSE	5.3154e-16
LQNNNVYTIAKR	2	AP2B1_MOUSE	8.86587e-14
ASELGHSLNENVLKPAQEK	2	ARFG1_MOUSE	8.34539e-19
FIQEVVQSQQAAVSR	2	ARHG1_MOUSE	2.06191e-18
LKPKPIDVQVITHHMQR	2	ARP3_MOUSE	1.49881e-19
YFQFQEEGKEGENR	2	ARPC2_MOUSE	4.33365e-16
EVTVEC+57.021HIAGTR	2	AT1B3_MOUSE	3.26286e-16
SMSVYC+57.021TPNKPSR	2	AT2A2_MOUSE	6.91621e-14
SISVQQEKETIAK	2	AT5F1_MOUSE	1.06907e-15
VSVVEPGNFIAATSLYSPER	2	BDH_MOUSE	2.62815e-17
LNSDPQFVLAQNVGTTHDLLDIC+57.021LR	2	BLMH_MOUSE	2.17149e-25
LRQDLEAEHVEVEDTTLNR	2	BOLA2_MOUSE	2.81345e-12
VQASLAANTFTITGHAETK	2	BTF3_MOUSE	3.54727e-22
EIEDPEDRKPEDWDERPK	2	CALX_MOUSE	3.3202e-21
RPDADLKTYFTDKK	2	CALX_MOUSE	3.34553e-12
ALEKGSLLGC+57.021SIDITSAADSEAVTYQK	2	CAN2_MOUSE	1.86439e-17
C+57.021VNTTLQIK	2	CAP1_MOUSE	7.13759e-12
SGPKPFSAPKPQTSPSPKPATK	2	CAP1_MOUSE	1.23703e-16
QMEKDETVSDC+57.021SPHIANIGR	2	CAPZB_MOUSE	9.31481e-22
LGPGGLDPVEVYESLPEELQK	2	CDC37_MOUSE	2.76512e-19
AANAASGAGGSSAAAGSRPGDGGSLGSGAR	2	CDV3_MOUSE	5.05998e-26
AITRNPLVAVYYTNR	2	CHIP_MOUSE	9.80339e-15
RIHQESELHSYLTR	2	CHIP_MOUSE	1.38963e-12
KFLDGNELTLADC+57.021NLLPK	2	CLIC1_MOUSE	1.88474e-12
LAALNPESNTSGLDIFAK	2	CLIC1_MOUSE	1.6029e-20
NSNPALNDNLEKGLLK	2	CLIC1_MOUSE	2.25449e-18
DC+57.021DHADEQKC+57.021YSC+57.021GEFGHIQKDC+57.021TK	2	CNBP_MOUSE	3.54721e-26
EQC+57.021C+57.021YNC+57.021GKPGHLAR	2	CNBP_MOUSE	3.90881e-18
TKGLQSGVDIGVK	2	CNN2_MOUSE	3.17764e-12
INPDGSQSVVEVPYAR	2	CNPY2_MOUSE	1.05049e-19
SEAHLTELLEEVC+57.021DR	2	CNPY2_MOUSE	1.53081e-14
LIEVTETIC+57.021KR	2	CNPY3_MOUSE	1.6306e-13
GLTGPIGPPGPAGAPGDKGEAGPSGPPGPTGAR	2	CO1A1_MOUSE	1.52521e-19
VGPPGPSGNAGPPGPPGPVGKEGGK	2	CO1A1_MOUSE	9.16945e-10
GPPGPAGKDGLPGHPGQR	2	COBA2_MOUSE	1.36324e-15
EAGELKPEEEITVGPVQK	2	COPB_MOUSE	1.9497e-14
NAFYIGSYQQC+57.021INEAQR	2	COPE_MOUSE	3.33953e-21
AIFLADGKVFTTGFSR	2	COR1B_MOUSE	1.53881e-20
SHYSNIEANESEEVR	2	CPNS1_MOUSE	3.393e-15
TLVDKFNQGMANTAR	2	CREL2_MOUSE	1.21043e-18
SLPGAEDHIKDLETK	2	CRTAP_MOUSE	1.47923e-16
SVLADFQQREPYK	2	CRTAP_MOUSE	2.14127e-15
ATNIEVLSNTFQFTNEAR	2	CSDE1_MOUSE	5.20425e-21
RGHDDLGDHYLDC+57.021GDLSNALK	2	CSN1_MOUSE	7.62404e-14
NLDSTTVAIHDEEIYC+57.021K	2	CSRP2_MOUSE	1.42676e-15
LLEPLVTQVTTLVNTNSKGPSNK	2	CTNA1_MOUSE	1.43308e-13
NC+57.021WQNYLDFHR	2	CX6B1_MOUSE	5.17912e-16
TYIIGELHPDDRSK	2	CYB5_MOUSE	3.66437e-14
IC+57.021EVRPC+57.021GQPVYSSLKK	2	CYR61_MOUSE	2.74343e-14
SQLESKENQKFDVFK	2	CYTB_MOUSE	5.86401e-19
VDVGGDKC+57.021VHLR	2	CYTB_MOUSE	2.83307e-16
SVSSNVASVSPIPAGSKK	2	DC1L1_MOUSE	3.54033e-16
KKAVIFC+57.021LSADKK	2	DEST_MOUSE	1.37648e-11
NQVTATKADGSTQVIDTK	2	DLDH_MOUSE	2.59269e-20
TVC+57.021IEKNETLGGTC+57.021LNVGC+57.021IPSK	2	DLDH_MOUSE	2.20711e-16
TIVITSHPGQIVK	2	DNJA1_MOUSE	1.85404e-16
SNPSEQEEKEAESQLVKADEMQR	2	DNJC3_MOUSE	7.81372e-17
TSKAEELLAEEK	2	DNM1L_MOUSE	1.44415e-13
ELAFQISKEYER	2	DX39B_MOUSE	3.26059e-14
NC+57.021PHIVVGTPGR	2	DX39B_MOUSE	1.45926e-14
YQQFKDFQR	2	DX39B_MOUSE	2.72609e-13
YNPTWHC+57.021IVGR	2	DYL1_MOUSE	7.40235e-17
SAVLISSKPGC+57.021FVAGADINMLSSC+57.021TTPQEATR	2	ECHA_MOUSE	8.75202e-18
VGVVDEVVPEDQVHSK	2	ECI1_MOUSE	7.89564e-14
FKKYEEIDNAPEER	2	EFTU_MOUSE	2.01496e-13
GITINAAHVEYSTAAR	2	EFTU_MOUSE	5.33338e-18
TLTTVQGIADDYDKKK	2	EIF1B_MOUSE	2.74019e-21
VADWTGATYQDKR	2	EIF3D_MOUSE	7.35056e-19
ELAEQLGLSTGEKEKLPGELEPVQAAQSK	2	EIF3G_MOUSE	3.22918e-18
HKTTIFTDAKESSTVFELKR	2	ELOB_MOUSE	3.08109e-21
IVEGILKRPPEEQR	2	ELOB_MOUSE	4.00345e-16
TTIFTDAKESSTVFELKR	2	ELOB_MOUSE	7.60084e-23
FIVFNSK	2	EMB_MOUSE	2.15486e-10
IKHLLEEDGGSYWC+57.021R	2	EMB_MOUSE	1.26181e-14
YSC+57.021VFGEKELR	2	EMB_MOUSE	1.95746e-15
HIHITQATETTTTR	2	EPN4_MOUSE	1.01012e-16
ILDQGEDFPASEMAR	2	ERP29_MOUSE	7.14042e-18
QAILKQGQDGLLSVKETEKK	2	ERP29_MOUSE	2.99873e-12
SLNILTAFR	2	ERP29_MOUSE	2.52945e-11
SNPVHEIQSLDEVTNLDR	2	ERP44_MOUSE	1.44281e-16
SAPGSGHFFAEC+57.021GPSPR	2	ERRFI_MOUSE	7.00971e-21
LTPRPTAAELEEVLQVNSLIQTQK	2	ESYT1_MOUSE	5.11892e-17
AIEINPDSAQPYKWR	2	F10A1_MOUSE	6.97216e-20
MIVEC+57.021VMNNATC+57.021TR	2	FABP5_MOUSE	1.3517e-20
TTVFSC+57.021NLGEKFDETTADGR	2	FABP5_MOUSE	8.00743e-27
TTVFSC+57.021NLGEKFDETTADGRK	2	FABP5_MOUSE	6.54657e-18
LTQGEVYKELR	2	FAS_MOUSE	3.05518e-14
AEHC+57.021VNTPGSFQC+57.021YK	2	FBLN2_MOUSE	1.61919e-13
TTC+57.021QDITEC+57.021QTSPAR	2	FBLN2_MOUSE	3.0309e-18
FVFHNEQVYC+57.021PDC+57.021AK	2	FHL1_MOUSE	2.39855e-20
GSSWHETC+57.021FTC+57.021QR	2	FHL2_MOUSE	7.05149e-16
IIDTSLTRDPLVIELGQK	2	FKB11_MOUSE	5.36497e-15
QILEENYGQKDPEKVAR	2	FPPS_MOUSE	2.33949e-16
DVAGDIFHQQC+57.021K	2	G6PD1_MOUSE	2.0078e-16
NLFKPSLPTQK	2	G6PE_MOUSE	2.87561e-12
TVEDYQTLNKDIETQVQQDGLWEAGR	2	G6PE_MOUSE	5.43357e-19
IGEDPQGIPNNLMPYVSQVAIGRR	2	GALE_MOUSE	1.82984e-12
YFNPIGAHASGR	2	GALE_MOUSE	7.33702e-15
ELAGHTGYLSC+57.021C+57.021R	2	GBB1_MOUSE	1.28428e-17
ELPGHTGYLSC+57.021C+57.021R	2	GBB2_MOUSE	2.00591e-17
KAC+57.021GDSTLTQITAGLDPVGR	2	GBB2_MOUSE	1.39868e-13
ETDC+57.021GVHINAGPEIGVASTK	2	GFPT1_MOUSE	1.03123e-19
GALTVGITNTVGSSISR	2	GFPT1_MOUSE	1.20001e-17
QGRPVVIC+57.021DKEDTETIKNTKR	2	GFPT1_MOUSE	2.98979e-22
WATHGEPNPVNSHPQR	2	GFPT1_MOUSE	3.15162e-16
LGPC+57.021LQVYAPEVSPESIMEC+57.021ATGKR	2	GILT_MOUSE	2.08463e-18
EKESLQQLAEVTR	2	GLU2B_MOUSE	8.51837e-16
SLKEMEESIR	2	GLU2B_MOUSE	3.04729e-12
NKLVQTAELTK	2	GMFB_MOUSE	1.24259e-13
IIHEDGYSEEEC+57.021RQYR	2	GNAI2_MOUSE	1.50544e-17
AQVQDNESLSHLNREQEGR	2	GOGA2_MOUSE	2.01038e-15
ADASSLTVDVTSPASKVPTTVEDR	2	GORS2_MOUSE	2.54316e-28
EASVTPSNLWGGQGLLGVSIR	2	GORS2_MOUSE	7.42999e-18
NC+57.021VILPHIGSATYK	2	GRHPR_MOUSE	5.90942e-13
LGEKDAHSQGEVVSC+57.021LEK	2	GSLG1_MOUSE	1.11533e-20
LEALELKEC+57.021LAHTPK	2	GSTO1_MOUSE	1.31349e-18
SLGKGSAPPGPVPEGQIR	2	GSTO1_MOUSE	8.94627e-15
VTIAQGGVLPNIQAVLLPK	2	H2A1_MOUSE	1.98676e-17
MHLAGKTEQAKADLAR	2	HAP28_MOUSE	9.40903e-18
VTQLDLDGPKELSRR	2	HAP28_MOUSE	1.00644e-11
IGGHGAEYGAEALER	2	HBA_MOUSE	2.69026e-13
TVTDLENAYKR	2	HEXB_MOUSE	2.07288e-14
AQVAQPGGDTIFGK	2	HINT1_MOUSE	2.57484e-17
MVVNEGADGGQSVYHIHLHVLGGR	2	HINT1_MOUSE	1.48129e-21
EKYEKDIAAYR	2	HMGB1_MOUSE	1.11372e-14
IKGEHPGLSIGDVAK	2	HMGB1_MOUSE	5.64845e-17
KHPDASVNFSEFSKK	2	HMGB1_MOUSE	8.13578e-19
MSSYAFFVQTC+57.021REEHKK	2	HMGB1_MOUSE	3.91132e-19
QRPASLVQDTAPAETPR	2	HMOX1_MOUSE	3.10042e-15
YLGDLSGGQVLKK	2	HMOX1_MOUSE	6.66348e-16
FGEVVDC+57.021TIKTDPVTGR	2	HNRDL_MOUSE	6.37114e-23
FGEVVDC+57.021TLKLDPITGR	2	HNRPD_MOUSE	3.93797e-22
IFVGGLSPDTPEEK	2	HNRPD_MOUSE	9.98395e-17
HSGPNSADSANDGFVR	2	HNRPF_MOUSE	8.47242e-16
ITGEAFVQFASQELAEK	2	HNRPF_MOUSE	1.35464e-18
YIEVFKSSQEEVR	2	HNRPF_MOUSE	2.20167e-16
KLC+57.021QGLFFRVEER	2	HYOU1_MOUSE	7.70186e-13
SNDTSQTPPGETVPR	2	ICAL_MOUSE	1.34528e-11
STGEIFKAQSAGVTR	2	ICAL_MOUSE	1.23025e-14
AKLDNNTELSFFAK	2	IDHC_MOUSE	1.6115e-17
FKDIFQEIYDKK	2	IDHC_MOUSE	4.2247e-14
GWPLYLSTK	2	IDHC_MOUSE	2.72444e-11
LVPGWTKPITIGR	2	IDHP_MOUSE	4.02661e-16
YFDLGLPNRDQTNDQVTIDSALATQK	2	IDHP_MOUSE	1.68284e-17
QDLATLDVTKLTPLSHEVISR	2	IF2G_MOUSE	1.05176e-22
KGVAINMVTEEDKR	2	IF4A1_MOUSE	1.20517e-15
LQMEAPHIIVGTPGR	2	IF4A1_MOUSE	1.03661e-17
KYEDIC+57.021PSTHNMDVPNIKR	2	IF5A2_MOUSE	4.78826e-21
VHLVGIDIFTGK	2	IF5A2_MOUSE	2.16235e-15
HGLLVPNNTTDQELQHIR	2	IF6_MOUSE	2.51478e-22
HGFC+57.021GIPITDTGR	2	IMDH2_MOUSE	1.80747e-17
VAQGVSGAVQDKGSIHK	2	IMDH2_MOUSE	1.24002e-14
IFC+57.021EDKQTFLQDC+57.021EDDGETAAGGR	2	IMPCT_MOUSE	7.81105e-21
SSSDPSSSPVLQTSLAR	2	IPO4_MOUSE	9.12821e-18
AKLEEHFKNQELR	2	IPO5_MOUSE	1.6959e-17
AAPFTLEYR	2	IPYR_MOUSE	1.00442e-12
AHGSSILAC+57.021APLYSWR	2	ITA5_MOUSE	7.32386e-16
ILESSLYSAKGEEPVEYK	2	ITA5_MOUSE	7.38101e-22
SSTASGTQVLKC+57.021PEAK	2	ITA5_MOUSE	1.00335e-19
GASAFKEEPQTVPEAR	2	JUNB_MOUSE	4.9463e-12
GLLVPDHVITR	2	KAD4_MOUSE	2.20618e-13
SAQHWLLDGFPR	2	KAD4_MOUSE	1.71578e-14
FLIDGFPR	2	KCY_MOUSE	3.28049e-11
IVPVEITISLLKR	2	KCY_MOUSE	4.41517e-15
KNPDSQYGELIEK	2	KCY_MOUSE	1.49601e-14
YGYTHLSAGELLRDER	2	KCY_MOUSE	2.18661e-15
FVAKENEVQSLHSK	2	KTN1_MOUSE	4.06088e-12
FSGDLDDQTC+57.021REDLHFLFSNHGEIK	2	LA_MOUSE	7.19851e-18
AGNSLAASTAEETAGSAQSR	2	LAMB2_MOUSE	1.74403e-20
YLDFIFAVKNEKR	2	LAMP2_MOUSE	3.46569e-16
IVADKDYSVTANSK	2	LDHB_MOUSE	8.28939e-19
TLTGTAALTVQSQEENLR	2	LKHA4_MOUSE	3.16797e-19
TLVWSEKEQVEK	2	LKHA4_MOUSE	1.87729e-16
GPHLVQSDGTVPFWAHAGNAIPSADQIR	2	LMAN1_MOUSE	6.88929e-21
QVNEVKNSMSETVR	2	LMAN1_MOUSE	2.335e-17
YVSSLTEEISR	2	LMAN1_MOUSE	5.72698e-14
HFIC+57.021EGC+57.021EQLLSGR	2	LMCD1_MOUSE	6.98475e-19
KHFIC+57.021EGC+57.021EQLLSGR	2	LMCD1_MOUSE	1.77651e-13
KTYITDPVSAPC+57.021APPLQPK	2	LPP_MOUSE	5.1707e-16
SEGDTAYGQQVQPNTWKR	2	LPP_MOUSE	1.04003e-23
FC+57.021QVPAAGTGAGTGSSGPGLAR	2	LTBP3_MOUSE	1.96256e-11
FDC+57.021APDKGISQEQC+57.021EAR	2	LYAG_MOUSE	3.22751e-22
LAHPSLAGELLC+57.021QR	2	MA2B2_MOUSE	1.48726e-11
FYQDLKDRDVTFSPATIEEELIK	2	MANF_MOUSE	6.69221e-12
IINEVSKPLAHHIPVEK	2	MANF_MOUSE	2.3809e-16
KPLGSSTAAPQRPIATQR	2	MARE1_MOUSE	6.95228e-19
NIELIC+57.021QENEGENDPVLQR	2	MARE1_MOUSE	3.01544e-22
ASVASDPESPPGGNEPAAASGQR	2	MCES_MOUSE	6.80727e-15
FDEKENVSNC+57.021IQLK	2	MCTS1_MOUSE	1.03318e-10
YLDEDTIYHLQPSGR	2	METK2_MOUSE	8.07205e-20
ILEETNVSLGDKAK	2	MIA3_MOUSE	1.74467e-16
NVDAILEEYANC+57.021KK	2	MO4L2_MOUSE	5.07355e-16
AQMVQEDLEKTRAELK	2	MOES_MOUSE	8.64098e-13
KTQEQLASEMAELTAR	2	MOES_MOUSE	2.14513e-20
SGYLAGDKLLPQR	2	MOES_MOUSE	1.1142e-16
TQVEASEESALNHLQGAGGAEPR	2	MOFA1_MOUSE	4.18801e-26
HTLAANFNPVSEER	2	MPRD_MOUSE	1.86519e-15
GADINAPDKHHITPLLSAVYEGHVSC+57.021VK	2	MTPN_MOUSE	2.4609e-21
TAVSHRPGAFKAELSK	2	MYDGF_MOUSE	4.76358e-13
LGPGQSEVAEELC+57.021QR	2	MYOME_MOUSE	4.38164e-15
IELGDVTPHNIK	2	NAA50_MOUSE	6.29308e-15
LAYFNDIAVGAVC+57.021C+57.021R	2	NAA50_MOUSE	1.76777e-18
SPASDTYIVFGEAKIEDLSQQAQLAAAEK	2	NACA_MOUSE	4.45272e-31
AILKVPEDPTQC+57.021FLLFANQTER	2	NB5R1_MOUSE	1.1096e-18
VKTLTGKEIEIDIEPTDKVER	2	NEDD8_MOUSE	3.88205e-21
ALIEMEKQQQDQVDR	2	NONO_MOUSE	3.25906e-19
FAC+57.021HSASLTVR	2	NONO_MOUSE	2.07826e-15
FYEEVHDLER	2	NP1L1_MOUSE	2.51593e-14
VGVIKEVNVSPC+57.021PTDPC+57.021QLHK	2	NPC2_MOUSE	3.27842e-14
AEDSGEYHC+57.021VYHFVSAPK	2	NPTN_MOUSE	4.96226e-21
NSDRTPLVSVLLEGPPHSGK	2	NSF_MOUSE	3.96504e-13
SPGETSKPRPFAGGGYR	2	NSF1C_MOUSE	9.25173e-20
SYQDPSNAQFLESIR	2	NSF1C_MOUSE	3.56561e-18
VTKSPGETSKPRPFAGGGYR	2	NSF1C_MOUSE	3.10653e-20
FQQPPQPEGEEDASDGGR	2	NSUN2_MOUSE	1.26344e-15
HQVLFIADEIQTGLAR	2	OAT_MOUSE	9.06889e-20
LAPPLVIKEDEIRESVEIINK	2	OAT_MOUSE	6.43205e-20
SQVDKLTLTSR	2	OAT_MOUSE	9.83929e-14
YGAHNYHPLPVALER	2	OAT_MOUSE	4.52832e-14
LPDSGVYVC+57.021HAR	2	OBSL1_MOUSE	1.73643e-15
WVFKEEGVLR	2	OST48_MOUSE	1.28929e-11
AVGFSSGTENPHGVK	2	P3H1_MOUSE	2.53529e-20
LDTPLYFSYSHLVC+57.021R	2	P3H1_MOUSE	1.47394e-19
LGQEGKVPLQSAR	2	P3H1_MOUSE	1.61237e-12
LTNAAATSGDGYRGQTSPHTPNEK	2	P3H1_MOUSE	4.24785e-13
LYSEEKPQEAVPHLEAALQEYFVADEEC+57.021R	2	P3H1_MOUSE	2.27583e-13
VVMDGVISDDEC+57.021QELQR	2	P3H1_MOUSE	2.96506e-17
IIVLGLLPRGEKPNPLR	2	PA1B2_MOUSE	4.48586e-17
ITSGPFEPDLYKSEMEVQDAELK	2	PA2G4_MOUSE	1.29305e-18
IGQGASGTVFTATDVALGQEVAIK	2	PAK2_MOUSE	1.36196e-15
AGIKVTVAGLAGKDPVQC+57.021SR	2	PARK7_MOUSE	1.14029e-19
VTVAGLAGKDPVQC+57.021SR	2	PARK7_MOUSE	2.03706e-20
ATLVKPTPVNVPVSQK	2	PDC6I_MOUSE	4.97e-13
QC+57.021IMQANAEYHQSILAK	2	PDC6I_MOUSE	1.5744e-19
TPSNDLYKPLRAEGAK	2	PDC6I_MOUSE	1.12913e-15
EVVKPVPITSPAVSK	2	PDLI5_MOUSE	1.20183e-15
LIEDTEDWRPR	2	PDLI5_MOUSE	2.2691e-13
NTEFYHIPTHSDASK	2	PDLI5_MOUSE	1.96969e-17
SSGTGASVGPPQPSDQDTLVQR	2	PDLI5_MOUSE	2.46149e-19
ISEEEELDTKLTR	2	PEA15_MOUSE	3.38588e-16
LLGPVLVKQELGEAR	2	PFD6_MOUSE	7.11334e-17
LQGEVEKYQQLQK	2	PFD6_MOUSE	4.04616e-13
IINTASIQSLIC+57.021NNVK	2	PGH2_MOUSE	6.31481e-17
TQAYPDQKPGTSGLR	2	PGM1_MOUSE	6.12923e-17
VHLAEPSGDPAKEC+57.021K	2	PHP14_MOUSE	1.63951e-16
FSEVATQYSEDKAR	2	PIN4_MOUSE	4.84515e-19
C+57.021FSIVFKDQR	2	PLCD1_MOUSE	7.71464e-14
SPESQLFSIEDIQEVR	2	PLCD1_MOUSE	1.96658e-18
VIVEIHGVGQDVASR	2	PLCD1_MOUSE	1.65863e-16
KLENC+57.021NYAVELGKNPAK	2	PLST_MOUSE	4.59734e-14
VYALPEDLVEVKPK	2	PLST_MOUSE	1.57378e-16
VGVSQQPEDSQQDLPGER	2	PLXB2_MOUSE	1.641e-12
LLIYNPEDPPGSEVLR	2	PON3_MOUSE	1.71168e-12
AHQVVEDGYEFFAKR	2	PP1G_MOUSE	1.55304e-19
LIDNFEGEYDYVTNEGTVFTFK	2	PPCE_MOUSE	6.45917e-19
YFYFYNTGLQNQR	2	PPCE_MOUSE	6.11536e-19
GLFIIDAK	2	PRDX2_MOUSE	4.27637e-10
SAPDFTATAVVDGAFKEIK	2	PRDX2_MOUSE	3.92851e-23
SLSQNYGVLKNDEGIAYR	2	PRDX2_MOUSE	8.95841e-19
PGGLLLGDEAPNFEANTTIGR	2	PRDX6_MOUSE	3.32783e-16
C+57.021SVIRDSLLQDGEFTMDLR	2	PROF1_MOUSE	1.57631e-24
C+57.021YEMASHLRR	2	PROF1_MOUSE	1.17125e-12
TKSTGGAPTFNVTVTMTAK	2	PROF1_MOUSE	6.77745e-24
VYAILTHGIFSGPAISR	2	PRPS1_MOUSE	1.89873e-21
SGGELDIVVTSNKEVK	2	PRRC1_MOUSE	1.00029e-16
EAVELPLTHFELYK	2	PRS6B_MOUSE	2.96766e-17
ILSTIDRELLKPNASVALHK	2	PRS6B_MOUSE	6.94384e-14
RFDAQTGADREVQR	2	PRS6B_MOUSE	7.37804e-14
TVIKKDEQEHEFYK	2	PRS6B_MOUSE	7.66304e-17
ALRETLPAEQDLTTK	2	PSA1_MOUSE	1.95113e-16
LSAEKVEIATLTR	2	PSA4_MOUSE	4.07194e-16
LVKDVFISAAERDVYTGDALR	2	PSB1_MOUSE	4.36516e-22
NMQNVEHVPLTLDR	2	PSB1_MOUSE	2.38287e-15
EVLEKQPVLSQTEAR	2	PSB4_MOUSE	1.15534e-13
KGSSETPATDVFSSTEEGEKR	2	PSD12_MOUSE	1.55698e-17
LVGSQEELASWGHEYVR	2	PSMD2_MOUSE	6.18194e-22
VGQAVDVVGQAGKPK	2	PSMD2_MOUSE	1.0291e-15
AAAASAAEAGIATPGTEDSDDALLK	2	PSMD4_MOUSE	7.68329e-17
ALQSVVQAVPLHELREQAAELR	2	PSMD5_MOUSE	4.55406e-19
DIKDTTVGTLSQR	2	PSMD7_MOUSE	1.51252e-14
IAIPGLAGAGNSVLLVSNLNPER	2	PTBP1_MOUSE	2.42998e-17
SFTPDHVVYAR	2	PTRF_MOUSE	1.12014e-15
LGLPPLTPEQQEALQK	2	PUF60_MOUSE	1.17885e-14
AFTNPEDAC+57.021SFITSANFPALVVK	2	PUR2_MOUSE	2.95328e-19
TKEVYELLDTPGR	2	PUR6_MOUSE	4.22373e-15
VLLQSKDQITAGNAAR	2	PUR6_MOUSE	3.2311e-18
HVSPAGAAVGVPLSEDEAR	2	PUR9_MOUSE	2.10654e-18
TFKELPVNAQNYVR	2	PURA2_MOUSE	8.42857e-13
TGENVEDAFLEAAKK	2	RAB14_MOUSE	2.35557e-18
IQIWDTAGQER	2	RAB15_MOUSE	4.70616e-14
LLVGNKC+57.021DLTTK	2	RAB1A_MOUSE	4.56497e-16
NATNVEQSFMTMAAEIK	2	RAB1A_MOUSE	1.36798e-20
LQIWDTAGQER	2	RAB3A_MOUSE	4.70616e-14
GAQAAIVVYDITNEESFAR	2	RAB5A_MOUSE	5.11851e-15
LQLWDTAGQER	2	RAB6A_MOUSE	4.70616e-14
GADC+57.021C+57.021VLVFDVTAPNTFK	2	RAB7A_MOUSE	3.77283e-19
AWVWNTHADFADEC+57.021PKPELLAIR	2	RANG_MOUSE	2.06495e-28
FASENDLPEWKER	2	RANG_MOUSE	7.06794e-18
FLNAENAQKFK	2	RANG_MOUSE	9.45805e-15
KGPGKNDNAEKVAEKLEALSVR	2	RANG_MOUSE	1.47079e-14
TKFEEC+57.021RKEIEER	2	RANG_MOUSE	2.70094e-13
TKFEEC+57.021RKEIEEREK	2	RANG_MOUSE	2.43652e-13
GPIKFNVWDTAGQEK	2	RANT_MOUSE	1.12952e-18
IQLWDTAGQER	2	RB33B_MOUSE	4.70616e-14
LIEALSHEAIVLAAC+57.021GR	2	RCC2_MOUSE	4.84379e-19
VIDFDENTALDDTEEGSFR	2	RCN2_MOUSE	1.17666e-21
DSVSAAWHTYDTDRDGR	2	RCN3_MOUSE	8.32754e-19
EFDKLSPEESQAR	2	RCN3_MOUSE	1.11318e-15
HIRDSVSAAWHTYDTDRDGR	2	RCN3_MOUSE	1.89936e-20
IVDRMDLAGDSDGWVSLAELR	2	RCN3_MOUSE	8.33383e-16
HFC+57.021PNVPIILVGNK	2	RHOA_MOUSE	6.1763e-16
MKQEPVKPEEGRDMANR	2	RHOA_MOUSE	2.54806e-19
ELSLASNELKDEGAR	2	RINI_MOUSE	6.39489e-16
LQLEYC+57.021NLTATSC+57.021EPLASVLR	2	RINI_MOUSE	1.6892e-21
LSLQNC+57.021GLTEAGC+57.021GILPGMLR	2	RINI_MOUSE	1.51917e-21
SLLELQMSSNPLGDEGVQELC+57.021K	2	RINI_MOUSE	3.14294e-21
TC+57.021SLTAASC+57.021PYFC+57.021SVLTK	2	RINI_MOUSE	1.05497e-23
TNELGDGGVGLVLQGLQNPTC+57.021K	2	RINI_MOUSE	8.79942e-21
FRISLGLPVGAVINC+57.021ADNTGAK	2	RL23_MOUSE	3.23508e-18
QLDDLKVELSQLR	2	RL35_MOUSE	2.39397e-14
VLTVINQTQKENLR	2	RL35_MOUSE	2.42864e-18
VLTVINQTQKENLRK	2	RL35_MOUSE	1.05832e-18
KIEEIKDFLLTAR	2	RL38_MOUSE	5.33963e-16
ILDSVGIEADDDRLNK	2	RLA2_MOUSE	1.58414e-19
GHFEAFGTLTDC+57.021VVVVNPQTKR	2	ROA0_MOUSE	8.18051e-13
FGEVVDC+57.021TIKMDPNTGR	2	ROAA_MOUSE	3.47969e-23
GFVFITFKEEDPVKK	2	ROAA_MOUSE	1.18779e-19
SIAEEQYSDLEKEK	2	ROCK2_MOUSE	2.79798e-15
IGPSILNSDLANLGAEC+57.021LR	2	RPE_MOUSE	3.98219e-19
KVVGC+57.021SC+57.021VVVKDYGK	2	RS12_MOUSE	6.90135e-21
KVVGC+57.021SC+57.021VVVKDYGKESQAK	2	RS12_MOUSE	2.37558e-18
LGEWVGLC+57.021KIDREGKPR	2	RS12_MOUSE	6.35164e-11
LTSDDVKEQIYK	2	RS13_MOUSE	4.59615e-16
HKELAPYDENWFYTR	2	RS19_MOUSE	5.45681e-17
LKVPEWVDTVK	2	RS19_MOUSE	2.09478e-12
PGVTVKDVNQQEFVR	2	RS19_MOUSE	1.14706e-20
C+57.021C+57.021LTYC+57.021FNKPEDK	2	RS27A_MOUSE	4.45351e-18
YYKVDENGKISR	2	RS27A_MOUSE	3.83851e-10
GPLPAAPPTAPERQPSWER	2	RTN4_MOUSE	4.26313e-17
EFPGFLENQKDPLAVDK	2	S10AA_MOUSE	5.18865e-20
DGPVKPQSPEEEKAGSDLR	2	S39A7_MOUSE	5.64296e-17
EKPSTEEEKEVGGLR	2	S39A7_MOUSE	1.09936e-18
GISEETTTGVHNLYK	2	SAHH_MOUSE	5.74877e-19
VAVVAGYGDVGKGC+57.021AQALR	2	SAHH_MOUSE	8.99639e-22
KVPTVSRPYSFIEFDTFIQK	2	SC22B_MOUSE	1.64892e-15
NLGSINTELQDVQR	2	SC22B_MOUSE	1.8621e-16
LVTFESVAVPLQQGAEQQR	2	SC31A_MOUSE	9.78644e-15
SAQLQHAVQSQGFIGYC+57.021QK	2	SC31A_MOUSE	2.62951e-19
ELQHVALGGAGTR	2	SCAM3_MOUSE	3.42006e-12
TAAANAAAGAAENAFRAP	2	SCAM3_MOUSE	1.36417e-17
QFLSGELEVELTPQGTLAER	2	SCOT1_MOUSE	1.35475e-14
SVHITFSSFENVEGLPAFR	2	SCRB2_MOUSE	1.42388e-16
SSLPTDESVKDHTTTGK	2	SE1L1_MOUSE	3.35042e-19
AAAQLLQSQAQQSGAQQTK	2	SEP11_MOUSE	4.12634e-13
ASIPFSVVGSNQLIEAK	2	SEPT2_MOUSE	3.18813e-19
IYEFPETDDEEENKLVK	2	SEPT7_MOUSE	2.48357e-13
SPLAQMEEERREHVAK	2	SEPT7_MOUSE	1.24783e-14
THMQDLKDVTNNVHYENYR	2	SEPT7_MOUSE	1.2505e-24
LALIQPSRDQVQR	2	SERB_MOUSE	3.81579e-13
SASPDDDLGSSNWEAADLGNEER	2	SMAP_MOUSE	2.24626e-19
TGEEDKKINEELESQYQQSMDSK	2	SMAP_MOUSE	3.69637e-15
VLHEAEGHIVTC+57.021ETNTGEVYR	2	SMD3_MOUSE	1.26749e-14
GDGPVQGTIHFEQK	2	SODC_MOUSE	2.41985e-13
HGGPADEERHVGDLGNVTAGKDGVANVSIEDR	2	SODC_MOUSE	2.34472e-18
TMVVHEKQDDLGKGGNEESTK	2	SODC_MOUSE	1.70779e-21
FYEAELEELDFQGATEESRQHINTWVAK	2	SPB6_MOUSE	5.93101e-22
LEAGDHPVELLAR	2	SPRC_MOUSE	1.23386e-15
LKSDGALVDC+57.021GTSAQK	2	SPRE_MOUSE	6.62441e-15
ERQEQEEARRKLEEQAR	2	SRC8_MOUSE	2.72282e-13
LRENVFQEHQTLKEKELETGPK	2	SRC8_MOUSE	1.14459e-13
EAGDVC+57.021YADVYRDGTGVVEFVR	2	SRSF1_MOUSE	7.06104e-20
VYVGNLGTGAGKGELER	2	SRSF7_MOUSE	1.8036e-19
FSPDGELYASGSEDGTLRLWQTVVGK	2	STRAP_MOUSE	1.21703e-16
GAVWGATLNKDATK	2	STRAP_MOUSE	7.48085e-17
VVGELAQQMIGYNLATK	2	SUCB2_MOUSE	3.49513e-10
EGAASLAGSC+57.021GC+57.021GTPQR	2	SUMF1_MOUSE	2.75868e-15
NYPVWQHITLTTLR	2	SYLC_MOUSE	9.89445e-17
TEPGVPVSLVNPQPSSGHFSTK	2	SYLC_MOUSE	2.85336e-18
LLIDEAIQKC+57.021DGER	2	SYSC_MOUSE	2.32502e-17
VDKGGDPALIRETQEKR	2	SYSC_MOUSE	2.20496e-17
YAGLSTC+57.021FR	2	SYSC_MOUSE	7.39194e-10
RLPC+57.021NHIFHTSC+57.021LR	2	SYVN1_MOUSE	6.50752e-15
IEKKYDEELEER	2	TAGL_MOUSE	1.02829e-15
LINSLYPEGQAPVKK	2	TAGL2_MOUSE	7.24016e-18
NFSDNQLQEGKNVIGLQMGTNR	2	TAGL2_MOUSE	7.9904e-23
WLKDGTVLC+57.021K	2	TAGL2_MOUSE	4.06302e-14
ALAGC+57.021DFLTISPK	2	TALDO_MOUSE	1.95022e-16
HSLGQEVIGIGGSQDESEVPVRER	2	TB182_MOUSE	2.86097e-17
INVYYNEATGNKYVPR	2	TBB2B_MOUSE	1.71512e-22
TIPGKQQLLIGAYAK	2	TCPH_MOUSE	9.36373e-19
DGNVLLHEMQIQHPTASIIAK	2	TCPW_MOUSE	4.25223e-26
MLVSGAGDIKLTK	2	TCPW_MOUSE	3.62809e-16
QADLYISEGLHPR	2	TCPW_MOUSE	2.55612e-16
EAQDKVAVLSQNRAEHAQK	2	THIC_MOUSE	2.5056e-13
AAPTEPPEAPEATAAGGVTSK	2	TKFC_MOUSE	2.81152e-11
VLDPFTIKPLDR	2	TKT_MOUSE	1.17099e-15
LGLSTLGELKQNLSR	2	TPD54_MOUSE	3.30677e-17
LC+57.021RGDSSGHNVC+57.021DKSPLER	2	TRFM_MOUSE	3.72764e-12
AGC+57.021EC+57.021LNESDEHGFDNC+57.021LRK	2	TXNL1_MOUSE	2.58867e-19
FQNVNSVTLFVQSNQGEEETTR	2	TXNL1_MOUSE	3.73769e-17
IDQYQGADAVGLEEK	2	TXNL1_MOUSE	7.8589e-17
IFINLPR	2	TXNL1_MOUSE	1.47173e-09
NTLPTKETIEQEKRSEIS	2	TYB10_MOUSE	8.0235e-16
TETQEKNPLPSKETIEQEKQAGES	2	TYB4_MOUSE	1.64985e-16
SIEIPRPVDGVEVPGC+57.021GK	2	U2AF2_MOUSE	5.495e-13
FYADLAPEAR	2	UAP1L_MOUSE	4.8634e-12
IEC+57.021GPKYPEAPPSVR	2	UB2V1_MOUSE	2.58997e-18
IYSLKIEC+57.021GPKYPEAPPSVR	2	UB2V1_MOUSE	1.78829e-11
IHVSDQELQSANASVDDSRLEELK	2	UBA1_MOUSE	1.44451e-23
KPLLESGTLGTK	2	UBA1_MOUSE	9.0611e-15
LAGTQPLEVLEAVQR	2	UBA1_MOUSE	1.11036e-15
NGSEADIDESLYSR	2	UBA1_MOUSE	9.19643e-16
QFLFRPWDVTK	2	UBA1_MOUSE	1.0239e-15
QMNPYIQVTSHQNR	2	UBA1_MOUSE	2.94229e-18
SPPSVKQNSLDEDLIR	2	UBA1_MOUSE	2.66903e-19
VLGPYTFSIC+57.021DTSNFSDYIR	2	UBA1_MOUSE	1.31261e-21
LLAEPVPGIKAEPDESNAR	2	UBE2N_MOUSE	7.2441e-21
LSGGGDWHIAYVLLYGPR	2	UBP14_MOUSE	1.59079e-16
TSPADHGGSVGSESGGSAVDSVAGEHSVSGR	2	UBR4_MOUSE	1.47303e-19
SSPPATDPGPVPSSPSQEPPTKR	2	UBXN1_MOUSE	1.05041e-11
C+57.021LVLTGFGGYDKVK	2	VAT1_MOUSE	9.29224e-19
QIYPPINVLPSLSR	2	VATB2_MOUSE	4.60944e-15
EAAALGSHGSC+57.021SSEVEKETR	2	VATG1_MOUSE	1.89201e-20
VNNSSLIGVGYTQTLRPGVK	2	VDAC2_MOUSE	1.01016e-16
SQTQSLNTPGPTLSHPR	2	VINEX_MOUSE	2.75475e-15
AVSTC+57.021AHLFWSGR	2	VPS35_MOUSE	1.02835e-16
SVGDGETVEFDVVEGEKGAEAANVTGPGGVPVQGSK	2	YBOX1_MOUSE	1.94739e-35
NDTKEDVFVHQTAIKK	2	YBOX3_MOUSE	3.85095e-15
ASDDLGEPDVFATAPFR	2	YJ005_MOUSE	1.63035e-13
LIHPDEDISLEER	2	ZN207_MOUSE	7.9569e-11
VNPFRPGDSEPPVAAGAQR	2	ZYX_MOUSE	5.72416e-15
AVTELNEPLSNEDR	1	1433F_MOUSE	3.00151e-14
AVTELNEPLSNEDRNLLSVAYK	1	1433F_MOUSE	4.51587e-18
LAEQAERYDDMASAMK	1	1433F_MOUSE	3.82901e-20
NSVVEASEAAYKEAFEISK	1	1433F_MOUSE	1.43804e-17
HMLPTVLR	1	2AAA_MOUSE	1.46969e-11
LNIISNLDC+57.021VNEVIGIR	1	2AAA_MOUSE	6.23761e-17
MAGDPVANVR	1	2AAA_MOUSE	1.44441e-13
NLC+57.021SDDTPMVR	1	2AAA_MOUSE	5.42231e-13
NLC+57.021SDDTPMVRR	1	2AAA_MOUSE	1.11081e-12
TSAC+57.021GLFSVC+57.021YPR	1	2AAA_MOUSE	3.49794e-18
VLAMSGDPNYLHR	1	2AAA_MOUSE	2.17691e-13
QVPVVQAYAFGK	1	5NTD_MOUSE	2.19902e-16
VVQLEVLC+57.021TK	1	5NTD_MOUSE	3.37573e-13
ILEDKEGTLPAALVQPR	1	6PGL_MOUSE	9.45516e-18
IVAPISDSPKPPPQR	1	6PGL_MOUSE	2.57253e-12
LLSVPFEK	1	6PGL_MOUSE	1.0843e-10
LVPFDHAESTYGLYR	1	6PGL_MOUSE	4.60556e-18
WTLGFC+57.021DER	1	6PGL_MOUSE	1.41975e-13
MDVC+57.021ETHLHWHTVAK	1	A4_MOUSE	2.14482e-13
THTHIVIPYR	1	A4_MOUSE	3.57016e-11
LNYAENLLR	1	AACS_MOUSE	3.99912e-12
VVLIPYVLPR	1	AACS_MOUSE	1.21405e-12
AQATPSQPLQSSQPK	1	AAK1_MOUSE	3.05299e-11
LTDPIPTTETSIAPR	1	AAK1_MOUSE	2.15181e-17
VQTTPPPTIQGQK	1	AAK1_MOUSE	2.43458e-10
IAATILTSPDLRK	1	AATM_MOUSE	9.61353e-14
ILIRPLYSNPPLNGAR	1	AATM_MOUSE	4.67339e-10
ISVAGVTSGNVGYLAHAIHQVTK	1	AATM_MOUSE	1.79803e-23
VGAFTVVC+57.021KDAEEAKRVESQLK	1	AATM_MOUSE	8.20613e-18
VGASFLQR	1	AATM_MOUSE	7.95913e-11
AIIKPQYVDQIPK	1	ABCE1_MOUSE	1.81678e-15
INKLNSIKDVEQK	1	ABCE1_MOUSE	2.10186e-11
LKPDEGGEVPVLNVSYKPQK	1	ABCE1_MOUSE	5.31415e-15
NVEDLSGGELQR	1	ABCE1_MOUSE	4.7221e-13
AANAAENDFSVSQAEVSSR	1	ABCF1_MOUSE	2.6887e-20
AVAEEPPGLR	1	ABCF1_MOUSE	3.84735e-12
LQGQLEQGDDTAAEKLEK	1	ABCF1_MOUSE	3.62101e-18
ETPPDALILESPFTNIREEAK	1	ABD12_MOUSE	1.78384e-11
VQFIPFHSDLGYR	1	ABD12_MOUSE	2.62616e-11
KPIDYTVLDDVGHGVK	1	ABI1_MOUSE	2.43778e-10
VADYC+57.021ENNYIQATDKR	1	ABI1_MOUSE	2.6897e-17
ITSENPDEGFKPSSGTVQELNFR	1	ACACA_MOUSE	1.90448e-14
LGTPELSPTER	1	ACACA_MOUSE	6.97421e-10
VSALNSVHC+57.021EHVEDEGESR	1	ACACA_MOUSE	9.70076e-23
GIAFEDVRVPKENVLIGEGAGFK	1	ACADM_MOUSE	9.95439e-15
TRPTVAAGAVGLAQR	1	ACADM_MOUSE	2.0188e-12
AKWDSWNKLK	1	ACBP_MOUSE	3.66239e-11
LKTQPTDEEMLFIYSHFK	1	ACBP_MOUSE	7.22399e-13
TYVEKVDELKK	1	ACBP_MOUSE	3.93039e-15
IGTIYEGASNIQLNTIAK	1	ACDSB_MOUSE	2.33526e-13
YYASEVAGLTTSK	1	ACDSB_MOUSE	1.82817e-17
EAYPEEAYIADLDAK	1	ACLY_MOUSE	1.18269e-19
GVTIIGPATVGGIKPGC+57.021FK	1	ACLY_MOUSE	3.57626e-21
IGNTGGMLDNILASK	1	ACLY_MOUSE	1.98515e-16
LLVGVDEKLNTEDIKR	1	ACLY_MOUSE	2.06067e-12
LYRPGSVAYVSR	1	ACLY_MOUSE	5.03209e-13
MIVVLGEIGGTEEYKIC+57.021R	1	ACLY_MOUSE	4.13792e-21
SGASLKLTLLNPK	1	ACLY_MOUSE	1.25377e-10
SGGMSNELNNIISR	1	ACLY_MOUSE	1.22944e-14
TASFSESRADEVAPAKK	1	ACLY_MOUSE	5.08417e-11
TIAIIAEGIPEALTR	1	ACLY_MOUSE	1.00337e-13
YIC+57.021TTSAIQNR	1	ACLY_MOUSE	2.89535e-15
AKDINQEVYNFLATAGAK	1	ACON_MOUSE	1.01127e-15
C+57.021TTDHISAAGPWLK	1	ACON_MOUSE	7.02796e-11
DVGGIVLANAC+57.021GPC+57.021IGQWDRK	1	ACON_MOUSE	1.08911e-16
GKC+57.021TTDHISAAGPWLK	1	ACON_MOUSE	2.05142e-11
IVYGHLDDPANQEIERGK	1	ACON_MOUSE	3.01738e-15
VAMSHFEPSEYIR	1	ACON_MOUSE	8.6904e-16
VAVPSTIHC+57.021DHLIEAQVGGEKDLRR	1	ACON_MOUSE	1.76397e-21
VGLIGSC+57.021TNSSYEDMGR	1	ACON_MOUSE	4.43569e-14
WVVIGDENYGEGSSR	1	ACON_MOUSE	5.23362e-15
GLAPEQPVTLR	1	ACOT1_MOUSE	7.631e-14
SC+57.021WDEPLSIAVR	1	ACOT1_MOUSE	9.88403e-15
ISIEMHGTLEDQLSHLR	1	ACTN1_MOUSE	5.63249e-18
KQFGAQANVIGPWIQTK	1	ACTN1_MOUSE	7.62818e-12
LRKDDPLTNLNTAFDVAER	1	ACTN1_MOUSE	7.54803e-13
MLDAEDIVGTARPDEK	1	ACTN1_MOUSE	9.40635e-12
AGDTVIPLYIPQC+57.021GEC+57.021K	1	ADHX_MOUSE	8.37251e-12
AGDTVIPLYIPQC+57.021GEC+57.021KFC+57.021LNPK	1	ADHX_MOUSE	7.52373e-11
AKEFGASEC+57.021ISPQDFSK	1	ADHX_MOUSE	1.92213e-18
IIGIDINKDKFAK	1	ADHX_MOUSE	5.10799e-15
AADAHVDAHYYEQNEQPTGTC+57.021AAC+57.021ITGGNR	1	ADK_MOUSE	1.30756e-10
SLVANLAAANC+57.021YKK	1	ADK_MOUSE	2.95613e-17
TGC+57.021TFPEKPDFH	1	ADK_MOUSE	3.87304e-12
VAQWLIQEPHK	1	ADK_MOUSE	3.17012e-13
APQEFTTSHLESGSR	1	ADPGK_MOUSE	5.49307e-19
LGPAPVPVGPLSPESR	1	ADPGK_MOUSE	7.35247e-17
TVGLGDAISAEGLFYSEARPD	1	ADPGK_MOUSE	1.67767e-16
VAGTQAC+57.021ATETIDTNR	1	ADPGK_MOUSE	1.88293e-15
VSLRAPQEFTTSHLESGSR	1	ADPGK_MOUSE	7.67251e-16
AGGVASGLNHVLTNDLTAK	1	ADSV_MOUSE	5.32672e-15
AGGVASGLNHVLTNDLTAKR	1	ADSV_MOUSE	3.50048e-15
ASQVAIGIRDNER	1	ADSV_MOUSE	7.57683e-10
GASQEEEKGAEYVADVLK	1	ADSV_MOUSE	6.3241e-12
LKASQVAIGIRDNER	1	ADSV_MOUSE	3.80777e-11
SLGGQAVQVR	1	ADSV_MOUSE	2.02793e-10
SQLIVVEEGSEPSELMK	1	ADSV_MOUSE	7.65404e-10
VLGRKPELPDGDNDDDVVADISNR	1	ADSV_MOUSE	1.20201e-13
VSQGKEPAHLLSLFK	1	ADSV_MOUSE	7.53596e-18
YSTNTQIQVLPEGGETPIFK	1	ADSV_MOUSE	5.19459e-11
AGAEREFKGLGDC+57.021LVK	1	ADT2_MOUSE	8.32594e-12
LAADVGKAGAEREFK	1	ADT2_MOUSE	3.95459e-14
AFVRPSGTEDIVR	1	AGM1_MOUSE	3.10129e-17
LNHLC+57.021GADFVK	1	AGM1_MOUSE	4.26045e-12
TNAQHLDHIMFR	1	AGM1_MOUSE	7.29946e-13
YGQATVEGYC+57.021QK	1	AGM1_MOUSE	6.72386e-17
YYFEGIKQTFGYGAR	1	AHSA1_MOUSE	3.25519e-14
KVETDHIVTAVGLEPNVELAK	1	AIFM1_MOUSE	1.93834e-10
SNIWVAGDAAC+57.021FYDIK	1	AIFM1_MOUSE	6.41308e-12
KHPDADSLYVEEVDVGEAAPR	1	AIMP1_MOUSE	8.65405e-13
TVVSGLVNHVPLEQMQNR	1	AIMP1_MOUSE	4.90161e-13
EYQDLLNVK	1	AINX_MOUSE	3.14887e-12
NIAEGKDPLEGQR	1	AIP_MOUSE	3.12816e-12
AVLTVVKDEDHGILDQFSR	1	AKAP2_MOUSE	3.79048e-20
SVNVSLTQEELDSGLDELSVR	1	AKAP2_MOUSE	1.43052e-21
SALQSQSNDLLEEVR	1	AKAP9_MOUSE	4.06505e-15
SEADASATTC+57.021APEDC+57.021AR	1	AKAP9_MOUSE	2.35729e-14
FLFPEGIK	1	AL1L1_MOUSE	7.02422e-11
HGSIIYHPSLLPR	1	AL1L1_MOUSE	2.52096e-16
AMVEAVQLIADGK	1	AL1L2_MOUSE	4.42398e-14
AMVEAVQLIADGKAPR	1	AL1L2_MOUSE	7.53575e-17
ANNTEYGLASGVFTR	1	AL1L2_MOUSE	4.18577e-17
AVAAAKDAFENGEWGR	1	AL1L2_MOUSE	1.68011e-11
EESFGPIMVISK	1	AL1L2_MOUSE	1.46661e-15
ENAEVSWDQPAEGLHNWIR	1	AL1L2_MOUSE	1.29099e-18
FAELTVK	1	AL1L2_MOUSE	5.35613e-10
FGDFIQK	1	AL1L2_MOUSE	1.962e-10
FQNGDIDGVLQR	1	AL1L2_MOUSE	1.23748e-12
ILSNTPVIEDSTDFFK	1	AL1L2_MOUSE	3.22945e-16
LFVEEAIHDEFVTR	1	AL1L2_MOUSE	1.54967e-18
QSGFGKDLGEEALNEYLK	1	AL1L2_MOUSE	1.01192e-16
TPQPEEGATYEGIQK	1	AL1L2_MOUSE	3.35668e-13
VSLELGGKSPLIIFSDC+57.021DLEK	1	AL1L2_MOUSE	1.4954e-15
VSYASLADVDR	1	AL1L2_MOUSE	7.56421e-15
FQDEEEVFEWNNEVK	1	AL7A1_MOUSE	1.47905e-14
GEVITTYC+57.021PANNEPIAR	1	AL7A1_MOUSE	7.0063e-16
LFLHESIHNEVVDRLR	1	AL7A1_MOUSE	1.54354e-14
GIKKPFTEVIR	1	ALAT2_MOUSE	8.34376e-13
VLC+57.021IINPGNPTGQVQSR	1	ALAT2_MOUSE	4.51979e-14
AAFQLGSPWR	1	ALDH2_MOUSE	6.72757e-12
AAFQLGSPWRR	1	ALDH2_MOUSE	2.83054e-11
ELGEYGLQAYTEVK	1	ALDH2_MOUSE	3.42147e-18
KTFPTVNPSTGEVIC+57.021QVAEGNKEDVDKAVK	1	ALDH2_MOUSE	1.7774e-21
TEQGPQVDETQFK	1	ALDH2_MOUSE	2.14759e-14
TEQGPQVDETQFKK	1	ALDH2_MOUSE	1.23123e-10
TFVQENVYDEFVER	1	ALDH2_MOUSE	1.72888e-19
VVGNPFDSRTEQGPQVDETQFK	1	ALDH2_MOUSE	1.41176e-17
VVGNPFDSRTEQGPQVDETQFKK	1	ALDH2_MOUSE	7.0884e-19
LSQIGVENTEENRR	1	ALDOC_MOUSE	9.81681e-10
RLSQIGVENTEENRR	1	ALDOC_MOUSE	2.45801e-10
MPTLGLGTWK	1	ALDR_MOUSE	1.909e-11
SPPGQVTEAVKVAIDLGYR	1	ALDR_MOUSE	1.38278e-20
TIGVSNFNPLQIER	1	ALDR_MOUSE	4.04415e-18
WLVQVPR	1	AMPD2_MOUSE	1.21539e-10
YLQQLAEKPLETR	1	AMPD2_MOUSE	8.50485e-16
GITFDSGGISIK	1	AMPL_MOUSE	1.62962e-11
QVIDC+57.021QLADVNNLGK	1	AMPL_MOUSE	2.2745e-19
SAGVDDQENWHEGKENIR	1	AMPL_MOUSE	2.02681e-19
TFYGLHQDFPSVVVVGLGKR	1	AMPL_MOUSE	3.72386e-18
TKGLVLGIYAK	1	AMPL_MOUSE	2.08311e-10
HVESIGDPEHISR	1	AMRP_MOUSE	2.77659e-12
KVSHQGYGSTTEFEEPR	1	AMRP_MOUSE	6.95511e-12
LKHVESIGDPEHISR	1	AMRP_MOUSE	5.15698e-11
LNQLWEK	1	AMRP_MOUSE	5.14381e-10
IKDLSTIEPLKKLENLK	1	AN32A_MOUSE	1.02979e-11
NRTPSDVKELVLDNC+57.021K	1	AN32A_MOUSE	1.5315e-12
SLDLFNC+57.021EVTNLNAYRENVFK	1	AN32A_MOUSE	2.02826e-16
AVDENNESTAC+57.021FLIR	1	ANFY1_MOUSE	8.00121e-17
HGLANLTAELLQQGANPNLQTEEALPVPK	1	ANFY1_MOUSE	7.38563e-13
NKWGETPLHTAC+57.021R	1	ANFY1_MOUSE	7.34996e-13
LSETVNEGTSNSLSTC+57.021TK	1	ANR17_MOUSE	5.0608e-19
LTSSVSC+57.021ALDEAAAALTR	1	ANR17_MOUSE	5.07001e-11
SLAEAC+57.021SEGDVNAVR	1	ANR17_MOUSE	7.34308e-15
TGLTPLMEAASGGYAEVGR	1	ANR17_MOUSE	6.74535e-13
EGVIIEILASR	1	ANXA8_MOUSE	4.2965e-11
FITILC+57.021TR	1	ANXA8_MOUSE	4.15544e-11
DC+57.021PLNTEAASNKLQSSNIFTVAKR	1	AP1B1_MOUSE	5.27695e-21
GLEISGTFTR	1	AP1B1_MOUSE	3.00812e-12
IQPGNPSFTLSLK	1	AP1B1_MOUSE	1.5849e-15
LLSTDPVAAK	1	AP1B1_MOUSE	5.44395e-13
SVELEDVKFHQC+57.021VR	1	AP1M1_MOUSE	2.00391e-14
YITQNGDYQLR	1	AP1M1_MOUSE	1.83102e-10
ALQVGC+57.021LLR	1	AP2A1_MOUSE	2.47508e-10
LLQC+57.021YPPPEDAAVKGR	1	AP2A1_MOUSE	1.78415e-17
NVEGQDMLYQSLK	1	AP2B1_MOUSE	1.26779e-14
GLSRQPSLSAAC+57.021LGPEVTTQYGGLYR	1	APEH_MOUSE	9.05871e-13
SALYYVDLSGGKC+57.021ELLSDESLAVC+57.021SPR	1	APEH_MOUSE	3.90786e-17
LAAQFIPK	1	API5_MOUSE	6.8653e-11
PTVEELYR	1	API5_MOUSE	2.58743e-11
LLLSSETPIEGKK	1	APMAP_MOUSE	3.65713e-12
TRDDEPTC+57.021GRPLGIR	1	APMAP_MOUSE	2.10005e-18
VVKLENGEIETIAR	1	APMAP_MOUSE	1.4216e-10
YSLVLEVSDSGAFRR	1	APMAP_MOUSE	7.19659e-11
NSVSQISVLSGGK	1	ARC1B_MOUSE	1.83491e-16
SLESALKDLK	1	ARC1B_MOUSE	7.41169e-12
VAWVSHDSTVC+57.021LVDADKK	1	ARC1B_MOUSE	9.3665e-12
DKVATLAEGKEWSLESSPAQNWTPPQPK	1	ARFG1_MOUSE	9.19773e-11
FREFLETQDDYEPSWSLQDKYSSR	1	ARFG1_MOUSE	1.34897e-22
IFDDVSSGVSQLASK	1	ARFG1_MOUSE	1.14852e-17
SPSSDSWTC+57.021ADASTGR	1	ARFG1_MOUSE	3.44312e-18
SPSSDSWTC+57.021ADASTGRR	1	ARFG1_MOUSE	5.63484e-16
VATLAEGKEWSLESSPAQNWTPPQPK	1	ARFG1_MOUSE	1.40111e-11
SQLDLFDDVGTFASGPPK	1	ARFG2_MOUSE	4.78126e-21
VSNQSFTEIER	1	ARFG2_MOUSE	7.22304e-15
AAPEVSSIIK	1	ARFG3_MOUSE	7.12565e-12
LAYKDLEISR	1	ARFG3_MOUSE	5.93638e-13
LSTSSSISSADLFDEQR	1	ARFG3_MOUSE	1.40939e-16
SGISHSVTSDMQTIEQESPTLAKPR	1	ARFG3_MOUSE	1.14392e-16
ELVPPDTLLSLPK	1	ARHG1_MOUSE	3.24683e-10
FC+57.021AFVQEAESRPR	1	ARHG1_MOUSE	1.98535e-15
HLKVEADAEKPGPADR	1	ARHG1_MOUSE	1.06268e-11
LLNDLLPFC+57.021RPGPEGQLAATALQK	1	ARHG1_MOUSE	1.95561e-11
LTKYPLLLQSIGQNTEESTER	1	ARHG1_MOUSE	5.73248e-21
QILLSTEEDSGAGPPRDGDGVPGGR	1	ARHG1_MOUSE	8.82388e-12
WNRGEPSAPDC+57.021R	1	ARHG1_MOUSE	7.49833e-11
ILLLGLDNAGK	1	ARL3_MOUSE	6.23224e-13
QLASEDISHITPTQGFNIK	1	ARL3_MOUSE	5.66842e-13
C+57.021GYAGSNFPEHIFPALVGRPIIR	1	ARP2_MOUSE	1.00908e-19
HLWDYTFGPEKLNIDTR	1	ARP2_MOUSE	2.2585e-18
KVVVC+57.021DNGTGFVK	1	ARP2_MOUSE	2.8511e-15
VVVC+57.021DNGTGFVK	1	ARP2_MOUSE	2.66253e-15
DREVGIPPEQSLETAK	1	ARP3_MOUSE	8.89737e-12
DYEEIGPSIC+57.021R	1	ARP3_MOUSE	7.739e-14
LGYAGNTEPQFIIPSC+57.021IAIK	1	ARP3_MOUSE	2.24009e-12
LGYAGNTEPQFIIPSC+57.021IAIKESAK	1	ARP3_MOUSE	5.86404e-21
LPAC+57.021VVDC+57.021GTGYTK	1	ARP3_MOUSE	7.61222e-16
NIVLSGGSTMFR	1	ARP3_MOUSE	3.44358e-11
TLTGTVIDSGDGVTHVIPVAEGYVIGSC+57.021IK	1	ARP3_MOUSE	2.21771e-23
YSYVC+57.021PDLVK	1	ARP3_MOUSE	1.3346e-14
NC+57.021FASVFEK	1	ARPC2_MOUSE	1.63363e-13
VTVVFSTVFKDDDDVVIGK	1	ARPC2_MOUSE	2.72552e-12
AYLQQLR	1	ARPC3_MOUSE	7.11311e-10
LIGNMALLPLR	1	ARPC3_MOUSE	1.60669e-13
VFDPQSDKPSKWWTC+57.021FVK	1	ARPC3_MOUSE	7.05877e-12
ATLQAALC+57.021LENFSSQVVER	1	ARPC4_MOUSE	8.94822e-18
IVAEEFLK	1	ARPC4_MOUSE	1.01409e-10
SSKELLLQPVTISR	1	ARPC4_MOUSE	6.2021e-13
ESLQNVHEDVSSR	1	AS3MT_MOUSE	1.58544e-15
TSADLQTNAC+57.021VTR	1	AS3MT_MOUSE	7.11785e-15
GNLAYATSTGGIVNK	1	ASGL1_MOUSE	2.53089e-15
VGDSPC+57.021IGAGGYADNNLGAVSTTGHGESILK	1	ASGL1_MOUSE	1.20653e-14
AMTEDGFLAVC+57.021SEAK	1	ASNS_MOUSE	1.43212e-18
EAFSDGITSVK	1	ASNS_MOUSE	1.2331e-14
ETFEDC+57.021NLLPK	1	ASNS_MOUSE	3.06048e-15
IGC+57.021LLSGGLDSSLVAASLLK	1	ASNS_MOUSE	2.47631e-13
ILFDNAIK	1	ASNS_MOUSE	8.08142e-11
LFPGFDLETVKNNLR	1	ASNS_MOUSE	7.17533e-11
WINATDPSAR	1	ASNS_MOUSE	3.886e-13
FDSGLNKKEVTVEC+57.021HIAGTR	1	AT1B3_MOUSE	1.42236e-22
HVGYRQPLVAVQVK	1	AT1B3_MOUSE	2.78227e-10
YFPYYGK	1	AT1B3_MOUSE	1.70505e-11
AKDIVPGDIVEIAVGDKVPADIR	1	AT2A2_MOUSE	2.10664e-20
AMGVVVATGVNTEIGK	1	AT2A2_MOUSE	3.86794e-16
DIVPGDIVEIAVGDKVPADIR	1	AT2A2_MOUSE	3.43563e-16
EFTLEFSR	1	AT2A2_MOUSE	4.33378e-11
GAPEGVIDRC+57.021THIR	1	AT2A2_MOUSE	4.53351e-14
IMSVIREWGSGSDTLR	1	AT2A2_MOUSE	4.2537e-13
MNVFDTELKGLSKIER	1	AT2A2_MOUSE	1.0144e-12
NYLEQPGKEC+57.021VQPATK	1	AT2A2_MOUSE	5.87697e-10
STTLRVDQSILTGESVSVIK	1	AT2A2_MOUSE	2.2075e-12
TVEEVLGHFGVNESTGLSLEQVK	1	AT2A2_MOUSE	1.74791e-13
TVEEVLGHFGVNESTGLSLEQVKK	1	AT2A2_MOUSE	3.25218e-17
GIIDSTVSEQR	1	AT2B1_MOUSE	1.09197e-13
KIQESYGDVYGIC+57.021TK	1	AT2B1_MOUSE	1.00901e-10
LKTSPNEGLSGNPADLERR	1	AT2B1_MOUSE	2.88774e-16
TSPNEGLSGNPADLERR	1	AT2B1_MOUSE	3.67881e-13
IYQGEDLPHPK	1	ATLA3_MOUSE	1.08851e-09
SMLQATAEANNLAAAASAK	1	ATLA3_MOUSE	9.45186e-11
ANVAKPGLVDDFEKK	1	ATP5H_MOUSE	1.61887e-10
IQEYEKQLEK	1	ATP5H_MOUSE	2.26277e-13
SC+57.021AEFVSGSQLR	1	ATP5H_MOUSE	4.25361e-14
SWNETFHAR	1	ATP5H_MOUSE	2.23964e-12
FDDPKFEVIDKPQS	1	ATP5J_MOUSE	9.5914e-15
LFVDKIR	1	ATP5J_MOUSE	7.93465e-10
QASGGPVDIGPEYQQDLDRELYK	1	ATP5J_MOUSE	9.07882e-21
HLIIGVSSDR	1	ATPG_MOUSE	1.02462e-10
VYGTGSLALYEK	1	ATPG_MOUSE	5.24652e-16
LVRPPVQVYGIEGR	1	ATPO_MOUSE	2.47142e-18
VSLAVLNPYIK	1	ATPO_MOUSE	2.66397e-14
YATALYSAASKEK	1	ATPO_MOUSE	1.07458e-16
LIGNLC+57.021YK	1	ATX10_MOUSE	2.11414e-09
NAC+57.021IEC+57.021SVNQNSIR	1	ATX10_MOUSE	2.86202e-17
NLTEDNSQNQDVIAK	1	ATX10_MOUSE	6.65495e-19
DAFTDSALSAK	1	ATX2_MOUSE	1.66983e-13
GLPQPTISFDGIYANVR	1	ATX2_MOUSE	6.58703e-14
TSPAGGTWSSVVSGVPR	1	ATX2_MOUSE	2.08215e-15
AAPSPAPAEPAAPK	1	BAG3_MOUSE	3.84955e-15
SGTPVHC+57.021PSPIR	1	BAG3_MOUSE	1.03646e-13
SQSPAASDC+57.021SSSSSSASLPSSGR	1	BAG3_MOUSE	5.40203e-16
THYPAQQGEYQPQQPVYHK	1	BAG3_MOUSE	1.51844e-12
VQTILEKLEQK	1	BAG3_MOUSE	4.59405e-14
VSSAPIPC+57.021PSPSPAPSAVPSPPKNVAAEQK	1	BAG3_MOUSE	6.67211e-12
DIQTLLSR	1	BAG6_MOUSE	4.79173e-10
DLEAPEVQESYRQQLR	1	BAG6_MOUSE	8.76347e-11
LINLVGESLR	1	BAG6_MOUSE	1.29188e-10
SFFHQHYLGGQEPTPSNIR	1	BAG6_MOUSE	8.67841e-10
KLEKAENEALAMQK	1	BAP31_MOUSE	6.87853e-17
QSEGLTKEYDRLLEEHAK	1	BAP31_MOUSE	8.76626e-11
GSEEVAETFR	1	BCAT1_MOUSE	2.11462e-13
HLTMDDLATALEGNRVK	1	BCAT1_MOUSE	2.56647e-11
LFRPDLNMDR	1	BCAT1_MOUSE	3.41739e-14
HRLVNEC+57.021LAEELPHIHAFEQK	1	BOLA2_MOUSE	2.223e-14
TLTPEQWTR	1	BOLA2_MOUSE	3.69019e-13
VLVVSAKFEGKPLLQR	1	BOLA2_MOUSE	1.40973e-16
LGVNNISGIEEVNMFTNQGTVIHFNNPK	1	BTF3_MOUSE	5.43869e-11
TATADDKKLQFSLK	1	BTF3_MOUSE	3.41498e-13
TATADDKKLQFSLKK	1	BTF3_MOUSE	3.74782e-15
ASQAPSSFQLLYDLK	1	C1TC_MOUSE	8.18372e-12
AYTEEDLDLVEK	1	C1TC_MOUSE	1.39122e-14
AYTEEDLDLVEKGFSNLRK	1	C1TC_MOUSE	6.40076e-16
EIGLLTEEVELYGETK	1	C1TC_MOUSE	3.03197e-19
FSDIQIR	1	C1TC_MOUSE	1.03103e-09
GDLNDC+57.021FIPC+57.021TPK	1	C1TC_MOUSE	6.54857e-16
TDPTTLTDDEINR	1	C1TC_MOUSE	9.77266e-14
TPVPSDIAISR	1	C1TC_MOUSE	1.48096e-13
VLDTNDRFLR	1	C1TC_MOUSE	9.14909e-14
YSGLQPHVVVLVATVR	1	C1TC_MOUSE	6.61554e-18
DFTLPISDVR	1	C1TM_MOUSE	4.80277e-13
EIGLLADEIEIYGK	1	C1TM_MOUSE	1.02349e-16
GDAPEC+57.021FVSPLAK	1	C1TM_MOUSE	5.67553e-12
KITIGQGSTEKGYSR	1	C1TM_MOUSE	1.24783e-14
LGIHKTDPSTLTEEEVRK	1	C1TM_MOUSE	5.70402e-16
LNIDPATITWQR	1	C1TM_MOUSE	1.13689e-14
LQPLSPVPSDIEISR	1	C1TM_MOUSE	8.731e-17
LVPLVNGVREFSEIQLSR	1	C1TM_MOUSE	1.273e-10
THLSLSHEPDKKGVPR	1	C1TM_MOUSE	8.6796e-13
VIAQTVYGAKDIELSPEAQSK	1	C1TM_MOUSE	1.16432e-22
VNSFAC+57.021LRQPSQGPTFGVK	1	C1TM_MOUSE	3.23253e-19
APVPTGEVYFADSFDRGSLSGWILSK	1	CALX_MOUSE	2.29621e-14
C+57.021ESAPGC+57.021GVWQRPMIDNPNYK	1	CALX_MOUSE	3.74239e-10
C+57.021ESAPGC+57.021GVWQRPMIDNPNYKGK	1	CALX_MOUSE	3.86931e-12
GSLSGWILSK	1	CALX_MOUSE	1.10258e-11
HAKRPDADLKTYFTDKK	1	CALX_MOUSE	4.09702e-12
KIPNPDFFEDLEPFK	1	CALX_MOUSE	1.19266e-14
LNKPFLFDTKPLIVQYEVNFQNGIEC+57.021GGAYVK	1	CALX_MOUSE	1.13063e-16
VTYKAPVPTGEVYFADSFDR	1	CALX_MOUSE	3.98125e-19
VVDDWANDGWGLK	1	CALX_MOUSE	2.11412e-18
VVDDWANDGWGLKK	1	CALX_MOUSE	1.572e-18
NFFLTTR	1	CAN2_MOUSE	1.20253e-10
RPTEIC+57.021ADPQFIIGGATR	1	CAN2_MOUSE	1.50246e-10
SDTFINLR	1	CAN2_MOUSE	3.73054e-11
WNDNC+57.021PSWNTVDPEVR	1	CAN2_MOUSE	7.57299e-18
ALLATASQC+57.021QQPAGNK	1	CAP1_MOUSE	8.41139e-14
AVGRLEAVSHTSDMHC+57.021GYGDSPSK	1	CAP1_MOUSE	1.93959e-14
NSLDC+57.021EIVSAK	1	CAP1_MOUSE	1.09113e-14
SGPKPFSAPKPQTSPSPKPATKKEPALLELEGK	1	CAP1_MOUSE	6.97817e-14
SSEMNVLIPTEGGDFNEFPVPEQFK	1	CAP1_MOUSE	9.09357e-19
VENQENVSNLVIDDTELK	1	CAP1_MOUSE	4.19796e-16
VPTISINKTDGC+57.021HAYLSK	1	CAP1_MOUSE	1.07424e-14
ESPIFKQFFK	1	CAPG_MOUSE	1.68724e-12
EVQGNESDLFMSYFPR	1	CAPG_MOUSE	9.61506e-21
QAALQVADGFISR	1	CAPG_MOUSE	1.3153e-16
VSDATGQMNLTK	1	CAPG_MOUSE	1.13695e-16
LNQDQLDAVSKYQEVTNNLEFAK	1	CAPR1_MOUSE	1.1765e-18
LNQDQLDAVSKYQEVTNNLEFAKELQR	1	CAPR1_MOUSE	4.88483e-23
SSGPPPPSGSSGSEAAAGAAAPASQHPATGTGAVQTEAMK	1	CAPR1_MOUSE	7.61103e-11
YQEVTNNLEFAK	1	CAPR1_MOUSE	1.35007e-16
DKVVGKDYLLC+57.021DYNR	1	CAPZB_MOUSE	3.2602e-16
DKVVGKDYLLC+57.021DYNRDGDSYR	1	CAPZB_MOUSE	1.53194e-21
GC+57.021WDSIHVVEVQEK	1	CAPZB_MOUSE	3.50554e-13
STLNEIYFGK	1	CAPZB_MOUSE	2.41532e-13
SVQTFADKSKQEALKNDLVEALK	1	CAPZB_MOUSE	1.36211e-11
RTPQPVSIKPPPPEVVSR	1	CASC3_MOUSE	1.41012e-17
TSFRPVEVAGQHGGR	1	CASC3_MOUSE	9.06176e-14
FNSANEDNVTQVR	1	CATA_MOUSE	2.96847e-18
GAGAFGYFEVTHDITR	1	CATA_MOUSE	1.98552e-09
IQALLDKYNAEKPK	1	CATA_MOUSE	4.05099e-12
LVNADGEAVYC+57.021K	1	CATA_MOUSE	1.24713e-15
FDQTFSAEWHQWK	1	CATL1_MOUSE	3.92447e-13
RLYGTNEEEWRR	1	CATL1_MOUSE	3.09604e-12
IVEAAENEYQTAISENYQTMSDTTFK	1	CAZA2_MOUSE	5.35917e-12
LLLNNDNLLR	1	CAZA2_MOUSE	8.33085e-13
FHQLDIDNPQSIR	1	CBR1_MOUSE	6.79797e-12
IGVTVLSR	1	CBR1_MOUSE	1.42642e-10
ILLNAC+57.021C+57.021PGWVR	1	CBR1_MOUSE	1.0693e-16
KFSGDVVLAARDEERGQTAVQK	1	CBR1_MOUSE	4.82765e-11
KVEEAEPEEFVVEK	1	CBX3_MOUSE	2.185e-13
SKKVEEAEPEEFVVEK	1	CBX3_MOUSE	1.83794e-10
VVNGKVEYFLK	1	CBX3_MOUSE	1.13318e-14
KLKELEVAESDGQVELER	1	CDC37_MOUSE	1.61961e-15
NMPWNVDTLSKDGFSK	1	CDC37_MOUSE	9.54497e-12
SGEAKEGEEAGPGDPLLEAVPK	1	CDC37_MOUSE	2.67881e-14
SMVNTKPEKAEEDSEEAREQK	1	CDC37_MOUSE	2.0968e-16
LAELNAEDQNRWDFNFQQDVPLRGPGR	1	CDN1C_MOUSE	4.09962e-25
LASSDTFPVIAR	1	CDN1C_MOUSE	1.64745e-15
LQLGPRPPPVAVAVIPR	1	CDN1C_MOUSE	2.10868e-19
SLFGPVDHEELGR	1	CDN1C_MOUSE	6.77354e-16
TAQENKASNDVPPGC+57.021PSPNVAPGVGAVEQTPR	1	CDN1C_MOUSE	2.73054e-11
AITKDENEWKEFEQREVDYSGLR	1	CDV3_MOUSE	3.96965e-19
EVDYSGLR	1	CDV3_MOUSE	2.83108e-11
KTPQGPPEIYSDTQFPSLQSTAK	1	CDV3_MOUSE	1.33073e-19
SLDNFFAK	1	CDV3_MOUSE	5.52891e-11
LSVGLEDEQDLLEDLDR	1	CGL_MOUSE	1.91115e-19
LVWIETPTNPTLK	1	CGL_MOUSE	1.82288e-14
VVYPGLPSHPQHELAK	1	CGL_MOUSE	5.86203e-16
VVYPGLPSHPQHELAKR	1	CGL_MOUSE	7.67015e-20
QFLEC+57.021AQNQSDVKLC+57.021EGFNEVLR	1	CHCH2_MOUSE	1.82614e-22
ALELDGQSVK	1	CHIP_MOUSE	1.60074e-12
EALENANTNTEVLK	1	CHM4B_MOUSE	2.23221e-17
GGPTPQEAIQR	1	CHM4B_MOUSE	3.09528e-11
GLVYETSVLDPDEGIR	1	CISY_MOUSE	1.23252e-14
GLVYETSVLDPDEGIRFR	1	CISY_MOUSE	8.70426e-18
IVPNILLEQGK	1	CISY_MOUSE	6.34524e-13
IVPNILLEQGKAK	1	CISY_MOUSE	1.72826e-15
ASEEAFVKESKEETPGTEWEK	1	CLCB_MOUSE	3.48728e-10
LQELDAASKVTEQEWR	1	CLCB_MOUSE	4.3814e-15
VAQLC+57.021DFNPK	1	CLCB_MOUSE	1.74234e-14
EEFASTC+57.021PDDEEIELAYEQVAR	1	CLIC1_MOUSE	8.97908e-16
FLDGNELTLADC+57.021NLLPK	1	CLIC1_MOUSE	9.46422e-15
IGNC+57.021PFSQR	1	CLIC1_MOUSE	4.91831e-13
NSNPALNDNLEK	1	CLIC1_MOUSE	2.74643e-16
VLDNYLTSPLPEEVDETSAEDEGISQR	1	CLIC1_MOUSE	4.03516e-14
YLSNAYAREEFASTC+57.021PDDEEIELAYEQVAR	1	CLIC1_MOUSE	1.71001e-19
ESEFRKDADEEKASLQK	1	CLIP1_MOUSE	1.44437e-10
FASTSEEAVSAQTR	1	CLIP1_MOUSE	2.23251e-17
IGFPSTTPAK	1	CLIP1_MOUSE	1.42515e-13
SIGEVTLKAEQSQQQAAR	1	CLIP1_MOUSE	3.85312e-11
SLHSVVQTLESDKVKLELK	1	CLIP1_MOUSE	3.77757e-11
C+57.021GESGHLAKDC+57.021DLQEDAC+57.021YNC+57.021GR	1	CNBP_MOUSE	4.38258e-18
C+57.021GESGHLAKDC+57.021DLQEDEAC+57.021YNC+57.021GR	1	CNBP_MOUSE	2.43485e-13
C+57.021YSC+57.021GEFGHIQKDC+57.021TK	1	CNBP_MOUSE	1.15304e-18
DC+57.021DHADEQKC+57.021YSC+57.021GEFGHIQK	1	CNBP_MOUSE	8.85125e-10
DC+57.021DLQEDAC+57.021YNC+57.021GR	1	CNBP_MOUSE	7.57732e-19
GFQFVSSSLPDIC+57.021YR	1	CNBP_MOUSE	3.59788e-18
GLKDGVILC+57.021TLMNK	1	CNN2_MOUSE	8.58402e-12
GLQSGVDIGVK	1	CNN2_MOUSE	9.27747e-10
SWIEGLTGLSIGPDFQK	1	CNN2_MOUSE	1.73182e-15
YDPQKEAELR	1	CNN2_MOUSE	7.17824e-13
ALVDELEWEIARVDPK	1	CNPY2_MOUSE	2.02084e-09
IDSDISGTLK	1	CNPY2_MOUSE	1.93532e-10
ELGGLGEDANAEEEEGVQK	1	CNPY3_MOUSE	1.05593e-18
GFPGADGVAGPKGPSGER	1	CO1A1_MOUSE	3.84287e-15
GFPGLPGPSGEPGK	1	CO1A1_MOUSE	1.34748e-10
GVVGLPGQRGER	1	CO1A1_MOUSE	7.605e-11
NSVAYMDQQTGNLKK	1	CO1A1_MOUSE	1.27609e-16
SGEYWIDPNQGC+57.021NLDAIK	1	CO1A1_MOUSE	1.68284e-10
SLSQQIENIRSPEGSR	1	CO1A1_MOUSE	5.94813e-15
TGPPGPAGQDGRPGPAGPPGAR	1	CO1A1_MOUSE	6.55389e-14
AVLLQGSNDVELVAEGNSR	1	CO1A2_MOUSE	3.86624e-11
GTPGESGAAGPSGPIGSR	1	CO1A2_MOUSE	1.54327e-13
HGNRGEPGPAGSVGPVGAVGPR	1	CO1A2_MOUSE	2.51789e-16
NSIAYLDEETGSLNK	1	CO1A2_MOUSE	1.59108e-14
GLTGNPGVQGPEGK	1	CO5A2_MOUSE	6.56171e-13
GTQGPPGATGFPGSAGR	1	CO5A2_MOUSE	2.51506e-13
DIANSPHELYR	1	CO6A2_MOUSE	1.16784e-11
NFVINVVNR	1	CO6A2_MOUSE	1.37024e-11
NNYATMRPDSTEIDQDTINR	1	CO6A2_MOUSE	5.59256e-16
ARFPANSISNGGSELC+57.021PK	1	CO9A1_MOUSE	7.49734e-14
GFDGEPGPQGIPGAAGDQGQR	1	CO9A1_MOUSE	1.4454e-09
GIPGPPGPPGTTGLPGELGR	1	CO9A1_MOUSE	5.94017e-11
GLPGSRGPVGPEGSPGIPGK	1	CO9A1_MOUSE	3.64138e-15
GPPGPPGPPGPSGTIGFHDGDPLC+57.021PNSC+57.021PPGR	1	CO9A1_MOUSE	2.29343e-12
GPVGPEGSPGIPGK	1	CO9A1_MOUSE	5.98241e-14
GQIDADGFAVLGK	1	CO9A1_MOUSE	1.51012e-15
VVGSTALQVAYK	1	CO9A1_MOUSE	3.08635e-15
GLVGDRGVPGQPGR	1	CO9A2_MOUSE	1.18631e-12
GPPGEPGPPGPPGPPGVPGSDGIDGDKGPPGK	1	CO9A2_MOUSE	1.47264e-09
DFSLLTVVR	1	COBA2_MOUSE	1.23293e-11
FLYEDQR	1	COBA2_MOUSE	1.46703e-10
GANEDELSPETSPYVK	1	COBA2_MOUSE	1.55076e-13
GDTGAQGLPGPPGEDGERGDDGEIGPR	1	COBA2_MOUSE	1.00735e-11
GLPGTAGGPGLKGNEGPAGPPGPAGSPGER	1	COBA2_MOUSE	9.97157e-10
TGPVGPAGLAGKPGPDGLR	1	COBA2_MOUSE	5.89876e-16
VARPAQLSAPTR	1	COBA2_MOUSE	2.00981e-15
EQTASAPATPLVSK	1	COBL1_MOUSE	7.03612e-16
ITVEKDPDSALGISDGETSPSSK	1	COBL1_MOUSE	8.36347e-16
TFGAPRPYSSSGPSPFALAVVKR	1	COBL1_MOUSE	1.93443e-09
TGSLQLSSTSIGTSSLKR	1	COBL1_MOUSE	4.65515e-18
AVAEPGIQLK	1	COMP_MOUSE	6.66297e-12
DTDLDGFPDEKLR	1	COMP_MOUSE	1.1432e-13
ELQETNAALQDVR	1	COMP_MOUSE	9.91707e-17
NALWHTGDTASQVR	1	COMP_MOUSE	2.88909e-13
NTVMEC+57.021DAC+57.021GMQPAR	1	COMP_MOUSE	2.36922e-14
QVC+57.021TDINEC+57.021ETGQHNC+57.021VPNSVC+57.021VNTR	1	COMP_MOUSE	7.36287e-12
VPNFDQSDSDGDGVGDAC+57.021DNC+57.021PQKDNPDQR	1	COMP_MOUSE	7.48657e-15
WFLQHRPQVGYIR	1	COMP_MOUSE	2.0202e-16
DLQHPNEFIR	1	COPB_MOUSE	1.06415e-10
EAADPLASKLNK	1	COPB_MOUSE	2.48144e-15
EVIKTNNVSEHEDTDKYR	1	COPB_MOUSE	1.44137e-22
LLHEMILVC+57.021DAYRK	1	COPB_MOUSE	1.27892e-11
LVEKPSPLTLAPHDFANIK	1	COPB_MOUSE	1.96222e-15
NAVLAIYTIYR	1	COPB_MOUSE	4.70493e-14
NVTVQPDDPISFMQLTAK	1	COPB_MOUSE	1.62004e-17
SLGEIPIVESEIKK	1	COPB_MOUSE	2.49788e-14
APPVPGAVSGGSGEVDELFDVK	1	COPE_MOUSE	2.27992e-16
KYGVVLDEIKPSSAPELQAVR	1	COPE_MOUSE	1.63003e-10
MFAEYLASENQR	1	COPE_MOUSE	2.71624e-15
VKLSSPEREVERDVFLYR	1	COPE_MOUSE	1.51419e-17
YYDDTYPSVK	1	COPZ1_MOUSE	4.96517e-15
YYDDTYPSVKEQK	1	COPZ1_MOUSE	2.05196e-12
ATEQREPSLYTIK	1	COPZ2_MOUSE	1.02191e-15
AVFILDNDGRR	1	COPZ2_MOUSE	1.06433e-13
TDDSGLTEQSVAQVLQSAK	1	COPZ2_MOUSE	5.92213e-19
TDDSGLTEQSVAQVLQSAKEQIK	1	COPZ2_MOUSE	4.17394e-21
KC+57.021EPIVMTVPR	1	COR1B_MOUSE	6.33881e-14
NVLSDSRPASYSR	1	COR1B_MOUSE	1.20711e-14
RGLEVSKC+57.021EIAR	1	COR1B_MOUSE	5.16675e-12
RNVLSDSRPASYSR	1	COR1B_MOUSE	3.33855e-10
SGASTATAVTDVPSGNLAGAGEAGKLEEVMQELR	1	COR1B_MOUSE	1.85934e-18
VTWDSTFC+57.021AVNPK	1	COR1B_MOUSE	5.29699e-18
AHGSVVKSEDYAFPTYADRR	1	COX41_MOUSE	2.81692e-10
SEDYAFPTYADRR	1	COX41_MOUSE	4.32844e-13
WDYDKNEWKK	1	COX41_MOUSE	9.0951e-12
AASGTKEDPNLVPSISNKR	1	COX5B_MOUSE	2.60737e-10
IVGC+57.021IC+57.021EEDNC+57.021TVIWFWLHKGESQR	1	COX5B_MOUSE	2.70855e-18
NC+57.021TC+57.021GLAEELEREQSK	1	CPIN1_MOUSE	1.02648e-13
SAC+57.021GNC+57.021YLGDAFR	1	CPIN1_MOUSE	3.72818e-17
HPDLKTDGFGIDTC+57.021R	1	CPNS1_MOUSE	1.83561e-12
SHYSNIEANESEEVRQFR	1	CPNS1_MOUSE	5.35568e-13
VVTRHPDLKTDGFGIDTC+57.021R	1	CPNS1_MOUSE	1.6094e-16
ESGQC+57.021TDIDEC+57.021SLEEK	1	CREL2_MOUSE	3.6201e-20
ESGQC+57.021TDIDEC+57.021SLEEKAC+57.021K	1	CREL2_MOUSE	3.7132e-19
TLSKYEFSEIR	1	CREL2_MOUSE	4.58275e-14
C+57.021DKEVYFAER	1	CRIP1_MOUSE	6.5207e-11
VTSLGKDWHRPC+57.021LK	1	CRIP1_MOUSE	4.58029e-17
ASSVTTFTGEPNMC+57.021PR	1	CRIP2_MOUSE	1.54818e-15
TLTPGGHAEHDGKPFC+57.021HKPC+57.021YATLFGPK	1	CRIP2_MOUSE	5.68806e-25
TLTPGGHAEHDGQPYC+57.021HKPC+57.021YGILFGPK	1	CRIP2_MOUSE	8.35672e-11
FLQFAYFK	1	CRTAP_MOUSE	3.70299e-12
SVLADFQQREPYKFLQFAYFK	1	CRTAP_MOUSE	3.11932e-19
FLGTVEKEATFSNPK	1	CSDE1_MOUSE	3.43024e-18
LLPQGTVIFEDISIEHFEGTVTK	1	CSDE1_MOUSE	9.23679e-25
LLTSYGFIQC+57.021SER	1	CSDE1_MOUSE	9.51945e-17
NITLDDASAPR	1	CSDE1_MOUSE	1.08246e-13
SPAAPGQSPTGSVC+57.021YER	1	CSDE1_MOUSE	1.86453e-09
VC+57.021EGPKAVAAPRPDR	1	CSDE1_MOUSE	1.7796e-11
ELAESDFASTFR	1	CSN7A_MOUSE	1.47331e-13
HLSVVTLAAK	1	CSN7A_MOUSE	3.13359e-13
NQRLEVDYSIGR	1	CSN7A_MOUSE	1.7759e-13
NQRLEVDYSIGRDIQR	1	CSN7A_MOUSE	9.65971e-13
VTTAAAAAATSQDPEQHLTELREPASGTNQR	1	CSN7A_MOUSE	1.51214e-16
FIPLSEPAPVPPIPNEQQLAR	1	CSN8_MOUSE	5.81374e-12
KPASGTLDVSLNR	1	CSN8_MOUSE	1.07339e-10
SANSELGGIWSVGQR	1	CSN8_MOUSE	9.04708e-18
GFGYGQGAGALVHAQ	1	CSRP2_MOUSE	2.61028e-11
KNLDSTTVAIHDEEIYC+57.021K	1	CSRP2_MOUSE	1.90721e-10
LGIKPESAQPHRPTTNPNTSK	1	CSRP2_MOUSE	2.98644e-15
TVYHAEEVQC+57.021DGR	1	CSRP2_MOUSE	2.76703e-13
DGAPC+57.021VFGGSVYR	1	CTGF_MOUSE	3.09282e-15
LPSPDC+57.021PFPR	1	CTGF_MOUSE	4.53034e-14
VTNDNTFC+57.021RLEK	1	CTGF_MOUSE	8.01075e-14
GKGPLKNTSDVISAAK	1	CTNA1_MOUSE	1.30952e-16
IAEQVASFQEEK	1	CTNA1_MOUSE	5.72353e-14
IALYC+57.021HQLNIC+57.021SK	1	CTNA1_MOUSE	6.52279e-10
NAGNEQDLGIQYK	1	CTNA1_MOUSE	2.32014e-11
RQQELKDVGNRDQMAAAR	1	CTNA1_MOUSE	6.80671e-10
SKLDAEVSKWDDSGNDIIVLAK	1	CTNA1_MOUSE	8.29596e-10
AAALVLQTIWGYKELR	1	CTND1_MOUSE	2.51574e-14
APSRQDVYGPQPQVR	1	CTND1_MOUSE	3.22142e-15
FHPEPYGLEDDQR	1	CTND1_MOUSE	1.87923e-10
HIEWESVLTNTAGC+57.021LR	1	CTND1_MOUSE	3.96316e-13
SDFQVNLNNASR	1	CTND1_MOUSE	3.17097e-15
TPAILEASAGAIQNLC+57.021AGR	1	CTND1_MOUSE	1.97835e-13
GGDVSVC+57.021EWYR	1	CX6B1_MOUSE	1.17413e-13
GGDVSVC+57.021EWYRR	1	CX6B1_MOUSE	2.92686e-13
FLEEHPGGEEVLREQAGGDATENFEDVGHSTDAR	1	CYB5_MOUSE	2.66079e-16
LGTPQQIAIAR	1	CYFP2_MOUSE	4.60419e-14
YAPLHLVPLIER	1	CYFP2_MOUSE	2.10799e-15
C+57.021IVQTTSWSQC+57.021SK	1	CYR61_MOUSE	1.69298e-18
GLEC+57.021NFGASSTALK	1	CYR61_MOUSE	1.93083e-17
IYQNGESFQPNC+57.021K	1	CYR61_MOUSE	3.8756e-13
ENQKFDVFK	1	CYTB_MOUSE	8.7133e-12
QIVAGTNLFIK	1	CYTB_MOUSE	3.66502e-14
VFQPLPHENKPLTLSSYQTNK	1	CYTB_MOUSE	5.77387e-16
VFQPLPHENKPLTLSSYQTNKER	1	CYTB_MOUSE	3.16153e-14
AFGYVC+57.021GGEGQHQFFAIK	1	DAB2_MOUSE	2.67371e-23
KGETPPSGTSSAFSSYFNNK	1	DAB2_MOUSE	1.28389e-13
SADNSLENPFSK	1	DAB2_MOUSE	1.25057e-15
TGKPEAQGGPWPYPSSQTQQAVR	1	DAB2_MOUSE	2.9904e-10
TGQQAEPLVVDLK	1	DAB2_MOUSE	1.68563e-11
DFQEYVEPGEDFPASPQRR	1	DC1L1_MOUSE	3.59498e-11
NVLLLGEDGAGKTSLIR	1	DC1L1_MOUSE	3.37813e-17
QPPTAAGRPVDASPRVPGGSPR	1	DC1L1_MOUSE	8.3488e-10
SVSSNVASVSPIPAGSK	1	DC1L1_MOUSE	6.59623e-12
NTFDHPYPTTK	1	DCAF7_MOUSE	1.65997e-16
TQLIAHDKEVYDIAFSR	1	DCAF7_MOUSE	1.92694e-19
IKGEELSEANVR	1	DCTN1_MOUSE	5.98424e-10
KLDSAAKDADERIEK	1	DCTN1_MOUSE	5.80488e-12
KQAQEKFDLSENC+57.021SERPGLR	1	DCTN1_MOUSE	7.10817e-11
LNQLSTHTHVVDITR	1	DCTN1_MOUSE	8.55246e-17
VEAAQETVADYQQTIKK	1	DCTN1_MOUSE	1.61927e-11
VEPADRYPQC+57.021LC+57.021LSPTYELALQTGK	1	DD19A_MOUSE	8.12447e-15
VSEQIVIGTPGTVLDWC+57.021SK	1	DD19A_MOUSE	8.8647e-11
VVPDPNIIK	1	DD19A_MOUSE	2.07033e-10
ELLIIGGVAAR	1	DDX1_MOUSE	2.12852e-10
FLIC+57.021TDVAAR	1	DDX1_MOUSE	7.51293e-13
GHQFSC+57.021VC+57.021LHGDRKPHER	1	DDX1_MOUSE	5.70807e-15
GKHYYEVSC+57.021HDQGLC+57.021R	1	DDX1_MOUSE	2.86443e-17
GSAFAIGSDGLC+57.021C+57.021QSR	1	DDX1_MOUSE	1.37701e-12
HYYEVSC+57.021HDQGLC+57.021R	1	DDX1_MOUSE	2.81939e-14
LQVIVC+57.021SATLHSFDVK	1	DDX1_MOUSE	1.12046e-12
GAEIIVC+57.021TPGR	1	DDX46_MOUSE	1.30091e-09
GFKFDETEQALANER	1	DDX46_MOUSE	1.82455e-15
GGTILAPTVSAK	1	DDX46_MOUSE	8.69224e-12
SVVC+57.021SDVEQQVIVIEEEKK	1	DDX46_MOUSE	2.81222e-14
IKTSDVTSTKGNEFEDYC+57.021LKR	1	DDX6_MOUSE	8.15479e-22
SLYVAEYHSEPAEDEKP	1	DDX6_MOUSE	3.4498e-12
LTVENSPKQETGITEGQGPVGEEEEKKK	1	DENR_MOUSE	1.74827e-13
NFPNEFAK	1	DENR_MOUSE	3.24378e-12
HFVGMLPEKDC+57.021R	1	DEST_MOUSE	7.63299e-10
KAVIFC+57.021LSADKK	1	DEST_MOUSE	1.15775e-14
KFPGIKHEYQANGPEDLNR	1	DEST_MOUSE	1.31141e-11
YALYDASFETK	1	DEST_MOUSE	1.77773e-15
YALYDASFETKESR	1	DEST_MOUSE	9.70301e-19
AAC+57.021DRLAADC+57.021AHELRR	1	DHRS1_MOUSE	1.4395e-10
AGATVYITGR	1	DHRS1_MOUSE	8.55751e-14
C+57.021VPVVC+57.021DSSQESEVK	1	DHRS1_MOUSE	1.07617e-17
C+57.021VVALATDPNILNLSGK	1	DHRS1_MOUSE	3.99503e-15
GIALQLC+57.021K	1	DHRS1_MOUSE	2.56376e-10
FQMTQEVVC+57.021DEC+57.021PNVKLVNEER	1	DJB11_MOUSE	4.90981e-19
GSLIITFDVDFPKEQLTEEAKEGIK	1	DJB11_MOUSE	1.56854e-22
KGEGLPNFDNNNIK	1	DJB11_MOUSE	6.38922e-14
ALLNNSHYYHMAHGKDFASR	1	DLDH_MOUSE	1.32915e-13
EANLAAAFGKPINF	1	DLDH_MOUSE	2.17516e-12
IGKFPFAANSR	1	DLDH_MOUSE	1.61509e-13
EIDPQNDLTFLR	1	DLRB1_MOUSE	1.69099e-15
GVQGIIVVNTEGIPIK	1	DLRB1_MOUSE	4.74269e-15
IC+57.021HC+57.021FSKDEKPVEAIR	1	DNJC3_MOUSE	6.15234e-15
KKFDDGEDPLDAESQQGGGGNPFHR	1	DNJC3_MOUSE	9.63445e-19
LKSDNTEAFYK	1	DNJC3_MOUSE	7.34539e-10
SNPSEQEEKEAESQLVK	1	DNJC3_MOUSE	7.92994e-13
AIDMC+57.021PNNASYYGNR	1	DNJC7_MOUSE	3.57618e-12
QLEDAIEDC+57.021TNAVKLDDTYIK	1	DNJC7_MOUSE	4.90289e-14
DSVLTSKNQIER	1	DNJC8_MOUSE	8.81928e-11
LFAELEIKRK	1	DNJC8_MOUSE	1.26061e-12
IIQHC+57.021SNYSTQELLR	1	DNM1L_MOUSE	1.42652e-11
RPLILQLVHVSPEDKR	1	DNM1L_MOUSE	1.11485e-11
ETAC+57.021TTGVLQTLTLFK	1	DNPEP_MOUSE	2.10657e-18
GFFELFPSVSR	1	DNPEP_MOUSE	8.87057e-13
IPHLAIHLQR	1	DNPEP_MOUSE	7.5158e-13
LTAFEEAIPK	1	DNPEP_MOUSE	3.91467e-13
LVHIERPILR	1	DNPEP_MOUSE	3.23991e-12
SPSPFHVVAEC+57.021R	1	DNPEP_MOUSE	1.91469e-16
LSVPDVPKEHFGQR	1	DOCK7_MOUSE	8.96863e-13
SPSGSAFGSQENLR	1	DOCK7_MOUSE	1.55499e-15
QIYLSENPEETAAR	1	DP13A_MOUSE	9.24879e-13
VNQSALEAVTPSPSFQQR	1	DP13A_MOUSE	7.9701e-15
GAFNFDKETVINPETGEQIQSWYR	1	DPP3_MOUSE	3.52492e-19
LASVLNTDPALDSELTSK	1	DPP3_MOUSE	2.51427e-18
AIVDC+57.021GFEHPSEVQHEC+57.021IPQAILGMDVLC+57.021QAK	1	DX39B_MOUSE	2.63155e-12
DFLLKPELLR	1	DX39B_MOUSE	1.01243e-11
DVQEIFR	1	DX39B_MOUSE	3.70514e-10
ELAFQISK	1	DX39B_MOUSE	3.00012e-10
GLAITFVSDENDAK	1	DX39B_MOUSE	7.33332e-18
GSYVSIHSSGFRDFLLKPELLR	1	DX39B_MOUSE	7.84053e-20
ILVATNLFGR	1	DX39B_MOUSE	3.4615e-13
YQQFKDFQRR	1	DX39B_MOUSE	3.126e-10
GISPVPINLR	1	DYN1_MOUSE	2.52352e-12
SSVLENFVGRDFLPR	1	DYN1_MOUSE	2.2278e-16
IEGSGDQVDTLELSGGAR	1	DYN2_MOUSE	1.47606e-13
TGLFTPDLAFEAIVKK	1	DYN2_MOUSE	2.54701e-15
TLNQQLTNHIR	1	DYN2_MOUSE	3.31127e-13
AKEVENEQTPVSEPEEEKGSQPGPPVER	1	E41L2_MOUSE	5.23927e-10
EVPIVQTETK	1	E41L2_MOUSE	1.54306e-13
HLEVQVEVR	1	E41L2_MOUSE	1.12847e-11
IVITGDAALDHDQALAQAIR	1	E41L2_MOUSE	9.28212e-25
VC+57.021VEHHTFYR	1	E41L2_MOUSE	7.61044e-15
VTEGTIREEQEEC+57.021DEELEEEPGQGAK	1	E41L2_MOUSE	8.38521e-15
AGLEQGSDAGYLAESQK	1	ECHA_MOUSE	5.59558e-15
FVDLYGAQK	1	ECHA_MOUSE	1.17425e-12
LPAKPEVSSDEDVQYR	1	ECHA_MOUSE	2.20759e-17
SPKPVVAAISGSC+57.021LGGGLELAIAC+57.021QYR	1	ECHA_MOUSE	2.70866e-18
TLLKDTTVTGLGR	1	ECHA_MOUSE	1.1056e-16
VIIVVKDGPGFYTTR	1	ECHA_MOUSE	2.92763e-19
EAFQSVVLPAFEK	1	EDC4_MOUSE	1.04192e-15
LC+57.021AQLEGLQSTVTDHVER	1	EDC4_MOUSE	4.72161e-16
LTEHQVAEPPEDWPALIWQQQR	1	EDC4_MOUSE	9.96745e-10
SLEPVAGQLSNSVATK	1	EDC4_MOUSE	5.79424e-18
AIPNNQVLGKIER	1	EDF1_MOUSE	5.21729e-16
INEKPQVIADYESGR	1	EDF1_MOUSE	1.94715e-16
GTVVTGTLER	1	EFTU_MOUSE	1.30583e-12
LLDAVDTYIPVPTR	1	EFTU_MOUSE	6.9781e-17
SLERAEAGDNLGALVR	1	EFTU_MOUSE	1.20083e-12
TVVTGIEMFHK	1	EFTU_MOUSE	1.5308e-12
HLIEQDFPGMR	1	EHD1_MOUSE	1.82308e-11
LLPLEEHYR	1	EHD1_MOUSE	1.47786e-11
LEGHGLPTNLPR	1	EHD2_MOUSE	3.10061e-14
LMPLLRQEELESVEAGVQGGAFEGTR	1	EHD2_MOUSE	8.51091e-17
LNPFGNTFLNR	1	EHD2_MOUSE	6.6516e-14
GADQEIGSAVSAAQR	1	EI2BD_MOUSE	3.51685e-14
VSLFSHLPQYSR	1	EI2BD_MOUSE	7.27122e-15
DVC+57.021ISLEIDDLKK	1	EI3JB_MOUSE	8.8234e-16
LLKDKITQYEK	1	EI3JB_MOUSE	7.53692e-14
TLTTVQGIADDYDKK	1	EIF1B_MOUSE	6.6392e-20
SDAAPTPVPQSAPR	1	EIF2A_MOUSE	2.24203e-16
VATAYRPPALR	1	EIF2A_MOUSE	2.28661e-11
YQAVPSEVPSEEPK	1	EIF2A_MOUSE	6.3623e-10
YQAVPSEVPSEEPKVATAYRPPALR	1	EIF2A_MOUSE	6.9636e-12
FSHQGVQLIDFSPC+57.021ER	1	EIF3B_MOUSE	5.67338e-12
GHPSAGAEEEGGSDGSAAEAEPR	1	EIF3B_MOUSE	4.87447e-23
GYIFLEYASPAHAVDAVK	1	EIF3B_MOUSE	2.31461e-09
NLFNVVDC+57.021K	1	EIF3B_MOUSE	7.29262e-10
SPSQEPSAPGKAEAVGEQAR	1	EIF3B_MOUSE	1.03796e-18
AKELLGQGLLLR	1	EIF3C_MOUSE	2.942e-11
ELLGQGLLLR	1	EIF3C_MOUSE	7.43194e-12
FEELTNLIR	1	EIF3C_MOUSE	6.51715e-12
RLDEEEEDNEGGEWER	1	EIF3C_MOUSE	7.34293e-15
SAKDKRFEELTNLIR	1	EIF3C_MOUSE	1.51238e-12
SKRLDEEEEDNEGGEWER	1	EIF3C_MOUSE	1.85134e-13
TEPTAQQNLALQLAEK	1	EIF3C_MOUSE	1.55403e-12
WKLGDDIDLIVR	1	EIF3D_MOUSE	1.15829e-09
LGHVVMGNNAVSPYQQVIEK	1	EIF3E_MOUSE	1.27728e-11
MFEDPETTR	1	EIF3E_MOUSE	2.26572e-13
QLQAETEPIVK	1	EIF3E_MOUSE	1.79397e-13
PTGDFDSKPSWADQVEEEGEDDKC+57.021VTSELLK	1	EIF3G_MOUSE	9.045e-25
LYKDDQLLDDGKTLGEC+57.021GFTSQTARPQAPATVGLAFR	1	ELOB_MOUSE	3.73583e-25
AMLSGPGQFAENETNEVNFR	1	ELOC_MOUSE	9.85476e-20
LISSDGHEFIVKR	1	ELOC_MOUSE	6.2544e-16
MGNTLTSQYR	1	EMB_MOUSE	1.43085e-14
APSTSTPEPTRKPWER	1	ENAH_MOUSE	2.49398e-15
VEDGSFPGGGNTGSVSLASSK	1	ENAH_MOUSE	1.04032e-09
GLEHVTVDDLVAEITPK	1	ENY2_MOUSE	1.10855e-12
LIEC+57.021GWKDQLK	1	ENY2_MOUSE	2.80384e-12
NILVNSNLVC+57.021K	1	EPHA2_MOUSE	3.05084e-13
STTSLSVTWSIPVSQQSR	1	EPHA2_MOUSE	4.51218e-12
SKWDEEWDKNK	1	EPN4_MOUSE	1.49707e-12
SLENYHFVDEHGKDQGINIR	1	EPN4_MOUSE	3.02598e-19
SPKGEFKDEEETVTTK	1	EPN4_MOUSE	4.53997e-17
FTVDLPK	1	ERF1_MOUSE	9.72679e-10
LSVLGAITSVQQR	1	ERF1_MOUSE	1.20039e-14
FVKQDQVC+57.021IAR	1	ERF3B_MOUSE	1.19644e-15
HFTILDAPGHK	1	ERF3B_MOUSE	6.62039e-12
KGEFETGFEK	1	ERF3B_MOUSE	9.19009e-12
KGEFETGFEKGGQTR	1	ERF3B_MOUSE	8.44933e-19
AVLQWTK	1	ERO1A_MOUSE	1.20327e-10
C+57.021FC+57.021QVSGYLDDC+57.021TC+57.021DVETIDKFNNYR	1	ERO1A_MOUSE	4.22345e-28
DC+57.021AVKPC+57.021HSDEVPDGIK	1	ERO1A_MOUSE	7.69392e-17
HDDSSDSFC+57.021EIDDIQSPDAEYVDLLLNPER	1	ERO1A_MOUSE	2.90313e-15
IWSVIYEENC+57.021FKPQTIQRPLASGR	1	ERO1A_MOUSE	2.12626e-14
LGAVDESLSEETQK	1	ERO1A_MOUSE	1.22918e-17
YSEEANRIEEC+57.021EQAER	1	ERO1A_MOUSE	1.53291e-14
YSEEANRIEEC+57.021EQAERLGAVDESLSEETQK	1	ERO1A_MOUSE	8.25476e-13
YTGYKGPDAWR	1	ERO1A_MOUSE	5.11148e-15
DGDLENPVLYNGAVK	1	ERP29_MOUSE	4.32936e-16
FDTQYPYGEKQDEFKR	1	ERP29_MOUSE	2.28997e-17
GALPLDTVTFYK	1	ERP29_MOUSE	4.77232e-14
GTINFLHADC+57.021DKFRHPLLHIQK	1	ERP44_MOUSE	1.45134e-17
NIIGYFEQKDSENYR	1	ERP44_MOUSE	5.11571e-18
NIIGYFEQKDSENYRVFER	1	ERP44_MOUSE	7.4452e-18
TPADC+57.021PVIAIDSFR	1	ERP44_MOUSE	3.98451e-18
VASILHDDC+57.021AFLSAFGDLSKPER	1	ERP44_MOUSE	1.05131e-09
SC+57.021PSPFPC+57.021AALC+57.021DR	1	ERRFI_MOUSE	1.59722e-17
HSLSSESQAPEDIAPPGSSPHANR	1	ES8L2_MOUSE	3.47612e-13
LAINLLAK	1	ES8L2_MOUSE	4.56864e-10
VGLPLPVPFSEPGYR	1	ES8L2_MOUSE	1.68846e-12
FFLQDPR	1	ESYT1_MOUSE	8.71427e-10
KPHAESLELQVR	1	ESYT1_MOUSE	4.51957e-11
AAVDAGFVPNDMQVGQTGK	1	ETFA_MOUSE	6.0309e-12
LGGEVSC+57.021LVAGTK	1	ETFA_MOUSE	2.3831e-16
LGGEVSC+57.021LVAGTKC+57.021DKVVQDLC+57.021K	1	ETFA_MOUSE	6.22463e-19
QFSYTHIC+57.021AGASAFGK	1	ETFA_MOUSE	5.14741e-21
TIYAGNALC+57.021TVK	1	ETFA_MOUSE	1.46314e-16
VVPEMTEILK	1	ETFA_MOUSE	5.10383e-13
GAAIEALNDGELQK	1	F10A1_MOUSE	4.01501e-13
KGAAIEALNDGELQK	1	F10A1_MOUSE	2.47521e-12
LLGHWEEAAHDLALAC+57.021K	1	F10A1_MOUSE	4.88441e-12
LLGHWEEAAHDLALAC+57.021KLDYDEDASAMLR	1	F10A1_MOUSE	1.1666e-19
LQQALLSR	1	F175B_MOUSE	4.09342e-10
VQAVC+57.021ADVEKSER	1	F175B_MOUSE	2.11812e-17
VSSVPNTSQSYAK	1	F175B_MOUSE	2.48286e-12
FIYEAWQGVER	1	F195B_MOUSE	6.90783e-16
SPTNSSEIFTPAHEENVR	1	F195B_MOUSE	3.76474e-13
TFKPIDLSDLK	1	F195B_MOUSE	7.41196e-11
TFKPIDLSDLKR	1	F195B_MOUSE	1.15238e-11
LGVEFDEITADDR	1	FABP4_MOUSE	3.87231e-15
LGVEFDEITADDRK	1	FABP4_MOUSE	1.1103e-13
LGVEFDEITADDRKVK	1	FABP4_MOUSE	4.91496e-14
SIITLDGGALVQVQK	1	FABP4_MOUSE	2.13651e-16
MAAMAKPDC+57.021IITC+57.021DGNNITVK	1	FABP5_MOUSE	2.2092e-12
IYSYVVSRPQPR	1	FAF2_MOUSE	1.10239e-10
NALC+57.021APEVISLINSR	1	FAF2_MOUSE	8.69153e-14
AAMLGQEDPPQHGLPR	1	FAS_MOUSE	4.23353e-14
DHKDNLEFFLTNLGK	1	FAS_MOUSE	6.72233e-14
LFDHPEVPTPPESASVSR	1	FAS_MOUSE	1.57399e-11
LKEDTQVADVTTSR	1	FAS_MOUSE	3.35948e-14
LLAAAC+57.021QLQLNGNLQLELGEALAQER	1	FAS_MOUSE	2.59482e-10
LQVVDRPLPVR	1	FAS_MOUSE	9.74133e-14
QGIQVLVSTSNVSSLEGAR	1	FAS_MOUSE	1.56946e-13
SNMGHPEPASGLAALTK	1	FAS_MOUSE	1.6889e-13
SSC+57.021TIIPLMKR	1	FAS_MOUSE	7.93013e-12
SYIITGGLGGFGLELAR	1	FAS_MOUSE	1.65697e-17
VHLTGINVNPNALFPPVEFPAPR	1	FAS_MOUSE	2.56487e-16
VTAIYIDPATHR	1	FAS_MOUSE	6.83214e-14
NLVPGESVYGEKR	1	FBRL_MOUSE	3.755e-14
VSISEGDDKIEYR	1	FBRL_MOUSE	3.00594e-16
AIVAGDQNVEYK	1	FHL1_MOUSE	5.23248e-16
C+57.021LHPLASETFVSKDGK	1	FHL1_MOUSE	1.34295e-14
FTAVEDQYYC+57.021VDC+57.021YK	1	FHL1_MOUSE	1.4672e-21
GSSVVAYEGQSWHDYC+57.021FHC+57.021KK	1	FHL1_MOUSE	4.43782e-14
NRYWHDNC+57.021FR	1	FHL1_MOUSE	4.05851e-12
C+57.021SLSLVGR	1	FHL2_MOUSE	8.01828e-11
GFLTERDDILC+57.021PDC+57.021GKDI	1	FHL2_MOUSE	3.24797e-12
KC+57.021AGC+57.021TNPISGLGGTK	1	FHL2_MOUSE	1.44084e-11
QYALQC+57.021VQC+57.021K	1	FHL2_MOUSE	1.1902e-14
AVIPSHLAYGKR	1	FKB11_MOUSE	3.44078e-15
ARLEIEPEWAYGKK	1	FKBP3_MOUSE	8.73472e-16
FKGTETISKVSEQVK	1	FKBP3_MOUSE	2.27338e-12
LSDDKPKDSKSEETLDEGPPKYTK	1	FKBP3_MOUSE	8.72068e-16
TANKDHLVNAYNHLFESKR	1	FKBP3_MOUSE	9.21805e-18
LQAFSAAIESC+57.021NK	1	FKBP4_MOUSE	2.0828e-16
NNVAENQSRVETEA	1	FKBP4_MOUSE	3.92959e-11
AC+57.021C+57.021ISTGGHSQC+57.021SESLPVR	1	FND3B_MOUSE	6.26683e-18
ALNDGGYGPYSDVSEITTAAGPPGQC+57.021RAPR	1	FND3B_MOUSE	3.32795e-12
DLLPAAQYC+57.021C+57.021R	1	FND3B_MOUSE	5.85633e-14
TLSLAPGQC+57.021RPPR	1	FND3B_MOUSE	3.48385e-12
VQDILSGIEKPQVSNIQAR	1	FND3B_MOUSE	7.7481e-17
VYAVYNSVK	1	FND3B_MOUSE	2.49871e-12
YTGEDLTC+57.021TVK	1	FND3B_MOUSE	1.13209e-15
VLTEKELGHPEIGDAIAR	1	FPPS_MOUSE	6.25344e-15
AAAEVNQEYGLDPK	1	FUMH_MOUSE	3.45563e-15
IYELAAGGTAVGTGLNTR	1	FUMH_MOUSE	5.05211e-19
VLLPGLQK	1	FUMH_MOUSE	2.21839e-10
ANDQEPC+57.021GWWLAK	1	FXR1_MOUSE	1.12839e-12
EISEGDEVEVYSR	1	FXR1_MOUSE	1.16855e-16
GYATDESTVSSVQGSR	1	FXR1_MOUSE	1.07751e-17
KVPGVTAIELDEDTGTFR	1	FXR1_MOUSE	3.29213e-17
VIQEIVDKSGVVR	1	FXR1_MOUSE	1.12305e-11
GGSGGGSDKAGYTTDESSSSSLHTTR	1	FXR2_MOUSE	1.79102e-17
KVPGVTAIELGEETC+57.021TFR	1	FXR2_MOUSE	5.11671e-12
ATPEERPKLEEFFAR	1	G6PD1_MOUSE	2.32451e-16
DGLLPEDTFIVGYAR	1	G6PD1_MOUSE	8.24118e-17
IFTPLLHKIDR	1	G6PD1_MOUSE	4.26729e-14
LTVDDIR	1	G6PD1_MOUSE	1.03076e-09
NIQETC+57.021MSQTGWNR	1	G6PD1_MOUSE	1.52456e-18
NSYVAGQYDDAASYK	1	G6PD1_MOUSE	3.29987e-19
NVKLPDAYER	1	G6PD1_MOUSE	1.87114e-13
VGFQYEGTYK	1	G6PD1_MOUSE	7.55535e-15
C+57.021VPLSDPDSNFQGLQAHLLQHVR	1	G6PE_MOUSE	5.20171e-12
WKEVQDQPGLR	1	G6PE_MOUSE	1.73771e-10
EALNVFGDDYATEDGTGVRDYIHVVDLAK	1	GALE_MOUSE	5.28681e-25
VDLPATSVVITFHNEAR	1	GALT2_MOUSE	5.59875e-21
VLTFLDSHC+57.021EC+57.021NER	1	GALT2_MOUSE	2.16257e-18
KAC+57.021ADATLSQITNNIDPVGR	1	GBB1_MOUSE	3.66901e-18
LFVSGAC+57.021DASAK	1	GBB1_MOUSE	3.34301e-16
VSRELPGHTGYLSC+57.021C+57.021R	1	GBB2_MOUSE	1.17117e-14
AGSVELLGAMAYC+57.021APK	1	GCN1_MOUSE	1.6127e-09
VISESPPDQWEAR	1	GCN1_MOUSE	1.38987e-15
SLKELQEMDKDDESLTK	1	GDIR2_MOUSE	1.2396e-12
TLLGDVPVVADPTVPNVTVTR	1	GDIR2_MOUSE	1.31046e-15
AVEYYFASDASAVIEHTNR	1	GFPT1_MOUSE	1.44925e-19
EILETLIK	1	GFPT1_MOUSE	1.00409e-09
EILETLIKGLQR	1	GFPT1_MOUSE	5.16125e-11
GSPLLIGVR	1	GFPT1_MOUSE	4.99581e-11
GYDSAGVGLDGGNDKDWEANAC+57.021K	1	GFPT1_MOUSE	1.54419e-14
GYDVDFPR	1	GFPT1_MOUSE	7.13926e-12
GYDVDFPRNLAK	1	GFPT1_MOUSE	5.72452e-11
LILIAC+57.021GTSYHAGVATR	1	GFPT1_MOUSE	4.23349e-19
RGSPLLIGVR	1	GFPT1_MOUSE	4.36016e-11
RLILIAC+57.021GTSYHAGVATR	1	GFPT1_MOUSE	5.30349e-21
SEHKLSTDHIPILYR	1	GFPT1_MOUSE	9.63463e-10
VDSTTC+57.021LFPVEEK	1	GFPT1_MOUSE	7.32914e-17
VIFLEDDDVAAVVDGR	1	GFPT1_MOUSE	1.1256e-20
C+57.021QNALQQVTAR	1	GFPT2_MOUSE	2.77986e-15
EIFETLIR	1	GFPT2_MOUSE	3.88962e-10
GYDSAGVAIDGNNHEVKER	1	GFPT2_MOUSE	5.46585e-13
QGRPIILC+57.021SKDDTESSKFAYK	1	GFPT2_MOUSE	2.86044e-11
TRKEIFETLIR	1	GFPT2_MOUSE	1.70026e-11
VSLYYESLC+57.021GAC+57.021R	1	GILT_MOUSE	6.62303e-17
ESHSILTPLVSLDTPGK	1	GLOD4_MOUSE	5.84575e-15
VAEGIFETEAPGGYKFYLQDR	1	GLOD4_MOUSE	5.28696e-25
HNIQFSSFDIFSDEEVRQGLK	1	GLRX3_MOUSE	1.18496e-17
TFSNWPTYPQLYVR	1	GLRX3_MOUSE	8.72576e-16
FSPDLWGVSVC+57.021TVDGQR	1	GLSK_MOUSE	3.10509e-20
VSPESSDDTSTTVVYR	1	GLSK_MOUSE	8.19108e-16
ESLQQLAEVTR	1	GLU2B_MOUSE	3.06926e-14
GRKEKESLQQLAEVTR	1	GLU2B_MOUSE	4.48917e-12
ILIEEWK	1	GLU2B_MOUSE	1.13074e-09
KLWEEQQAAAK	1	GLU2B_MOUSE	8.62832e-10
LC+57.021PFKLVSQKPK	1	GLU2B_MOUSE	2.1926e-12
LLC+57.021GKETVVTSTTEPSR	1	GLU2B_MOUSE	8.74591e-13
YEQGTGC+57.021WQGPNR	1	GLU2B_MOUSE	4.8653e-19
FIVYSYK	1	GMFB_MOUSE	1.17524e-10
LVVLDEELEGVSPDELKDELPER	1	GMFB_MOUSE	1.94055e-14
LVVLDEELEGVSPDELKDELPERQPR	1	GMFB_MOUSE	2.78727e-26
NTEDLTEEWLREK	1	GMFB_MOUSE	1.6693e-13
ALILVGGYGTR	1	GMPPB_MOUSE	1.00144e-12
FVEKPQVFVSNK	1	GMPPB_MOUSE	6.93744e-17
IGQNC+57.021SIGPNVSLGPGVVVEDGVC+57.021IRR	1	GMPPB_MOUSE	3.08163e-16
LYSGPGIVGNVLVDPSAR	1	GMPPB_MOUSE	3.75637e-17
SIGESVPEPR	1	GMPPB_MOUSE	3.06571e-12
IAQSDYIPTQQDVLR	1	GNAI2_MOUSE	2.50922e-14
IAQSDYIPTQQDVLRTR	1	GNAI2_MOUSE	1.78412e-13
MIDKNLREDGEKAAR	1	GNAI2_MOUSE	2.59525e-12
RLWADHGVQAC+57.021FGR	1	GNAI2_MOUSE	3.08329e-16
SKMIDKNLREDGEKAAR	1	GNAI2_MOUSE	2.00199e-11
SREYQLNDSAAYYLNDLER	1	GNAI2_MOUSE	1.2132e-19
QADYVPSDQDLLR	1	GNAS1_MOUSE	1.0201e-16
VFNDC+57.021RDIIQR	1	GNAS1_MOUSE	1.86795e-13
YTTPEDATPEPGEDPRVTR	1	GNAS1_MOUSE	2.75927e-15
GTWESHPETAELVLSQGR	1	GNL1_MOUSE	1.77422e-11
GWTRALGPEQLLR	1	GNL1_MOUSE	6.81342e-11
VDLSSWR	1	GNL1_MOUSE	1.45139e-09
YKDGVVTIGC+57.021IGFPNVGK	1	GNL1_MOUSE	1.43636e-11
IQEPYTFPAILK	1	GNS_MOUSE	3.9974e-15
LMMLQSC+57.021SGPTC+57.021R	1	GNS_MOUSE	5.18158e-17
SIDPELLGK	1	GNS_MOUSE	7.59003e-10
SVC+57.021GYQTFFAGK	1	GNS_MOUSE	2.03338e-16
LGELKETVELK	1	GOGA2_MOUSE	9.26303e-12
LLELEREAQR	1	GOGA2_MOUSE	1.42754e-10
LLELQELVLR	1	GOGA2_MOUSE	5.70467e-12
SNEDLRQQNSELEEK	1	GOGA2_MOUSE	1.90915e-09
LPDQQDTAQDASVEVNR	1	GOGA3_MOUSE	1.02307e-18
LQASQAEITSLQHAR	1	GOGA3_MOUSE	1.49523e-10
DAGFQALEEQNQVEPREPEER	1	GOLI4_MOUSE	1.38555e-14
LTGELQEVQPNHEAGPR	1	GOLI4_MOUSE	1.69404e-13
IAVTGTGAHPAFK	1	GPX7_MOUSE	6.79762e-15
YLTQTSGKEPTWNFWK	1	GPX7_MOUSE	2.36618e-17
DLC+57.021QLLVYK	1	GRB10_MOUSE	2.52887e-11
LLC+57.021AEDEQIR	1	GRB10_MOUSE	2.7245e-10
NQC+57.021PTDTVNPVAR	1	GRB10_MOUSE	3.56615e-16
VFVTGPLPAEGR	1	GRHPR_MOUSE	1.05616e-15
AKLEEQLRETMEK	1	GRPE1_MOUSE	7.88482e-10
ATQSVPKEEISNNNPHLK	1	GRPE1_MOUSE	1.5038e-12
DSGKVTTVVATVGQGPER	1	GSK3A_MOUSE	7.92718e-10
LSPLEAC+57.021AHSFFDELRR	1	GSK3A_MOUSE	5.06335e-19
TSSFAEPGGGGGGGGGGPGGSASGPGGTGGGK	1	GSK3A_MOUSE	1.43734e-09
TPPEAIALC+57.021SR	1	GSK3B_MOUSE	4.159e-11
VTTVVATPGQGPDRPQEVSYTDTK	1	GSK3B_MOUSE	9.95193e-12
ALNEAC+57.021ESVIQTAC+57.021K	1	GSLG1_MOUSE	1.12209e-17
AMDVKLDPALQDK	1	GSLG1_MOUSE	1.27322e-12
GLVKEAEEKEPK	1	GSLG1_MOUSE	1.51994e-14
HLYFAC+57.021RDDRER	1	GSLG1_MOUSE	7.72782e-10
IQVSELC+57.021K	1	GSLG1_MOUSE	5.1052e-11
LAEEESC+57.021REDVTR	1	GSLG1_MOUSE	1.07969e-16
LLELQYFISR	1	GSLG1_MOUSE	7.34736e-13
QITQNTDYRLNPVLR	1	GSLG1_MOUSE	1.09833e-16
STISEIKEC+57.021AEEPVGK	1	GSLG1_MOUSE	2.2424e-16
QADFEAHNILR	1	GUAA_MOUSE	1.20092e-14
SGNIVAGIANESK	1	GUAA_MOUSE	5.20468e-11
SGVSLAALK	1	H11_MOUSE	1.80322e-11
SGVSLAALKK	1	H11_MOUSE	1.10542e-12
GVEGLIDIENPNR	1	HAP28_MOUSE	3.95973e-15
KGVEGLIDIENPNRVAQTTK	1	HAP28_MOUSE	7.32883e-12
KGVEGLIDIENPNRVAQTTKK	1	HAP28_MOUSE	1.74695e-11
KVTQLDLDGPKELSR	1	HAP28_MOUSE	4.8742e-15
KVTQLDLDGPKELSRR	1	HAP28_MOUSE	2.2375e-15
LHERGDASKEDIDTAMK	1	HCDH_MOUSE	1.56778e-11
TLGKHPVSC+57.021KDTPGFIVNR	1	HCDH_MOUSE	3.06846e-14
GPFSEISAFK	1	HCFC1_MOUSE	9.01849e-11
LYIWSGR	1	HCFC1_MOUSE	3.51192e-10
IDEMPEAAVK	1	HDGF_MOUSE	2.51265e-11
NSTPSEPDSGQGPPAEEEEGEEEAAKEEAEAQGVRDHESL	1	HDGF_MOUSE	4.07701e-15
HGANPDLRDEDGKTPLDKAR	1	HECD1_MOUSE	4.09702e-13
MAAAGGTVSGPSSAC+57.021KPGR	1	HECD1_MOUSE	1.47944e-20
IIFEDDRC+57.021LAFHDISPQAPTHFLVIPK	1	HINT1_MOUSE	2.30799e-09
KHISQISVADDDDESLLGHLMIVGKK	1	HINT1_MOUSE	2.82413e-24
FKDPNAPKRPPSAFFLFC+57.021SEYRPK	1	HMGB1_MOUSE	6.13848e-10
IKGEHPGLSIGDVAKK	1	HMGB1_MOUSE	7.45492e-13
KHPDASVNFSEFSK	1	HMGB1_MOUSE	2.89681e-14
KLGEMWNNTAADDKQPYEK	1	HMGB1_MOUSE	2.62925e-14
RPPSAFFLFC+57.021SEYRPK	1	HMGB1_MOUSE	5.02516e-16
MNTLEMTPEVK	1	HMOX1_MOUSE	3.63336e-15
YLGDLSGGQVLK	1	HMOX1_MOUSE	1.62412e-15
MASNIFGPTEEPK	1	HN1L_MOUSE	1.48408e-09
SMKPPGGESSDLFGSPEEGISSSKPNR	1	HN1L_MOUSE	2.10856e-13
TNPPGGKGSGIFDESTPVQTR	1	HN1L_MOUSE	6.81882e-12
FGEVVDC+57.021TIK	1	HNRDL_MOUSE	3.21065e-14
RGFC+57.021FITYTDEEPVKK	1	HNRDL_MOUSE	2.16594e-15
FGEVVDC+57.021TLK	1	HNRPD_MOUSE	3.21065e-14
GFC+57.021FITFKEEEPVKK	1	HNRPD_MOUSE	4.00831e-19
RGFC+57.021FITFKEEEPVKK	1	HNRPD_MOUSE	3.75335e-18
DLSYC+57.021LSGMYDHR	1	HNRPF_MOUSE	2.17831e-10
FMSVQRPGPYDRPGTAR	1	HNRPF_MOUSE	4.03841e-13
QSGEAFVELESEDDVKLALKK	1	HNRPF_MOUSE	5.42931e-14
YGDSEFTVQSTTGHC+57.021VHMR	1	HNRPF_MOUSE	5.49269e-27
KLEDLGDLRR	1	HOOK3_MOUSE	1.91023e-10
LNQSDSIEDPNSPAGRR	1	HOOK3_MOUSE	1.2777e-09
RDPFRDSPLSSR	1	HSPB8_MOUSE	9.82152e-11
TKDGYVEVSGKHEEKQQEGGIVSK	1	HSPB8_MOUSE	8.07856e-15
GLQSFVQC+57.021QPFER	1	HUWE1_MOUSE	6.12349e-14
LGSSGLGSASSIQAAVR	1	HUWE1_MOUSE	7.52388e-17
SAATSGAGSTTSGVVSGSLGSR	1	HUWE1_MOUSE	4.36591e-15
IRENRGLDNLK	1	HXK2_MOUSE	1.6167e-09
LSDETLLEISRR	1	HXK2_MOUSE	5.88677e-10
AANSLEAFIFETQDKLYQPEYQEVSTEEQREEISGK	1	HYOU1_MOUSE	1.65161e-17
FLGDSAAGMAIKNPK	1	HYOU1_MOUSE	1.67551e-19
GVGESFKKYPDYESK	1	HYOU1_MOUSE	4.46832e-10
LPATEKPVLLSK	1	HYOU1_MOUSE	6.23375e-15
LPATEKPVLLSKDIEAK	1	HYOU1_MOUSE	1.02189e-18
LSATSTWLEDEGFGATTVMLKDK	1	HYOU1_MOUSE	1.48897e-14
LYQPEYQEVSTEEQREEISGK	1	HYOU1_MOUSE	1.27489e-12
NINADEAAAMGAVYQAAALSK	1	HYOU1_MOUSE	3.03775e-14
RKTPVTVTLKENER	1	HYOU1_MOUSE	3.07447e-11
SVQKLEELTLRDLEKQER	1	HYOU1_MOUSE	5.11274e-10
TLGGLEMELR	1	HYOU1_MOUSE	4.59583e-13
TPVTVTLKENER	1	HYOU1_MOUSE	6.00176e-13
VLQLINDNTATALSYGVFR	1	HYOU1_MOUSE	2.40899e-20
C+57.021GEDEDTVPAEYR	1	ICAL_MOUSE	4.03091e-16
FQDVPSAGGESVAGGGTVATALDKVVGK	1	ICAL_MOUSE	1.74534e-15
APIQWEERNVTAIQGPGGK	1	IDH3A_MOUSE	1.169e-17
C+57.021SDFTEEIC+57.021RR	1	IDH3A_MOUSE	7.49154e-15
ALEDVC+57.021IETIEAGFMTK	1	IDHC_MOUSE	2.17308e-19
IIWELIKEK	1	IDHC_MOUSE	3.1691e-11
NILGGTVFR	1	IDHC_MOUSE	2.61759e-11
DLAGC+57.021IHGLSNVK	1	IDHP_MOUSE	3.76571e-16
GKLDGNQDLIR	1	IDHP_MOUSE	1.35258e-13
HAHGDQYKATDFVVDR	1	IDHP_MOUSE	2.31867e-11
LILPHVDVQLK	1	IDHP_MOUSE	5.40025e-14
LNEHFLNTTDFLDTIKSNLDR	1	IDHP_MOUSE	1.26782e-17
TIEAEAAHGTVTR	1	IDHP_MOUSE	2.48512e-17
ELVFKEDGQEYAQVIK	1	IF1AX_MOUSE	4.27634e-18
SLKAYGELPEHAK	1	IF1AX_MOUSE	1.3934e-10
FVMKPPQVVR	1	IF2B_MOUSE	6.73531e-12
LYFLQC+57.021ETC+57.021HSR	1	IF2B_MOUSE	6.81816e-16
TSFVNFTDIC+57.021K	1	IF2B_MOUSE	7.75277e-16
GVTIKPTVDDD	1	IF2G_MOUSE	6.29071e-10
LTPLSHEVISR	1	IF2G_MOUSE	5.0591e-14
SC+57.021GSSTPDEFPTDIPGTK	1	IF2G_MOUSE	3.43252e-22
IVLTNPVC+57.021TEVGEK	1	IF2H_MOUSE	3.70476e-18
IVSLFAEHNDLQYAAPGGLIGVGTK	1	IF2H_MOUSE	1.77882e-11
QATINIGTIGHVAHGK	1	IF2H_MOUSE	1.86975e-14
QDLATLDVTK	1	IF2H_MOUSE	1.73414e-10
SC+57.021GSSTPDEFPSDIPGTK	1	IF2H_MOUSE	1.92117e-13
HLQAQGVEVPSKDSLPK	1	IF2P_MOUSE	7.5361e-15
HTHVQDGEAGGITQQIGATNVPLEAINEQTK	1	IF2P_MOUSE	1.50453e-09
AILPC+57.021IK	1	IF4A1_MOUSE	1.75336e-09
DFTVSAMHGDMDQKER	1	IF4A1_MOUSE	5.28565e-17
GVAINMVTEEDKR	1	IF4A1_MOUSE	5.32657e-15
DGNKVDVVGATQGQAGSC+57.021SR	1	IF4B_MOUSE	1.10452e-16
RDDDYRGGGDRYEDRYDR	1	IF4B_MOUSE	4.89707e-10
AKGDKIAIWTTEC+57.021ENRDAVTHIGR	1	IF4E_MOUSE	4.0061e-23
WLITLNK	1	IF4E_MOUSE	4.90943e-10
WLITLNKQQR	1	IF4E_MOUSE	1.91131e-13
ENPLLPEEEEQRAIAK	1	IF4G2_MOUSE	3.32734e-12
LAEDAPNFDGPAAEGQPGQK	1	IF4G2_MOUSE	6.15433e-20
KIITVSVKEDVHLR	1	IF4G3_MOUSE	9.69087e-14
NHDEESLEC+57.021LC+57.021R	1	IF4G3_MOUSE	1.63275e-14
SLRVDIAEGR	1	IF4H_MOUSE	2.08355e-11
TVATPLNQVANPNSAIFGGARPR	1	IF4H_MOUSE	8.14751e-17
TVATPLNQVANPNSAIFGGARPREEVVQKEQE	1	IF4H_MOUSE	7.07051e-10
ALNRPPTYPTK	1	IF5_MOUSE	6.62308e-13
GLTLSDDLER	1	IF5_MOUSE	2.8417e-12
KKKEEGIIDSSDKEIVAEAERLDVK	1	IF5_MOUSE	3.63685e-15
LC+57.021TFILK	1	IF5_MOUSE	7.74188e-10
VNILFDFVK	1	IF5_MOUSE	1.07674e-12
ASFENNC+57.021EVGC+57.021FAK	1	IF6_MOUSE	7.21799e-19
QTVADQVLVGSYC+57.021VFSNQGGLVHPK	1	IF6_MOUSE	1.0713e-18
TSIEDQDELSSLLQVPLVAGTVNR	1	IF6_MOUSE	2.62659e-12
LLEDVEVATEPTGSR	1	IGBP1_MOUSE	8.21358e-15
YGVLPDRGIAKPASADFQR	1	IGBP1_MOUSE	1.34022e-09
KYEQGFITDPVVLSPK	1	IMDH2_MOUSE	1.91607e-11
YFSEADKIK	1	IMDH2_MOUSE	2.20683e-12
LQVSQQEDITK	1	IMPA1_MOUSE	1.91544e-13
SLLVTELGSSRKPETLR	1	IMPA1_MOUSE	1.34061e-17
SSPADLVTVTDQKVEK	1	IMPA1_MOUSE	7.12339e-14
IASATHNIYAYR	1	IMPCT_MOUSE	1.97719e-10
ISEETQPETEELPPVAHGVPITDRR	1	IMPCT_MOUSE	4.49546e-11
NFTNTPDESTKNLGK	1	IMPCT_MOUSE	4.73695e-13
HVFVGGDDFKSGQTK	1	INO1_MOUSE	4.88647e-11
SC+57.021IENIFR	1	INO1_MOUSE	6.93579e-11
KSAYEALGQFC+57.021C+57.021ALHK	1	IPO4_MOUSE	2.2155e-11
LFPVLLNNAR	1	IPO4_MOUSE	8.41029e-11
VRDNIC+57.021GALAR	1	IPO4_MOUSE	1.48354e-10
LMVPLLK	1	IPO5_MOUSE	1.52665e-09
SLVEIADTVPK	1	IPO5_MOUSE	1.47078e-13
GISC+57.021MNTTVSESPFKC+57.021DPDAAK	1	IPYR_MOUSE	1.68651e-22
MEIATKDPLNPIKQDVK	1	IPYR_MOUSE	1.86096e-10
NKDFAVDIIK	1	IPYR_MOUSE	8.44435e-13
VIAINVDDPDAANYKDISDVER	1	IPYR_MOUSE	6.2183e-27
YVANLFPYK	1	IPYR_MOUSE	2.13827e-13
ESAPVC+57.021GAAGGLEK	1	IRS1_MOUSE	1.10324e-15
IGPAPPGSATVC+57.021RPTR	1	IRS1_MOUSE	7.22551e-14
YIPGANLGTSPALPGDEAAGAADLDNRFR	1	IRS1_MOUSE	9.31281e-13
FTVPHLQDTKK	1	ITA5_MOUSE	1.23679e-12
ILEYAPC+57.021R	1	ITA5_MOUSE	5.5978e-11
SLQLHFR	1	ITA5_MOUSE	1.75644e-09
SLQWFGATVR	1	ITA5_MOUSE	1.87678e-13
TIQFDFQILSK	1	ITA5_MOUSE	2.30071e-14
VTAPLEAEYSGLVR	1	ITA5_MOUSE	5.73118e-14
HLLPLTDRVDSFNEEVRK	1	ITB5_MOUSE	4.26746e-13
IYGPFC+57.021EC+57.021DSFSC+57.021AR	1	ITB5_MOUSE	3.16724e-18
YGYTHLSTGDLLR	1	KAD1_MOUSE	1.6584e-17
YGYTHLSTGDLLRAEVSSGSER	1	KAD1_MOUSE	5.71807e-11
AVIMGAPGSGKGTVSSR	1	KAD3_MOUSE	3.92024e-12
TLTQC+57.021SWLLDGFPR	1	KAD3_MOUSE	1.42198e-17
GTGGVDTAAVGGVFDVSNADR	1	KCRB_MOUSE	3.27562e-14
HGGYQPSDEHKTDLNPDNLQGGDDLDPNYVLSSR	1	KCRB_MOUSE	5.91475e-17
LEQGQAIDDLMPAQK	1	KCRB_MOUSE	3.89759e-14
LLIEMEQR	1	KCRB_MOUSE	1.16904e-10
VLTPELYAELR	1	KCRB_MOUSE	9.7011e-14
NKFLIDGFPR	1	KCY_MOUSE	1.13105e-12
NQDNLQGWNK	1	KCY_MOUSE	1.05204e-11
SVDEVFGEVVK	1	KCY_MOUSE	7.08262e-14
YGYTHLSAGELLR	1	KCY_MOUSE	3.12185e-17
ILQDSLGGNC+57.021R	1	KIF5C_MOUSE	8.71726e-14
TGAEGAVLDEAKNINK	1	KIF5C_MOUSE	8.34306e-13
YQQEVDRIKEAVR	1	KIF5C_MOUSE	4.00916e-11
GLEETVAKELQTLHNLRK	1	KINH_MOUSE	2.94317e-17
LITDLQDQNQK	1	KINH_MOUSE	2.82183e-14
SATLASIDAELQK	1	KINH_MOUSE	2.04659e-11
TTIVIC+57.021C+57.021SPSSYNESETK	1	KINH_MOUSE	9.44242e-19
TTIVIC+57.021C+57.021SPSSYNESETKSTLLFGQR	1	KINH_MOUSE	7.86084e-17
VFQSSTSQEQVYNDC+57.021AK	1	KINH_MOUSE	1.69388e-16
EKPPITVVGDVGGR	1	KPRA_MOUSE	7.59707e-10
LIEESPIDEVVVTNTVPHELQK	1	KPRA_MOUSE	8.79486e-11
VFSANSTAAC+57.021TELAK	1	KPRA_MOUSE	2.78046e-15
LSDASPAEDEQFVPAPLNVAETSSSVR	1	KTN1_MOUSE	5.88525e-12
ITDDQQESLNKWK	1	LA_MOUSE	1.51023e-10
LTTDFNVIVQALSK	1	LA_MOUSE	1.6449e-17
SPSRPLPEVTDEYKNDVK	1	LA_MOUSE	5.19867e-10
ALQATVGNSYK	1	LAMP1_MOUSE	1.12167e-14
EIYTMDSTTDIK	1	LAMP1_MOUSE	6.95629e-15
AFQINTFNLK	1	LAMP2_MOUSE	2.38321e-13
C+57.021NSVLTYNLTPVVQK	1	LAMP2_MOUSE	5.55098e-18
VPLDVIFK	1	LAMP2_MOUSE	5.3068e-11
GPPDFSSDEEREPTPVLGSGASVGR	1	LAP2A_MOUSE	1.37005e-12
SSTPLPTVSSSAENTR	1	LAP2A_MOUSE	4.08919e-10
YGVNPGPIVGTTR	1	LAP2A_MOUSE	3.03591e-11
AVTPVPTKTEEVSNLK	1	LARP1_MOUSE	7.90579e-16
SLPTTVPESPNYR	1	LARP1_MOUSE	5.74318e-10
RHRHRSRSSSRSRSRSHQR	1	LC7L2_MOUSE	3.08136e-10
VHELNEEIGKLLAK	1	LC7L2_MOUSE	1.10908e-11
FIIPQIVK	1	LDHB_MOUSE	1.2274e-10
IVVVTAGVR	1	LDHB_MOUSE	1.35554e-10
LIASVADDEAAVPNNK	1	LDHB_MOUSE	5.07658e-12
LKDDEVAQLRK	1	LDHB_MOUSE	1.1248e-11
ESSYAC+57.021YYDEER	1	LGMN_MOUSE	2.29581e-16
HQADAC+57.021HAYQIIHR	1	LGMN_MOUSE	9.29229e-13
GFGHIGIAVPDVYSAC+57.021K	1	LGUL_MOUSE	2.41035e-14
GFGHIGIAVPDVYSAC+57.021KR	1	LGUL_MOUSE	1.71929e-14
LDFPAMK	1	LGUL_MOUSE	1.50952e-10
TAWTFSR	1	LGUL_MOUSE	4.66506e-11
VLGLTLLQK	1	LGUL_MOUSE	2.97326e-11
ELSVEEQIKR	1	LIMA1_MOUSE	5.65488e-12
FQAPAKESC+57.021VEC+57.021QK	1	LIMA1_MOUSE	7.47566e-14
IYC+57.021KPHFNQLFK	1	LIMA1_MOUSE	2.46629e-13
LLANQQVFHISC+57.021FR	1	LIMA1_MOUSE	2.11456e-18
QSSPASYTNELKTSESK	1	LIMA1_MOUSE	8.59548e-20
MVRPNQDGTLIASC+57.021SNDQTVR	1	LIS1_MOUSE	2.02989e-13
TAPYVVTGSVDQTVK	1	LIS1_MOUSE	1.25697e-19
TLNAHEHFVTSLDFHK	1	LIS1_MOUSE	5.45661e-10
PEVADTC+57.021SLASPASVC+57.021R	1	LKHA4_MOUSE	3.20713e-21
RTLTGTAALTVQSQEENLR	1	LKHA4_MOUSE	3.48795e-17
SANEFSETESMLK	1	LKHA4_MOUSE	5.79369e-15
SLTLDTKDLTIEK	1	LKHA4_MOUSE	9.3333e-15
AKAAFENWEVEVTFR	1	LMAN1_MOUSE	8.8201e-11
DIDSLAQR	1	LMAN1_MOUSE	2.04367e-10
GAGTPGQPGQVSQQELDTVVK	1	LMAN1_MOUSE	4.01857e-12
GHPDLQGQPADDIFESIGDRELR	1	LMAN1_MOUSE	7.67354e-19
RGAGTPGQPGQVSQQELDTVVK	1	LMAN1_MOUSE	4.71802e-19
YVSSLTEEISRR	1	LMAN1_MOUSE	1.87675e-12
ERQPVTGTEGALYR	1	LMCD1_MOUSE	1.78254e-16
GAAPVDSPVVYADR	1	LMCD1_MOUSE	2.99429e-15
QPVTGTEGALYR	1	LMCD1_MOUSE	1.67341e-13
ASAPATPLSPTR	1	LMNB1_MOUSE	1.46429e-10
LAQALHEMREQHDAQVR	1	LMNB1_MOUSE	2.19989e-13
GFSIVTDTPELQR	1	LNEBL_MOUSE	1.08315e-12
QSFTTVADTPENLR	1	LNEBL_MOUSE	4.00178e-16
C+57.021SVC+57.021KEPIMPAPGQEETVR	1	LPP_MOUSE	6.47242e-13
EAAYAPPASGNQNHPGMYPVSGPK	1	LPP_MOUSE	5.92367e-15
IVALDRDFHVHC+57.021YR	1	LPP_MOUSE	1.70589e-19
LRGQPFYAVEKK	1	LPP_MOUSE	2.76524e-13
TYITDPVSAPC+57.021APPLQPK	1	LPP_MOUSE	3.98129e-21
YYEPYYAAGPSYGGR	1	LPP_MOUSE	1.08035e-19
LQGEVVAFDYQSK	1	LSM12_MOUSE	2.7229e-16
LSQAYAISAGVSLEGQQLFQTIHK	1	LSM12_MOUSE	5.57287e-14
ALNGAEPNYHSLPSAR	1	LTOR1_MOUSE	3.38899e-11
KLLLDPSSTPTK	1	LTOR1_MOUSE	1.48081e-13
TDEQALLSSILAK	1	LTOR1_MOUSE	1.52087e-14
EGYIIPLQGPSLTTTESR	1	LYAG_MOUSE	8.99063e-16
FSETAQQAMR	1	LYAG_MOUSE	1.20842e-13
NKGDSHLNVQVSNFK	1	LYRIC_MOUSE	6.63629e-14
SIFSGIGSTAEPVSQSTTSDYQWDVSR	1	LYRIC_MOUSE	3.84891e-13
TVEVPEDEVVRNPR	1	LYRIC_MOUSE	1.68122e-16
AWNDTTKVPGADAQTQNVNQAK	1	MAGD1_MOUSE	1.70571e-11
TGFKAQNATTKGPNDYSQAR	1	MAGD1_MOUSE	4.68839e-20
FYQDLKDRDVTFSPATIEEELIKFC+57.021R	1	MANF_MOUSE	1.12816e-18
LC+57.021YYIGATDDAATK	1	MANF_MOUSE	8.09853e-19
GPQPSC+57.021PTVLFEK	1	MAP1S_MOUSE	2.96652e-14
LNPPAQLPASEGLR	1	MAP1S_MOUSE	1.63325e-12
LRNIELIC+57.021QENEGENDPVLQR	1	MARE1_MOUSE	1.4073e-13
LTVEDLEKER	1	MARE1_MOUSE	3.25203e-12
LTVEDLEKERDFYFGK	1	MARE1_MOUSE	3.13745e-18
QGQETAVAPSLVAPALSKPK	1	MARE1_MOUSE	2.30008e-18
NAQLDC+57.021SKLETLGIGQR	1	MAT2B_MOUSE	3.23043e-16
TGIKESLWPFLIDKR	1	MAT2B_MOUSE	4.59919e-10
VLITGATGLLGR	1	MAT2B_MOUSE	5.56173e-13
LNPGGYFIGTTPNSFELIR	1	MCES_MOUSE	3.19103e-10
LPENTPPC+57.021QQVDQPK	1	MCES_MOUSE	1.61252e-09
SKLERGDVSEDEPSLGR	1	MCES_MOUSE	4.6517e-10
EGPFYPTLR	1	MCTS1_MOUSE	4.26868e-11
RIFILGPSHHVPLSR	1	MEMO1_MOUSE	8.69681e-18
TPLYDLR	1	MEMO1_MOUSE	1.13534e-09
DLDLKKPIYQR	1	METK2_MOUSE	3.84898e-14
DSFPWEVPKK	1	METK2_MOUSE	1.05538e-12
AFGWYPHLGR	1	MFGM_MOUSE	4.13565e-11
DFGHIQYVASYK	1	MFGM_MOUSE	2.87654e-12
VAHSDDGVQWTVYEEQGSSK	1	MFGM_MOUSE	1.01911e-16
AGLEDEC+57.021KTLR	1	MIA3_MOUSE	4.38726e-14
ALEDFTGPDC+57.021R	1	MIA3_MOUSE	5.2397e-14
DSLPSGPREEAKPASPSSVQDR	1	MIA3_MOUSE	6.2772e-11
RIEEMEEELQKTER	1	MIA3_MOUSE	1.58546e-10
SIEEEEDVSVSSSHQR	1	MIA3_MOUSE	4.78788e-11
TQTAVSIVEEDLK	1	MIA3_MOUSE	4.48946e-16
DALIQFQEER	1	MICA1_MOUSE	7.91605e-11
LGKLEFAQDAR	1	MICA1_MOUSE	1.98649e-12
ASDYGMKLPILR	1	MLEC_MOUSE	7.01939e-16
STPEDQILYQTER	1	MLEC_MOUSE	2.54304e-15
AISFVGSNQAGEYIFER	1	MMSA_MOUSE	3.56247e-20
LLQDSGAPDGTLNIIHGQHDAVNFIC+57.021DHPDIK	1	MMSA_MOUSE	9.19301e-11
VC+57.021NLIDSGTKEGASILLDGRR	1	MMSA_MOUSE	3.77021e-14
VNAGDQPGADLGPLITPQAK	1	MMSA_MOUSE	1.47271e-12
APGNGDGGSTSEVPQPPR	1	MO4L2_MOUSE	9.32323e-10
ADAMAKDRSEEERTTEAEKNER	1	MOES_MOUSE	4.06234e-11
ALTSELANARDESK	1	MOES_MOUSE	7.13045e-16
ALTSELANARDESKK	1	MOES_MOUSE	7.81173e-14
ALTSELANARDESKKTANDMIHAENMR	1	MOES_MOUSE	3.02769e-16
AQMVQEDLEK	1	MOES_MOUSE	4.31667e-13
AQSEAEKLAKERQEAEEAKEALLQASR	1	MOES_MOUSE	1.32849e-16
DQKKTQEQLASEMAELTAR	1	MOES_MOUSE	2.39607e-17
EGILNDDIYC+57.021PPETAVLLASYAVQSK	1	MOES_MOUSE	6.45098e-20
ELAEKEKEKIEREKEELMEK	1	MOES_MOUSE	3.4616e-14
ERQEAEEAKEALLQASR	1	MOES_MOUSE	7.38303e-14
ERQEAEEAKEALLQASRDQK	1	MOES_MOUSE	7.28205e-12
ESEAVEWQQK	1	MOES_MOUSE	2.74336e-14
ESPLLFK	1	MOES_MOUSE	1.78201e-09
IAQDLEMYGVNYFSIK	1	MOES_MOUSE	2.02176e-15
QEAEEAKEALLQASR	1	MOES_MOUSE	5.85784e-10
DVKPSNILVNSR	1	MP2K1_MOUSE	3.43113e-10
ELELLFGC+57.021HVEGDAAETPPRPR	1	MP2K1_MOUSE	3.28245e-16
KLEELELDEQQRK	1	MP2K1_MOUSE	4.18301e-12
SFESTVGQGSDTYSYIFR	1	MPRD_MOUSE	4.72507e-22
DIDSLRDPSTQLR	1	MPRI_MOUSE	3.87534e-16
FIC+57.021NDDIYPGAPK	1	MPRI_MOUSE	1.1682e-17
FLHQDIDSTR	1	MPRI_MOUSE	2.86492e-12
STTIYFYC+57.021DR	1	MPRI_MOUSE	5.55324e-14
TGATEHYLINVC+57.021K	1	MPRI_MOUSE	1.93097e-11
VRDGPQWTDGVTVLQYVDGDLC+57.021PDKIR	1	MPRI_MOUSE	1.48637e-21
VSLC+57.021NNKEAAVC+57.021QEK	1	MPRI_MOUSE	6.95014e-17
YSDNWEAVTR	1	MPRI_MOUSE	1.89636e-14
YYVQDGDLDVVFTSSSK	1	MPRI_MOUSE	1.67349e-11
GVDVREPDIGR	1	MRC2_MOUSE	1.31623e-12
TTSC+57.021DTKLQGAVC+57.021GVSR	1	MRC2_MOUSE	6.54205e-20
WDDRSC+57.021TEETHGFIC+57.021QK	1	MRC2_MOUSE	3.88317e-13
AQPDRPVSLEQLR	1	MTND_MOUSE	1.2254e-11
TLGVLYWK	1	MTND_MOUSE	2.32105e-11
GPDGLTALEATDNQAIK	1	MTPN_MOUSE	5.59722e-18
TVKGPDGLTALEATDNQAIK	1	MTPN_MOUSE	6.75015e-16
AAFERESDVPLKSEEFEVTK	1	MYDGF_MOUSE	1.65547e-12
TAVSHRPGAFKAELSKLVIVAK	1	MYDGF_MOUSE	1.48837e-10
ALVEEALAQR	1	MYG1_MOUSE	2.21472e-12
FKVDSSGEIVELAK	1	MYG1_MOUSE	1.16069e-11
LLPEYANAEIVR	1	MYG1_MOUSE	2.90781e-15
LNFYQHSWLPAR	1	MYG1_MOUSE	2.36731e-17
LPLPEPWR	1	MYG1_MOUSE	8.46098e-11
VQC+57.021VPKEPHSFQSR	1	MYG1_MOUSE	3.98952e-17
DNYPQSVPR	1	MYO1C_MOUSE	2.4755e-12
GAPVGGHILSYLLEK	1	MYO1C_MOUSE	1.78889e-14
HLGYKPEEYKMGR	1	MYO1C_MOUSE	2.00922e-13
LGLERNPQSYLYLVK	1	MYO1C_MOUSE	9.15232e-14
LGTEEISPR	1	MYO1C_MOUSE	1.23937e-11
LLQFYAETC+57.021PAPER	1	MYO1C_MOUSE	6.87109e-17
LLQFYAETC+57.021PAPERGGAVR	1	MYO1C_MOUSE	1.46454e-13
LLQSNPVLEAFGNAK	1	MYO1C_MOUSE	9.03566e-19
QLLLTPSAVVIVEDAKVK	1	MYO1C_MOUSE	6.1228e-18
GPSGTVSEAQLAR	1	MYOF_MOUSE	1.90986e-16
TQGLVPEHVETR	1	MYOF_MOUSE	3.63069e-12
VGETTIDLENR	1	MYOF_MOUSE	7.71401e-11
LTQEVLLLR	1	MYOME_MOUSE	3.01304e-11
LAYVTPTIPR	1	MYPT1_MOUSE	1.70156e-13
RLASTSDIEEKENRESSSLR	1	MYPT1_MOUSE	3.80102e-15
ANLIKEAEEMC+57.021SK	1	NAA15_MOUSE	2.57987e-15
FAEHGETLAMK	1	NAA15_MOUSE	6.39753e-10
LEDAADVYR	1	NAA15_MOUSE	2.11927e-12
RLPLNFLSGEKFKEC+57.021LDR	1	NAA15_MOUSE	4.24064e-16
SDKKYDEAIKC+57.021YR	1	NAA15_MOUSE	7.52847e-11
IEPADAHVLQK	1	NAA50_MOUSE	9.75227e-13
KFGFEIIETKK	1	NAA50_MOUSE	1.72507e-10
LNQVIFPVSYNDKFYKDVLEVGELAK	1	NAA50_MOUSE	3.85921e-10
NLKVPSGQNAETQKTDN	1	NAA50_MOUSE	7.59542e-15
RIEPADAHVLQK	1	NAA50_MOUSE	4.19427e-10
IEDLSQQAQLAAAEK	1	NACA_MOUSE	7.90746e-17
IEDLSQQAQLAAAEKFK	1	NACA_MOUSE	3.76469e-19
SPASDTYIVFGEAK	1	NACA_MOUSE	6.86248e-15
FHC+57.021SLLELNYPK	1	NAGAB_MOUSE	7.3358e-12
INQDPLGIQGR	1	NAGAB_MOUSE	1.97784e-13
TPPMGWLAWER	1	NAGAB_MOUSE	2.77304e-14
AVPEGSVIPR	1	NAMPT_MOUSE	2.30018e-12
DLLNC+57.021SFK	1	NAMPT_MOUSE	1.00159e-09
NAQLNIEQDVAPH	1	NAMPT_MOUSE	5.39006e-14
STEAPLIIRPDSGNPLDTVLK	1	NAMPT_MOUSE	7.26372e-14
WSIENVSFGSGGALLQK	1	NAMPT_MOUSE	1.50616e-13
IQTTAPPVKESSFVEK	1	NCPR_MOUSE	8.36307e-16
SDEDYLYREELAR	1	NCPR_MOUSE	3.54155e-11
YVDQRLEQLGAQR	1	NCPR_MOUSE	5.5757e-15
EIHLWFKPEELIDYK	1	NDKB_MOUSE	6.3297e-11
NIIHGSDSVESAEK	1	NDKB_MOUSE	1.15769e-14
QHYIDLKDRPFFPGLVK	1	NDKB_MOUSE	1.08006e-14
LNITPNSGATGNNAGPK	1	NDRG1_MOUSE	3.11214e-18
MADC+57.021GGLPQISQPAK	1	NDRG1_MOUSE	9.02818e-17
ANILEDSYR	1	NEDD4_MOUSE	6.48787e-10
DILGASDPYVR	1	NEDD4_MOUSE	7.79469e-14
FIIDEELFGQTHQHELK	1	NEDD4_MOUSE	1.3065e-14
KYEFFR	1	NEDD4_MOUSE	1.62185e-09
MERPYTFKDFVLHPR	1	NEDD4_MOUSE	3.71923e-11
RANILEDSYRR	1	NEDD4_MOUSE	1.08581e-12
RPSPDDDLTDEDNDDMQLQAQR	1	NEDD4_MOUSE	7.56095e-15
TQWEDPRLQNVAITGPAVPYSR	1	NEDD4_MOUSE	4.03339e-18
WNEEILFR	1	NEDD4_MOUSE	1.39587e-11
EIEIDIEPTDKVER	1	NEDD8_MOUSE	3.89297e-11
IKERVEEKEGIPPQQQR	1	NEDD8_MOUSE	2.88388e-10
AC+57.021GVSRPVIAC+57.021SVTIKEGSQLK	1	NH2L1_MOUSE	5.41754e-11
LLDLVQQSC+57.021NYK	1	NH2L1_MOUSE	5.00604e-16
QQIQSIQQSIER	1	NH2L1_MOUSE	1.54198e-14
EKEAQPLEAEAPGVDLGILPEGR	1	NIBAN_MOUSE	2.24413e-18
SEVEQQRDLTSQFLK	1	NIBAN_MOUSE	6.95271e-14
LIQSTSEENQIPSHLPVC+57.021PSLQHIAR	1	NISCH_MOUSE	2.37784e-11
SQGC+57.021FPVYLVYSDKR	1	NISCH_MOUSE	5.53302e-13
FAELAQIYAQR	1	NIT2_MOUSE	9.59299e-12
TLSPGDSFSTFDTPYC+57.021K	1	NIT2_MOUSE	6.49655e-19
IGGIFAFK	1	NLTP_MOUSE	4.80632e-11
KLEEEGEQFVKK	1	NLTP_MOUSE	1.55154e-09
AILTPNHVEFSR	1	NNRD_MOUSE	1.38812e-15
VGADLTHVFC+57.021AR	1	NNRD_MOUSE	9.5392e-16
KYQLNLPSYPDTEC+57.021VYR	1	NNRE_MOUSE	4.40619e-14
RPNKPLFTGLVTQC+57.021QK	1	NNRE_MOUSE	6.50044e-17
SPPTVLVIC+57.021GPGNNGGDGLVC+57.021AR	1	NNRE_MOUSE	4.36658e-15
YQLNLPSYPDTEC+57.021VYR	1	NNRE_MOUSE	6.36873e-15
MATQASTLYSNNITK	1	NNTM_MOUSE	1.22284e-13
QGFNVVVESGAGEASKFPDDLYR	1	NNTM_MOUSE	8.16049e-16
VALSPAGVQALVK	1	NNTM_MOUSE	9.93005e-12
ALGQAASDSSGPEDMKR	1	NOMO1_MOUSE	4.31867e-20
EQQLAEIETR	1	NOMO1_MOUSE	7.26379e-12
GQPLGPAGVQVSLR	1	NOMO1_MOUSE	2.96412e-14
SSIDSEPALVLGPLK	1	NOMO1_MOUSE	4.634e-16
VQVVVPEAETR	1	NOMO1_MOUSE	1.63473e-10
ALIEMEKQQQDQVDRNIKEAR	1	NONO_MOUSE	6.61266e-10
FAQPGSFEYEYAMR	1	NONO_MOUSE	1.10315e-15
FGQAATMEGIGAIGGTPPAFNRPAPGAEFAPNKR	1	NONO_MOUSE	2.0002e-10
RQQEGFKGTFPDAR	1	NONO_MOUSE	6.75712e-10
RQQEGFKGTFPDAREQEIR	1	NONO_MOUSE	2.47332e-12
TLAEIAKVELDNMPLRGK	1	NONO_MOUSE	2.82262e-15
FYEEVHDLERK	1	NP1L1_MOUSE	1.88388e-14
LDGLVDTPTGYIESLPK	1	NP1L1_MOUSE	3.55364e-12
LDNVSHTPSSYIETLPK	1	NP1L4_MOUSE	4.81105e-10
VVIAEKEAATVEELNPK	1	NP1L4_MOUSE	7.89592e-20
EVNVSPC+57.021PTDPC+57.021QLHK	1	NPC2_MOUSE	8.76372e-15
IVTSEEVIIR	1	NPTN_MOUSE	1.63464e-12
FC+57.021GFQVLEPQLVYSIGHTPPDAR	1	NQO1_MOUSE	2.49038e-14
NDITGELKDSKNFQYPSESSLAYKEGR	1	NQO1_MOUSE	1.41661e-22
LFADAEEEQR	1	NSF_MOUSE	2.54972e-11
LQILHIHTAR	1	NSF_MOUSE	6.80425e-13
VLDDGELLVQQTK	1	NSF_MOUSE	2.65175e-16
ASSSILINEAEPTTNIQIR	1	NSF1C_MOUSE	3.21174e-13
DLIHDQDEEEEEEEGQR	1	NSF1C_MOUSE	1.47044e-12
DLIHDQDEEEEEEEGQRSR	1	NSF1C_MOUSE	5.03097e-12
GTAPSDNRVTSFR	1	NSF1C_MOUSE	8.20071e-15
KKSPNELVDDLFK	1	NSF1C_MOUSE	4.80516e-10
LAHGGQVNLDMEDHRDEDFVKPK	1	NSF1C_MOUSE	2.68735e-13
LGAAPEEESAYVAGER	1	NSF1C_MOUSE	1.12122e-15
LGAAPEEESAYVAGERR	1	NSF1C_MOUSE	3.06954e-14
LGSTAPQVLNTSSPAQQAENEAK	1	NSF1C_MOUSE	9.7078e-14
FYALDPSFPR	1	NSUN2_MOUSE	6.12348e-14
RFPEEPHVPLEQRR	1	NT5C_MOUSE	1.16757e-12
WVEQNLGPEFVER	1	NT5C_MOUSE	2.39296e-16
KLQQGIAPSGPAGELKFEPHT	1	NUCB2_MOUSE	2.32149e-15
TRLDELKRQEVGR	1	NUCB2_MOUSE	6.10214e-13
INKMEWWNR	1	NUDC_MOUSE	2.56181e-13
INPENSKLSDLDSETR	1	NUDC_MOUSE	4.51873e-18
LITQTFNHHNQLAQK	1	NUDC_MOUSE	5.28955e-17
LKGKDVVVDIQRR	1	NUDC_MOUSE	1.70723e-12
ESTESSPGKHLVTSEELISEGK	1	NUDT5_MOUSE	1.3349e-13
LDALGAEQHLTVDAK	1	NUDT5_MOUSE	1.24558e-09
TLHHEC+57.021VILVK	1	NUDT5_MOUSE	1.06914e-10
FNPPTGTDTMVK	1	NUP98_MOUSE	1.56799e-12
VGYYTIPSMDDLAK	1	NUP98_MOUSE	5.72104e-12
ESENEANPEEQGLEESGEEFAR	1	NXP20_MOUSE	7.85361e-10
LAQQLTVER	1	NXP20_MOUSE	5.48649e-12
SLLSSASATVGHGLTAVK	1	NXP20_MOUSE	3.24616e-15
SLLSSASATVGHGLTAVKEK	1	NXP20_MOUSE	5.90249e-23
TMIVLAESDPGFKR	1	NXP20_MOUSE	9.46635e-18
TVSLSQMLR	1	NXP20_MOUSE	2.19827e-10
VAELILHGQEEEKPAQDQAR	1	NXP20_MOUSE	2.58166e-22
WAGWGSWGK	1	NXP20_MOUSE	2.18286e-14
AFYNNVLGEYEEYITK	1	OAT_MOUSE	1.13187e-17
ELMKLPSDVVTSVR	1	OAT_MOUSE	5.3594e-12
IAIAALEVLEEENLAENADK	1	OAT_MOUSE	1.46632e-17
KTEQGPPSSEYIFER	1	OAT_MOUSE	1.74814e-12
LPSDVVTSVR	1	OAT_MOUSE	1.79407e-11
WLAVDHENVRPDMVLLGK	1	OAT_MOUSE	5.14168e-11
IMEGPAFNFLDAPAVR	1	ODPB_MOUSE	1.74744e-16
TNHLVTVEGGWPQFGVGAEIC+57.021AR	1	ODPB_MOUSE	1.24071e-20
VLEDNSVPQVKDIIFAVK	1	ODPB_MOUSE	2.16328e-13
VLEDNSVPQVKDIIFAVKK	1	ODPB_MOUSE	8.20556e-14
IIDVSTVKELC+57.021R	1	ORN_MOUSE	2.65985e-15
EQPGDDTTEAPQREAEGTK	1	OS9_MOUSE	3.98586e-13
EQPGDDTTEAPQREAEGTKAK	1	OS9_MOUSE	4.10258e-15
QHEEKTTEEVQDTDRQVWSGSK	1	OS9_MOUSE	3.80082e-11
EAEAAKATEDGTPHDPYK	1	OSBP1_MOUSE	1.59908e-11
IRLEETLEQLAK	1	OSBP1_MOUSE	5.24631e-10
TLSSKVEDLSTC+57.021NDLIAK	1	OSBP1_MOUSE	6.14063e-15
ATPGAQRYSQTGNYELAVALSR	1	OST48_MOUSE	1.87477e-15
DTHSLFFR	1	OST48_MOUSE	3.5973e-11
NTLLIAGLQAR	1	OST48_MOUSE	5.60262e-12
TADDPSLSLIK	1	OST48_MOUSE	7.67038e-14
TLVLLDNLNVRDTHSLFFR	1	OST48_MOUSE	5.25167e-19
YSQTGNYELAVALSR	1	OST48_MOUSE	2.17842e-18
GNLSWLR	1	OSTF1_MOUSE	6.01673e-10
TGLIPSNYVAEQAESIDNPLHEAAK	1	OSTF1_MOUSE	3.4763e-15
ALKLGQEGKVPLQSAR	1	P3H1_MOUSE	1.23763e-14
C+57.021ATELPWAPDLDLGPDPSLSQDPGAAALHDLR	1	P3H1_MOUSE	4.85112e-11
C+57.021LGPPSAHLLSEELDLEFNKR	1	P3H1_MOUSE	1.18763e-22
EADFRDLEAKPHMHEFR	1	P3H1_MOUSE	1.01848e-14
EGGPLLYEGISLTMNSK	1	P3H1_MOUSE	5.153e-18
FFGAVLR	1	P3H1_MOUSE	3.1709e-10
LTNAAATSGDGYRGQTSPHTPNEKFYGVTVLK	1	P3H1_MOUSE	1.78598e-11
QNC+57.021VTELASHPSR	1	P3H1_MOUSE	1.40962e-17
TVTAEVQPQC+57.021GR	1	P3H1_MOUSE	9.40514e-16
IGVNLTPHNKETVR	1	P5CR1_MOUSE	5.02405e-10
KIGVNLTPHNKETVR	1	P5CR1_MOUSE	1.81646e-12
LGAQALLGAAK	1	P5CR1_MOUSE	8.81003e-14
LTAFQPAPK	1	P5CR1_MOUSE	1.62599e-12
AATMSAVEAATC+57.021R	1	P5CR3_MOUSE	1.02381e-14
QVLASAPTDNNLC+57.021HFR	1	P5CR3_MOUSE	4.34404e-16
IIVLGLLPR	1	PA1B2_MOUSE	9.21918e-11
LKNGELENIKPK	1	PA1B2_MOUSE	5.78577e-12
AAHLC+57.021AEAALR	1	PA2G4_MOUSE	9.02509e-10
AFFSEVER	1	PA2G4_MOUSE	3.02643e-11
LVKPGNQNTQVTEAWNK	1	PA2G4_MOUSE	5.80355e-18
TTIYKRDPSKQYGLK	1	PA2G4_MOUSE	5.65846e-18
VAHSFNC+57.021TPIEGMLSHQLK	1	PA2G4_MOUSE	4.22377e-17
ALYDYEGQEHDELSFK	1	PACN2_MOUSE	5.62436e-12
AYAQQLTEWAR	1	PACN2_MOUSE	7.7802e-15
EANSKADPSLNPEQLK	1	PACN2_MOUSE	8.03315e-16
FFREVLLEVQK	1	PACN2_MOUSE	2.928e-12
HLDLSNVASYK	1	PACN2_MOUSE	2.23468e-10
QLVEKGPQYGTVEK	1	PACN2_MOUSE	2.36831e-12
VSELHLEVK	1	PACN2_MOUSE	3.57753e-11
AKVEFNIR	1	PAIRB_MOUSE	1.03708e-09
GGSGSHNWGTVKDELTESPK	1	PAIRB_MOUSE	1.53398e-13
SAAQAAAQTNSNAAGKQLR	1	PAIRB_MOUSE	2.68047e-22
SKSEEAHAEDSVMDHHFR	1	PAIRB_MOUSE	5.20614e-19
LTDFGFC+57.021AQITPEQSKR	1	PAK1_MOUSE	4.78693e-16
SVIEPLPVTPTRDVATSPISPTENNTTPPDALTR	1	PAK1_MOUSE	2.53122e-12
GSETSAVVTEEDDDDEDAAPPVIAPRPDHTK	1	PAK2_MOUSE	1.16424e-10
KNPQAVLDVLK	1	PAK2_MOUSE	4.16019e-12
SVIDPIPAPVGDSNVDSGAK	1	PAK2_MOUSE	5.39884e-12
DLDGTC+57.021SLHTTASTLDDDGNYTIMAANPQGR	1	PALLD_MOUSE	2.99039e-15
LDVYTQWHQQPQTTKPK	1	PALLD_MOUSE	2.13409e-10
LISEIEYRLER	1	PALLD_MOUSE	6.02227e-13
LLGADSANVFNIQEPEETAANQEYKVSSC+57.021EQR	1	PALLD_MOUSE	2.314e-10
LQNTGVADGYPVRLEC+57.021R	1	PALLD_MOUSE	3.70088e-16
DIVPVDASYEVK	1	PAPS1_MOUSE	5.53904e-15
QWGTTC+57.021KNHPYIK	1	PAPS1_MOUSE	2.29937e-10
KGLIAAIC+57.021AGPTALLAHEVGFGC+57.021K	1	PARK7_MOUSE	1.58006e-23
VEKDGLILTSR	1	PARK7_MOUSE	5.26786e-10
AGEEEHVYSFPNKQK	1	PAXI_MOUSE	1.25089e-12
NSSASNTQDGVGSLC+57.021SR	1	PAXI_MOUSE	7.83434e-20
TWHPEHFVC+57.021THC+57.021QEEIGSR	1	PAXI_MOUSE	1.04273e-20
DLSHIGDAVVISC+57.021AK	1	PCNA_MOUSE	1.30361e-14
IC+57.021RDLSHIGDAVVISC+57.021AK	1	PCNA_MOUSE	5.13104e-12
SEGFDTYRC+57.021DR	1	PCNA_MOUSE	1.7502e-15
NIGRDTPTSAGPNSFNK	1	PCNP_MOUSE	5.39291e-15
SAEDEAADLPTKPTK	1	PCNP_MOUSE	1.3246e-15
AVLDKAVQADGQVK	1	PDC6I_MOUSE	2.42033e-16
AVLDKAVQADGQVKER	1	PDC6I_MOUSE	1.23483e-18
C+57.021SDIVFAR	1	PDC6I_MOUSE	1.25025e-11
ELPELLQR	1	PDC6I_MOUSE	4.36408e-10
EVFPTLAAK	1	PDC6I_MOUSE	2.33307e-12
KTERDELLKDLQQSIAR	1	PDC6I_MOUSE	3.29785e-11
MVPVSVQQSLAVFSQR	1	PDC6I_MOUSE	4.13189e-19
NIQVSHQEFSK	1	PDC6I_MOUSE	6.28904e-13
NREILEESLR	1	PDC6I_MOUSE	5.22252e-11
SALGRPLDKHEGALETLLR	1	PDC6I_MOUSE	2.12761e-17
SLLSNLDEIKKER	1	PDC6I_MOUSE	1.09539e-14
STSVVEQGGIQTVDQLIK	1	PDC6I_MOUSE	6.98006e-18
TMQGSEVVSVLK	1	PDC6I_MOUSE	1.17498e-15
TSEVDLAKPLVK	1	PDC6I_MOUSE	1.93868e-15
VQESLKKQEGLLK	1	PDC6I_MOUSE	1.05621e-12
ILAQITGTEHLTESENDNTK	1	PDLI5_MOUSE	1.07015e-11
NTEFYHIPTHSDASKKR	1	PDLI5_MOUSE	9.86306e-19
QPTVTSVC+57.021SESAQELAEGQR	1	PDLI5_MOUSE	1.72703e-16
SAAAFKPVGSTSVK	1	PDLI5_MOUSE	7.43569e-11
SPSWQRPNQAAPSTGR	1	PDLI5_MOUSE	3.07534e-21
SSGTGASVGPPQPSDQDTLVQRAEHIPAGK	1	PDLI5_MOUSE	1.11135e-17
SWHPEEFNC+57.021AHC+57.021K	1	PDLI5_MOUSE	5.65078e-12
AVPVSNIAPAAVGR	1	PDXD1_MOUSE	3.61821e-16
FFQELPASDSAFK	1	PDXD1_MOUSE	1.56923e-17
FSPLMTAEGLGTRGEDVDQLITC+57.021IQSK	1	PDXD1_MOUSE	1.20444e-23
[truncated: 969 more rows]

## Sheet: BioRep3 Proteins
Uniprot Entry Name	Unique Peptides	Total Peptides
UBA1_MOUSE	29	39
TB182_MOUSE	27	28
RINI_MOUSE	18	26
TKT_MOUSE	18	26
MOES_MOUSE	19	24
PDC6I_MOUSE	19	24
AL1L2_MOUSE	19	23
SC31A_MOUSE	16	22
GFPT1_MOUSE	17	21
P3H1_MOUSE	15	21
TBB4A_MOUSE	5	21
ACON_MOUSE	14	20
VINC_MOUSE	18	20
PUR9_MOUSE	17	18
RCN3_MOUSE	10	18
SEPT7_MOUSE	13	18
TCPH_MOUSE	15	18
SYSC_MOUSE	14	17
HMGB1_MOUSE	10	16
PROF1_MOUSE	10	16
SRC8_MOUSE	14	16
2AAA_MOUSE	11	15
HYOU1_MOUSE	14	15
NSF1C_MOUSE	12	15
PDLI5_MOUSE	11	15
PLCD1_MOUSE	12	15
PRS6B_MOUSE	11	15
CALX_MOUSE	12	14
CAP1_MOUSE	10	14
DX39B_MOUSE	11	14
FAS_MOUSE	13	14
OAT_MOUSE	10	14
RANG_MOUSE	8	14
SODC_MOUSE	9	14
TAGL2_MOUSE	11	14
TYB10_MOUSE	9	14
ACLY_MOUSE	12	13
AT2A2_MOUSE	12	13
PSA1_MOUSE	9	13
SEP11_MOUSE	12	13
SEPT2_MOUSE	12	13
CLIC1_MOUSE	9	12
ITA5_MOUSE	9	12
KCY_MOUSE	8	12
LMAN1_MOUSE	9	12
NEDD4_MOUSE	10	12
RHOA_MOUSE	8	12
ROAA_MOUSE	8	12
SYCC_MOUSE	10	12
SYLC_MOUSE	8	12
TXNL1_MOUSE	8	12
C1TM_MOUSE	11	11
CO1A1_MOUSE	9	11
GLU2B_MOUSE	9	11
GSLG1_MOUSE	10	11
MARE1_MOUSE	7	11
PSMD4_MOUSE	10	11
RS19_MOUSE	8	11
STRAP_MOUSE	9	11
6PGL_MOUSE	7	10
ADSV_MOUSE	10	10
ARP3_MOUSE	9	10
C1TC_MOUSE	10	10
CNBP_MOUSE	8	10
COPB_MOUSE	9	10
G6PD1_MOUSE	9	10
HNRPF_MOUSE	7	10
IDHP_MOUSE	8	10
LPP_MOUSE	8	10
NONO_MOUSE	8	10
PLOD1_MOUSE	10	10
SYRC_MOUSE	10	10
SYVC_MOUSE	10	10
TALDO_MOUSE	9	10
VATB2_MOUSE	9	10
ALDH2_MOUSE	9	9
ARHG1_MOUSE	8	9
AT1B3_MOUSE	5	9
CDV3_MOUSE	6	9
CNN2_MOUSE	6	9
COBA2_MOUSE	8	9
CPNS1_MOUSE	5	9
ERO1A_MOUSE	9	9
ERP29_MOUSE	6	9
HAP28_MOUSE	7	9
IDHC_MOUSE	6	9
MPRI_MOUSE	9	9
MYO1C_MOUSE	9	9
NAA50_MOUSE	7	9
PRDX2_MOUSE	6	9
PUR2_MOUSE	8	9
RS12_MOUSE	6	9
SYWC_MOUSE	9	9
TRFM_MOUSE	8	9
ARFG1_MOUSE	7	8
CO9A1_MOUSE	8	8
COMP_MOUSE	8	8
COR1B_MOUSE	7	8
CSDE1_MOUSE	7	8
CTNA1_MOUSE	7	8
CYTB_MOUSE	6	8
ECHA_MOUSE	7	8
EFTU_MOUSE	6	8
GNAI2_MOUSE	7	8
IF2H_MOUSE	6	8
LKHA4_MOUSE	6	8
MIA3_MOUSE	7	8
NXP20_MOUSE	8	8
OST48_MOUSE	7	8
PGM1_MOUSE	7	8
PPCE_MOUSE	6	8
PSMD2_MOUSE	6	8
PUR6_MOUSE	6	8
RAB7A_MOUSE	7	8
RLA2_MOUSE	5	8
SAHH_MOUSE	6	8
SPRC_MOUSE	5	8
SYMC_MOUSE	8	8
UBP14_MOUSE	7	8
UGGG1_MOUSE	8	8
AATM_MOUSE	6	7
ACBP_MOUSE	5	7
ACTN1_MOUSE	5	7
ASNS_MOUSE	7	7
CAPZB_MOUSE	6	7
DDX1_MOUSE	7	7
DEST_MOUSE	6	7
DLDH_MOUSE	5	7
EIF3C_MOUSE	7	7
ELOB_MOUSE	4	7
EMB_MOUSE	4	7
ERP44_MOUSE	6	7
FABP5_MOUSE	4	7
FHL1_MOUSE	6	7
FND3B_MOUSE	7	7
HNRPD_MOUSE	5	7
IF4A1_MOUSE	5	7
IPYR_MOUSE	6	7
LMCD1_MOUSE	5	7
MTPN_MOUSE	4	7
NEDD8_MOUSE	4	7
PA2G4_MOUSE	6	7
PACN2_MOUSE	7	7
PDXD1_MOUSE	7	7
PEG3_MOUSE	7	7
PFD6_MOUSE	5	7
QCR1_MOUSE	5	7
RL35_MOUSE	4	7
RS13_MOUSE	6	7
RTN4_MOUSE	4	7
SYHC_MOUSE	7	7
SYTC_MOUSE	7	7
TCPW_MOUSE	4	7
ABCE1_MOUSE	5	6
ADK_MOUSE	5	6
ARC1B_MOUSE	4	6
ARPC3_MOUSE	4	6
BAG3_MOUSE	6	6
CAN2_MOUSE	5	6
CDC37_MOUSE	5	6
CNPY2_MOUSE	4	6
COPE_MOUSE	5	6
CRTAP_MOUSE	4	6
CSRP2_MOUSE	5	6
CTND1_MOUSE	6	6
DC1L1_MOUSE	5	6
DNJC3_MOUSE	5	6
DNPEP_MOUSE	6	6
E41L2_MOUSE	6	6
ETFA_MOUSE	6	6
F10A1_MOUSE	5	6
FHL2_MOUSE	5	6
G6PE_MOUSE	4	6
GMFB_MOUSE	5	6
GOGA2_MOUSE	5	6
HINT1_MOUSE	4	6
HMOX1_MOUSE	4	6
ICAL_MOUSE	4	6
IF2B_MOUSE	4	6
IMDH2_MOUSE	4	6
KINH_MOUSE	6	6
LDHB_MOUSE	5	6
MANF_MOUSE	4	6
MYG1_MOUSE	6	6
NDKB_MOUSE	4	6
PARK7_MOUSE	4	6
PGBM_MOUSE	6	6
PLAP_MOUSE	6	6
PRDX6_MOUSE	5	6
PRS6A_MOUSE	6	6
PSB1_MOUSE	4	6
RL38_MOUSE	3	6
RUVB1_MOUSE	6	6
RUVB2_MOUSE	6	6
S10AA_MOUSE	2	6
SAHH3_MOUSE	6	6
SC22B_MOUSE	4	6
SERB_MOUSE	5	6
SERC_MOUSE	6	6
SPEE_MOUSE	6	6
SRSF3_MOUSE	3	6
SUCB2_MOUSE	5	6
THIC_MOUSE	5	6
TPR_MOUSE	6	6
VATG1_MOUSE	5	6
VPS35_MOUSE	5	6
ADPGK_MOUSE	5	5
AMPL_MOUSE	5	5
AN32A_MOUSE	4	5
BOLA2_MOUSE	4	5
BTF3_MOUSE	4	5
CDN1C_MOUSE	5	5
CHIP_MOUSE	3	5
CLIP1_MOUSE	5	5
CREL2_MOUSE	4	5
CSN7A_MOUSE	5	5
CYR61_MOUSE	4	5
DAB2_MOUSE	5	5
DCTN1_MOUSE	5	5
DHRS1_MOUSE	5	5
EIF3B_MOUSE	5	5
EPN4_MOUSE	4	5
FXR1_MOUSE	5	5
GALE_MOUSE	3	5
GBB2_MOUSE	3	5
GFPT2_MOUSE	5	5
GMPPB_MOUSE	5	5
H2A1_MOUSE	2	5
HDGF_MOUSE	3	5
IF2G_MOUSE	4	5
IF5_MOUSE	5	5
IF6_MOUSE	4	5
IMPCT_MOUSE	4	5
IPO4_MOUSE	4	5
KCRB_MOUSE	5	5
LA_MOUSE	4	5
LAMP2_MOUSE	4	5
LGUL_MOUSE	5	5
LIMA1_MOUSE	5	5
MCES_MOUSE	4	5
NAA15_MOUSE	5	5
NACA_MOUSE	4	5
NAMPT_MOUSE	5	5
NOMO1_MOUSE	5	5
NSF_MOUSE	4	5
PAK2_MOUSE	4	5
PALLD_MOUSE	5	5
PFKAL_MOUSE	3	5
PLST_MOUSE	3	5
PPID_MOUSE	5	5
PPR1B_MOUSE	5	5
PRDX5_MOUSE	5	5
PSA2_MOUSE	5	5
PSMD5_MOUSE	4	5
PTBP1_MOUSE	4	5
RAB1A_MOUSE	3	5
RCC2_MOUSE	4	5
RL23_MOUSE	4	5
RL5_MOUSE	3	5
ROCK2_MOUSE	4	5
RS10_MOUSE	2	5
RS27A_MOUSE	3	5
S39A7_MOUSE	3	5
SCAM3_MOUSE	3	5
SGTA_MOUSE	5	5
SODM_MOUSE	5	5
TCEA1_MOUSE	5	5
TRXR1_MOUSE	5	5
UB2V1_MOUSE	3	5
UBE2N_MOUSE	4	5
ZYX_MOUSE	4	5
1433F_MOUSE	4	4
ADHX_MOUSE	4	4
AGM1_MOUSE	4	4
AMRP_MOUSE	4	4
ANR17_MOUSE	4	4
ANXA8_MOUSE	3	4
AP1B1_MOUSE	4	4
APMAP_MOUSE	4	4
ARFG3_MOUSE	4	4
ARP2_MOUSE	4	4
ARPC2_MOUSE	3	4
AT2B1_MOUSE	4	4
ATP5H_MOUSE	4	4
BAG6_MOUSE	4	4
CAPG_MOUSE	4	4
CAPR1_MOUSE	4	4
CATA_MOUSE	4	4
CBR1_MOUSE	4	4
CGL_MOUSE	4	4
CHCH2_MOUSE	2	4
CISY_MOUSE	4	4
CO1A2_MOUSE	4	4
COBL1_MOUSE	4	4
COPZ2_MOUSE	4	4
CX6B1_MOUSE	3	4
DDX46_MOUSE	4	4
DNM1L_MOUSE	3	4
EDC4_MOUSE	4	4
EIF2A_MOUSE	4	4
ERF3B_MOUSE	4	4
ESYT1_MOUSE	3	4
F195B_MOUSE	4	4
FABP4_MOUSE	4	4
FBLN2_MOUSE	2	4
FKBP3_MOUSE	4	4
GBB1_MOUSE	3	4
GNL1_MOUSE	4	4
GNS_MOUSE	4	4
GORS2_MOUSE	2	4
GSTO1_MOUSE	2	4
HNRDL_MOUSE	3	4
IF5A2_MOUSE	2	4
IPO5_MOUSE	3	4
KAD4_MOUSE	2	4
LYAG_MOUSE	3	4
METK2_MOUSE	3	4
MMSA_MOUSE	4	4
MYDGF_MOUSE	3	4
NNRE_MOUSE	4	4
NP1L1_MOUSE	3	4
NUDC_MOUSE	4	4
ODPB_MOUSE	4	4
ORN_MOUSE	2	4
P5CR1_MOUSE	4	4
PA1B2_MOUSE	3	4
PAIRB_MOUSE	4	4
PGRC1_MOUSE	2	4
PLIN3_MOUSE	4	4
PSD12_MOUSE	3	4
PTRF_MOUSE	3	4
PUF60_MOUSE	3	4
PYC_MOUSE	4	4
RBBP4_MOUSE	4	4
RL32_MOUSE	2	4
RS8_MOUSE	4	4
SAMH1_MOUSE	4	4
SCOT1_MOUSE	3	4
SEC13_MOUSE	4	4
SEP10_MOUSE	2	4
SF3B3_MOUSE	4	4
SHLB1_MOUSE	4	4
SMAP_MOUSE	2	4
SNX2_MOUSE	4	4
SPB6_MOUSE	3	4
SPRE_MOUSE	3	4
SRSF1_MOUSE	3	4
STK26_MOUSE	4	4
SYFA_MOUSE	4	4
TAGL_MOUSE	3	4
TIF1B_MOUSE	4	4
TPD54_MOUSE	3	4
TYB4_MOUSE	3	4
UAP1L_MOUSE	3	4
UBA5_MOUSE	4	4
UBC12_MOUSE	4	4
UBR4_MOUSE	3	4
UK114_MOUSE	4	4
VDAC2_MOUSE	3	4
VMA5A_MOUSE	4	4
WASF2_MOUSE	4	4
YBOX1_MOUSE	3	4
YBOX3_MOUSE	3	4
YJ005_MOUSE	3	4
AAK1_MOUSE	3	3
ABCF1_MOUSE	3	3
ACACA_MOUSE	3	3
AHSA1_MOUSE	2	3
AINX_MOUSE	2	3
AIP_MOUSE	2	3
AL7A1_MOUSE	3	3
ALDR_MOUSE	3	3
ANFY1_MOUSE	3	3
AP2B1_MOUSE	2	3
ARPC4_MOUSE	3	3
ATP5J_MOUSE	3	3
ATPO_MOUSE	3	3
ATX10_MOUSE	3	3
ATX2_MOUSE	3	3
BCAT1_MOUSE	3	3
CALM_MOUSE	1	3
CBX3_MOUSE	3	3
CLCB_MOUSE	3	3
CNPY3_MOUSE	2	3
CO6A2_MOUSE	3	3
COX41_MOUSE	3	3
CRIP2_MOUSE	3	3
CSN8_MOUSE	3	3
CTGF_MOUSE	3	3
CYB5_MOUSE	2	3
DD19A_MOUSE	3	3
DJB11_MOUSE	3	3
DYN2_MOUSE	3	3
EHD2_MOUSE	3	3
EIF1B_MOUSE	2	3
EIF3D_MOUSE	2	3
EIF3E_MOUSE	3	3
EIF3G_MOUSE	2	3
ERRFI_MOUSE	2	3
ES8L2_MOUSE	3	3
F175B_MOUSE	3	3
FKB11_MOUSE	2	3
FPPS_MOUSE	2	3
FUMH_MOUSE	3	3
GILT_MOUSE	2	3
GNAS1_MOUSE	3	3
GRB10_MOUSE	3	3
GRHPR_MOUSE	2	3
GSK3A_MOUSE	3	3
HN1L_MOUSE	3	3
HUWE1_MOUSE	3	3
IF4E_MOUSE	3	3
IF4H_MOUSE	3	3
IMPA1_MOUSE	3	3
IRS1_MOUSE	3	3
KIF5C_MOUSE	3	3
KPRA_MOUSE	3	3
KTN1_MOUSE	2	3
LAP2A_MOUSE	3	3
LIS1_MOUSE	3	3
LTOR1_MOUSE	3	3
LYRIC_MOUSE	3	3
MAT2B_MOUSE	3	3
MCTS1_MOUSE	2	3
MEP50_MOUSE	1	3
MFGM_MOUSE	3	3
MO4L2_MOUSE	2	3
MP2K1_MOUSE	3	3
MPRD_MOUSE	2	3
MRC2_MOUSE	3	3
MYOF_MOUSE	3	3
MYOME_MOUSE	2	3
NAGAB_MOUSE	3	3
NCPR_MOUSE	3	3
NH2L1_MOUSE	3	3
NNTM_MOUSE	3	3
NPC2_MOUSE	2	3
NPTN_MOUSE	2	3
NSUN2_MOUSE	2	3
NUDT5_MOUSE	3	3
OS9_MOUSE	3	3
OSBP1_MOUSE	3	3
PAXI_MOUSE	3	3
PCNA_MOUSE	3	3
PEA15_MOUSE	2	3
PFD2_MOUSE	3	3
PGH2_MOUSE	2	3
PLXB2_MOUSE	2	3
PP1G_MOUSE	2	3
PRPS1_MOUSE	2	3
PSA_MOUSE	3	3
PSB7_MOUSE	3	3
PSMD6_MOUSE	3	3
PSMD7_MOUSE	2	3
PUR4_MOUSE	3	3
PURA2_MOUSE	2	3
RENT1_MOUSE	3	3
RHG01_MOUSE	3	3
RHOC_MOUSE	3	3
RL9_MOUSE	3	3
ROA0_MOUSE	2	3
RS28_MOUSE	3	3
S23IP_MOUSE	3	3
SARNP_MOUSE	3	3
SC24A_MOUSE	3	3
SCRB2_MOUSE	2	3
SET_MOUSE	3	3
SF3A1_MOUSE	3	3
SF3A3_MOUSE	3	3
SGCD_MOUSE	3	3
SH3G1_MOUSE	3	3
SQSTM_MOUSE	3	3
SRP54_MOUSE	3	3
SRSF7_MOUSE	2	3
STK24_MOUSE	3	3
SUCA_MOUSE	3	3
SUMF1_MOUSE	2	3
SYFB_MOUSE	3	3
TBCB_MOUSE	3	3
TKFC_MOUSE	2	3
TPP1_MOUSE	3	3
TRIPC_MOUSE	3	3
TXD17_MOUSE	3	3
UBXN1_MOUSE	2	3
UCHL3_MOUSE	3	3
VAPB_MOUSE	3	3
VASP_MOUSE	3	3
VAT1_MOUSE	2	3
XPP1_MOUSE	3	3
5NTD_MOUSE	2	2
A4_MOUSE	2	2
AACS_MOUSE	2	2
ABD12_MOUSE	2	2
ABI1_MOUSE	2	2
ACADM_MOUSE	2	2
ACDSB_MOUSE	2	2
ACOT1_MOUSE	2	2
ADT2_MOUSE	2	2
AGFG1_MOUSE	1	2
AIFM1_MOUSE	2	2
AIMP1_MOUSE	2	2
AKAP2_MOUSE	2	2
AKAP9_MOUSE	2	2
AL1L1_MOUSE	2	2
ALAT2_MOUSE	2	2
ALDOC_MOUSE	2	2
AMPD2_MOUSE	2	2
AP1M1_MOUSE	2	2
AP2A1_MOUSE	2	2
APEH_MOUSE	2	2
API5_MOUSE	2	2
ARFG2_MOUSE	2	2
ARL3_MOUSE	2	2
AS3MT_MOUSE	2	2
ASGL1_MOUSE	2	2
AT5F1_MOUSE	1	2
ATLA3_MOUSE	2	2
ATPG_MOUSE	2	2
BAP31_MOUSE	2	2
BDH_MOUSE	1	2
BLMH_MOUSE	1	2
CASC3_MOUSE	2	2
CATL1_MOUSE	2	2
CAZA2_MOUSE	2	2
CHM4B_MOUSE	2	2
CO5A2_MOUSE	2	2
CO9A2_MOUSE	2	2
COPZ1_MOUSE	2	2
COX5B_MOUSE	2	2
CPIN1_MOUSE	2	2
CRIP1_MOUSE	2	2
CSN1_MOUSE	1	2
CYFP2_MOUSE	2	2
DCAF7_MOUSE	2	2
DDX6_MOUSE	2	2
DENR_MOUSE	2	2
DLRB1_MOUSE	2	2
DNJA1_MOUSE	1	2
DNJC7_MOUSE	2	2
DNJC8_MOUSE	2	2
DOCK7_MOUSE	2	2
DP13A_MOUSE	2	2
DPP3_MOUSE	2	2
DYL1_MOUSE	1	2
DYN1_MOUSE	2	2
ECI1_MOUSE	1	2
EDF1_MOUSE	2	2
EHD1_MOUSE	2	2
EI2BD_MOUSE	2	2
EI3JB_MOUSE	2	2
ELOC_MOUSE	2	2
ENAH_MOUSE	2	2
ENY2_MOUSE	2	2
EPHA2_MOUSE	2	2
ERF1_MOUSE	2	2
FAF2_MOUSE	2	2
FBRL_MOUSE	2	2
FKBP4_MOUSE	2	2
FXR2_MOUSE	2	2
GALT2_MOUSE	2	2
GCN1_MOUSE	2	2
GDIR2_MOUSE	2	2
GLOD4_MOUSE	2	2
GLRX3_MOUSE	2	2
GLSK_MOUSE	2	2
GOGA3_MOUSE	2	2
GOLI4_MOUSE	2	2
GPX7_MOUSE	2	2
GRPE1_MOUSE	2	2
GSK3B_MOUSE	2	2
GUAA_MOUSE	2	2
H11_MOUSE	2	2
HBA_MOUSE	1	2
HCDH_MOUSE	2	2
HCFC1_MOUSE	2	2
HECD1_MOUSE	2	2
HEXB_MOUSE	1	2
HOOK3_MOUSE	2	2
HSPB8_MOUSE	2	2
HXK2_MOUSE	2	2
IDH3A_MOUSE	2	2
IF1AX_MOUSE	2	2
IF2P_MOUSE	2	2
IF4B_MOUSE	2	2
IF4G2_MOUSE	2	2
IF4G3_MOUSE	2	2
IGBP1_MOUSE	2	2
INO1_MOUSE	2	2
ITB5_MOUSE	2	2
JUNB_MOUSE	1	2
KAD1_MOUSE	2	2
KAD3_MOUSE	2	2
LAMB2_MOUSE	1	2
LAMP1_MOUSE	2	2
LARP1_MOUSE	2	2
LC7L2_MOUSE	2	2
LGMN_MOUSE	2	2
LMNB1_MOUSE	2	2
LNEBL_MOUSE	2	2
LSM12_MOUSE	2	2
LTBP3_MOUSE	1	2
MA2B2_MOUSE	1	2
MAGD1_MOUSE	2	2
MAP1S_MOUSE	2	2
MEMO1_MOUSE	2	2
MICA1_MOUSE	2	2
MLEC_MOUSE	2	2
MOFA1_MOUSE	1	2
MTND_MOUSE	2	2
MYPT1_MOUSE	2	2
NB5R1_MOUSE	1	2
NDRG1_MOUSE	2	2
NIBAN_MOUSE	2	2
NISCH_MOUSE	2	2
NIT2_MOUSE	2	2
NLTP_MOUSE	2	2
NNRD_MOUSE	2	2
NP1L4_MOUSE	2	2
NQO1_MOUSE	2	2
NT5C_MOUSE	2	2
NUCB2_MOUSE	2	2
NUP98_MOUSE	2	2
OBSL1_MOUSE	1	2
OSTF1_MOUSE	2	2
P5CR3_MOUSE	2	2
PAK1_MOUSE	2	2
PAPS1_MOUSE	2	2
PCNP_MOUSE	2	2
PFKAP_MOUSE	2	2
PHP14_MOUSE	1	2
PIN1_MOUSE	2	2
PIN4_MOUSE	1	2
PIPNA_MOUSE	2	2
PNPH_MOUSE	2	2
PON3_MOUSE	1	2
PP2AB_MOUSE	2	2
PPGB_MOUSE	2	2
PPIF_MOUSE	2	2
PRDX3_MOUSE	2	2
PROF2_MOUSE	2	2
PRP6_MOUSE	2	2
PRRC1_MOUSE	1	2
PSA4_MOUSE	1	2
PSB4_MOUSE	1	2
PSMD3_MOUSE	2	2
PSME3_MOUSE	2	2
PTH2_MOUSE	2	2
PTK7_MOUSE	2	2
PYRG1_MOUSE	2	2
QCR6_MOUSE	2	2
QKI_MOUSE	2	2
RAB14_MOUSE	1	2
RAB15_MOUSE	1	2
RAB18_MOUSE	2	2
RAB3A_MOUSE	1	2
RAB5A_MOUSE	1	2
RAB5C_MOUSE	2	2
RAB6A_MOUSE	1	2
RANT_MOUSE	1	2
RB33B_MOUSE	1	2
RBBP7_MOUSE	2	2
RCN1_MOUSE	2	2
RCN2_MOUSE	1	2
RHOG_MOUSE	2	2
RL22L_MOUSE	2	2
RL26_MOUSE	2	2
RL36A_MOUSE	2	2
RPE_MOUSE	1	2
RS9_MOUSE	2	2
SAE1_MOUSE	2	2
SBDS_MOUSE	2	2
SC23B_MOUSE	2	2
SDK2_MOUSE	2	2
SE1L1_MOUSE	1	2
SF3B1_MOUSE	2	2
SFR1_MOUSE	2	2
SLK_MOUSE	2	2
SMD3_MOUSE	1	2
SNX12_MOUSE	2	2
SNX18_MOUSE	2	2
SNX6_MOUSE	2	2
SPG20_MOUSE	2	2
SRA1_MOUSE	2	2
SSRD_MOUSE	2	2
STAT3_MOUSE	2	2
STMN1_MOUSE	2	2
STRN3_MOUSE	2	2
STX7_MOUSE	2	2
SUCB1_MOUSE	2	2
SUMF2_MOUSE	2	2
SWP70_MOUSE	2	2
SYNPO_MOUSE	2	2
SYVN1_MOUSE	1	2
TBB2B_MOUSE	1	2
TBCA_MOUSE	2	2
TBCD_MOUSE	2	2
TENS3_MOUSE	2	2
TGM2_MOUSE	2	2
THOP1_MOUSE	2	2
TIPRL_MOUSE	2	2
TJAP1_MOUSE	2	2
TM9S3_MOUSE	2	2
TMED9_MOUSE	2	2
TMOD3_MOUSE	2	2
TNS2_MOUSE	2	2
TWF1_MOUSE	2	2
TXD12_MOUSE	2	2
U2AF2_MOUSE	1	2
UB2L3_MOUSE	2	2
UB2V2_MOUSE	2	2
UBE4B_MOUSE	2	2
UBQL1_MOUSE	2	2
UPAR_MOUSE	2	2
VAPA_MOUSE	2	2
VATC1_MOUSE	2	2
VINEX_MOUSE	1	2
VPS28_MOUSE	2	2
VPS4B_MOUSE	2	2
XPO2_MOUSE	2	2
ZFN2A_MOUSE	2	2
ZN207_MOUSE	1	2
ZPR1_MOUSE	2	2
