# Supplementary material for: Tankyrase inhibition preserves osteoarthritic cartilage by coordinating cartilage matrix anabolism via effects on SOX9 PARylation
Source: Nat Commun. 2019 Oct 25;10:4898. doi: 10.1038/s41467-019-12910-2 (PMC6814715; doi:10.1038/s41467-019-12910-2)
Supplement: Supplementary file 2 — Supplementary Data 2 [file 41467_2019_12910_MOESM2_ESM.xlsx]

## Sheet: Sheet1
Uniprot Entry Name	Maximum TTS	Pos	Peptide Sequence
CASC3_MOUSE	0.96	143	RQSGDGQE
STRN3_MOUSE	0.959	320	RSSGDGTE
TKFC_MOUSE	0.93	397	RAAGDGDC
YBOX1_MOUSE	0.92	99	RSVGDGET
YBOX3_MOUSE	0.92	125	RSVGDGET
IF4B_MOUSE	0.916	545	RGPGDGGS
SCOT1_MOUSE	0.904	285	RKEGDGKG
UBA5_MOUSE	0.904	26	RSGGDGHC
DAB2_MOUSE	0.889	42	RFKGDGVK
HXK2_MOUSE	0.823	69	RSTPDGTE
TB182_MOUSE	0.805	1498	RPQPDGEA
STRAP_MOUSE	0.794	272	RFSPDGEL
GNAS1_MOUSE	0.793	454	RADPDGGA
FKBP4_MOUSE	0.785	155	RTRGEGYA
PPR1B_MOUSE	0.784	56	RTSGEGHH
MPRI_MOUSE	0.781	726	RDAGVGFP
PSMD3_MOUSE	0.778	237	RHDADGQA
PRC2A_MOUSE	0.777	1665	RSSPDGGL
ROCK2_MOUSE	0.773	852	RQDADGQM
LTBP3_MOUSE	0.771	439	RCPADGTA
HNRDL_MOUSE	0.769	219	RGRGQGQN
CHID1_MOUSE	0.768	371	RELGVGVS
CNPY2_MOUSE	0.766	57	RINPDGSQ
VINC_MOUSE	0.766	339	RARGQGAS
SYLC_MOUSE	0.765	255	RQTGEGVG
DPYL3_MOUSE	0.762	124	REWADGKS
CATA_MOUSE	0.761	203	RGIPDGHR
NNTM_MOUSE	0.76	1043	RSLGVGYA
COMP_MOUSE	0.758	16	RATGQGQI
NNRD_MOUSE	0.754	265	RCGGQGDL
SEP10_MOUSE	0.751	421	RKKADGAS
ACACA_MOUSE	0.748	1822	RAIGIGAY
PEG3_MOUSE	0.748	1212	RQCGQGFI
SAMH1_MOUSE	0.748	12	RPRCDGSP
PTK7_MOUSE	0.747	292	RCIGQGQR
VINEX_MOUSE	0.747	3	RILGVGRS
PSA1_MOUSE	0.744	126	RPYGVGLL
COBA2_MOUSE	0.742	539	RAGADGAR
LMAN1_MOUSE	0.741	125	RIGADGLA
AS3MT_MOUSE	0.737	58	RYYGCGLT
NAA50_MOUSE	0.733	84	RRLGIGTK
MYOME_MOUSE	0.733	367	RQLADGKR
ANFY1_MOUSE	0.673	464	RAAGAGNE
AT2A2_MOUSE	0.667	549	REWGSGSD
ITB5_MOUSE	0.662	243	RDAPEGGF
PYC_MOUSE	0.661	547	REGPEGFA
HEM6_MOUSE	0.659	104	RREEDGDE
OS9_MOUSE	0.657	602	RPGAEGKE
OBSL1_MOUSE	0.657	930	RWTKDGEE
TNS2_MOUSE	0.653	711	REAAEGWS
TRIPC_MOUSE	0.649	1239	RVEPVGHA
ARHG1_MOUSE	0.646	815	RPGPEGQL
CAN2_MOUSE	0.646	12	REAAEGLG
VPS35_MOUSE	0.645	312	REDGPGIP
GRPE1_MOUSE	0.644	162	RLDPIGAK
ABD12_MOUSE	0.644	41	RLAGKGTA
LARP1_MOUSE	0.644	58	RPGRDGAE
MAP1A_MOUSE	0.643	2161	RSAPCGSL
DPP3_MOUSE	0.643	159	RHLGLGKE
CATB_MOUSE	0.642	281	RILGWGVE
AIP_MOUSE	0.642	106	RNIAEGKD
PGH2_MOUSE	0.641	208	RGLGHGVD
ALDH2_MOUSE	0.64	174	RHEPVGVC
LAMB2_MOUSE	0.638	1595	RSRAEGER
PAXI_MOUSE	0.638	204	RNGGRGLE
CO5A2_MOUSE	0.637	344	RLGPQGAP
NAGAB_MOUSE	0.637	163	RERAEGYP
ALDOC_MOUSE	0.636	342	RYEGSGDG
PGM1_MOUSE	0.634	503	RLSGTGSA
ITA5_MOUSE	0.633	1032	RSLPYGTA
ADPGK_MOUSE	0.632	475	RTVGLGDA
KCC2D_MOUSE	0.632	187	RKDPYGKP
CSDE1_MOUSE	0.631	246	RLLPQGTV
ECI1_MOUSE	0.631	20	REAVDGAR
SEC13_MOUSE	0.631	195	REEEDGQW
PDLI5_MOUSE	0.63	380	RSSGTGAS
AL1L1_MOUSE	0.629	181	RLIAEGTA
BAG6_MOUSE	0.628	1019	RDEQDGAS
DDX1_MOUSE	0.628	694	RAAGGGNY
ESYT1_MOUSE	0.628	82	RRVRDGKE
FBLN2_MOUSE	0.628	517	RVRAEGQS
MYOF_MOUSE	0.628	1968	RPAGKGRS
DYN1_MOUSE	0.627	343	RIEGSGDQ
DYN2_MOUSE	0.627	343	RIEGSGDQ
UBP14_MOUSE	0.627	464	RLSGGGDW
UBR4_MOUSE	0.627	2911	RSSAYGDA
NXP20_MOUSE	0.626	126	RWAGWGSW
GCP60_MOUSE	0.625	26	RPGAEGAP
SDK2_MOUSE	0.625	1144	RSDGHGKT
CO9A1_MOUSE	0.624	377	RVGPIGDP
PFKAL_MOUSE	0.624	10	RMSGAGKA
ROAA_MOUSE	0.623	258	RGSGGGQG
AINX_MOUSE	0.622	28	RLSGPGGS
CO9A2_MOUSE	0.622	653	RPGPVGLP
METK2_MOUSE	0.622	373	RTAAYGHF
MLEC_MOUSE	0.622	29	RGPGLGVV
PGBM_MOUSE	0.622	3219	RPDGRGYT
STK26_MOUSE	0.622	293	RWKAEGHS
GSTO1_MOUSE	0.621	7	RSLGKGSA
HEXB_MOUSE	0.621	484	RASAVGER
FXR2_MOUSE	0.621	393	RPPGSGRG
SPG20_MOUSE	0.621	138	RAEVDGSA
EIF3H_MOUSE	0.62	4	RKEGTGST
PAIRB_MOUSE	0.619	177	RGMGRGDG
IRS1_MOUSE	0.618	322	RASSDGEG
LETM1_MOUSE	0.618	75	RPECQGTA
EDC4_MOUSE	0.618	1012	RALAEGQQ
AP2A1_MOUSE	0.617	618	RKKGPGAA
HUWE1_MOUSE	0.617	2358	RDGGSGNS
LDHB_MOUSE	0.617	158	RVIGSGCN
NONO_MOUSE	0.617	188	RPSGKGIV
TRFM_MOUSE	0.617	215	RCLAEGAG
AKAP9_MOUSE	0.617	1369	REYVDGTA
CISY_MOUSE	0.616	183	RAYAEGMN
GALT2_MOUSE	0.616	403	RNVPYGNI
IF2G_MOUSE	0.616	452	RLIGWGQI
IF2H_MOUSE	0.616	452	RLIGWGQI
RCN1_MOUSE	0.616	84	RIDSDGDG
F175B_MOUSE	0.616	333	RPQAVGSS
DP13A_MOUSE	0.614	237	RREMDGDV
GLSK_MOUSE	0.614	63	RAKGPGAG
HNRPD_MOUSE	0.614	136	RSRGFGFV
LPPRC_MOUSE	0.614	39	RVAAVGSR
SMD3_MOUSE	0.614	110	RGRGRGMG
STEA3_MOUSE	0.614	46	RLVGSGFS
GNL1_MOUSE	0.613	507	RLAVDGRL
ALRF2_MOUSE	0.612	186	RGRGTGRN
KIF5C_MOUSE	0.612	942	RGGGGGSS
ARFG1_MOUSE	0.611	182	RYVGFGNT
BTF3_MOUSE	0.611	61	RIGGKGTA
CNBP_MOUSE	0.611	30	RSRGRGGF
DHRS1_MOUSE	0.611	17	RGIGRGIA
HECD1_MOUSE	0.611	1328	RMGAEGKF
RCC2_MOUSE	0.61	331	RDVACGAN
PUR9_MOUSE	0.609	335	REVSDGIV
ROA0_MOUSE	0.609	197	RGRGGGGG
FBRL_MOUSE	0.609	46	RGRGGGGG
SAHH3_MOUSE	0.609	217	RKRAQGEK
ATX2_MOUSE	0.608	166	RKPGGGLL
AMPD2_MOUSE	0.608	35	RTSMDGKC
UBE4B_MOUSE	0.608	366	RNLPYGFI
PLAP_MOUSE	0.607	354	RLIRDGER
PSMD1_MOUSE	0.607	546	RGLAVGIA
ECHA_MOUSE	0.606	630	RKSGKGFY
FXR1_MOUSE	0.606	470	RPGGRGRS
SDHB_MOUSE	0.606	179	REKLDGLY
MAP1S_MOUSE	0.606	518	RRSGPGVV
PSMD2_MOUSE	0.605	357	RFGGSGSQ
SOX9_MOUSE	0.605	257	RPLAEGGR
VASP_MOUSE	0.605	253	RSTGGGLM
PPIF_MOUSE	0.605	28	RTCSDGGA
SMAP_MOUSE	0.605	43	RLMGAGKK
EIF3D_MOUSE	0.604	374	RCEHDGVM
SRSF1_MOUSE	0.604	93	RGTGRGGG
LA_MOUSE	0.603	350	RFKGKGKG
MA2B2_MOUSE	0.603	81	RLWWDGVA
SRPRA_MOUSE	0.603	281	RGTGPGGQ
SYVC_MOUSE	0.603	961	RGLGKGFV
AIFM1_MOUSE	0.602	97	RVMGLGLS
NRK_MOUSE	0.602	1037	RGNGRGNR
NSF_MOUSE	0.602	516	RVLDDGEL
MEP50_MOUSE	0.602	35	RYRSDGSL
SNX18_MOUSE	0.601	226	RQVGRGGL
JUNB_MOUSE	0.601	113	RGGGSGGG
2AAA_MOUSE	0.6	144	RTSACGLF
ATPG_MOUSE	0.6	67	RVYGTGSL
FAS_MOUSE	0.6	1834	RYMAQGKH
NDUS1_MOUSE	0.599	291	RFAYDGLK
PARK7_MOUSE	0.598	145	RVEKDGLI
PLOD1_MOUSE	0.598	151	RFLGSGGF
ANR17_MOUSE	0.598	1735	RVIGRGGC
CTND1_MOUSE	0.598	183	RKNGNGGP
LIMC1_MOUSE	0.597	223	RGSSDGRG
AAK1_MOUSE	0.597	37	RVFGIGRQ
RENT1_MOUSE	0.596	468	RFTAQGLP
COBL1_MOUSE	0.595	694	RGTFDGNH
IDHP_MOUSE	0.595	382	RGKLDGNQ
G6PE_MOUSE	0.595	219	RKALDGLW
EIF3C_MOUSE	0.594	884	RDQKDGYR
NEDD4_MOUSE	0.594	469	RTHTDGRV
NCPR_MOUSE	0.594	581	RFHKDGAL
HSPB8_MOUSE	0.593	29	RLLDDGFG
LIS1_MOUSE	0.593	241	RPNQDGTL
SF3B3_MOUSE	0.593	603	RFLAVGLV
UGGG1_MOUSE	0.593	1389	RREMDGYR
AVIL_MOUSE	0.592	388	RMVDDGKG
CO4B_MOUSE	0.592	699	RCCQDGMT
MICA1_MOUSE	0.592	695	RFCVDGHF
CTNA1_MOUSE	0.591	616	RLVYDGIR
NPTN_MOUSE	0.591	76	RQLWDGAR
RAB15_MOUSE	0.591	174	RKELDGLR
C1TM_MOUSE	0.59	49	RRLQDGQT
VAT1_MOUSE	0.59	95	RVRACGLN
NFAT5_MOUSE	0.587	982	PSSGDGEE
TXD12_MOUSE	0.587	39	RTLEDGKK
FND3B_MOUSE	0.586	747	RALNDGGY
SUMF1_MOUSE	0.586	116	RVTVDGFY
P3H1_MOUSE	0.583	474	RVVMDGVI
AMRP_MOUSE	0.582	124	RYGLDGRK
SYHC_MOUSE	0.582	214	RRILDGMF
CAPR1_MOUSE	0.58	631	RGGYDGYR
AT2B1_MOUSE	0.579	339	EEGGDGDE
FABP5_MOUSE	0.579	109	RKLKDGKM
ATLA3_MOUSE	0.578	13	RGAGDAME
E41L2_MOUSE	0.575	123	RAKGDAEE
PALLD_MOUSE	0.573	1144	RDSGDENE
HYOU1_MOUSE	0.57	802	RKLCQGLF
RINI_MOUSE	0.568	183	RILCQGLK
TPR_MOUSE	0.566	2074	AEGGDGTD
HDGF_MOUSE	0.563	156	RRAGDVLE
COPE_MOUSE	0.551	140	LHQGDGLE
ITAV_MOUSE	0.551	260	DFNGDGIE
SPEE_MOUSE	0.549	151	LHVGDGFE
NAMPT_MOUSE	0.547	350	VIQGDGVD
DAG1_MOUSE	0.546	609	RLAGDPAP
THOP1_MOUSE	0.545	400	RDAASGEE
GLU2B_MOUSE	0.54	241	DTDGDGAL
TIF1B_MOUSE	0.54	108	GSAGDGAM
CNN2_MOUSE	0.539	283	APAGDGQG
LPP_MOUSE	0.539	311	RSEGDTAY
NP1L4_MOUSE	0.539	297	KASGDGES
PGRC2_MOUSE	0.538	1	MAAGDGDV
S10AA_MOUSE	0.537	18	RFAGDKDH
GALE_MOUSE	0.536	298	RREGDVAA
NOMO1_MOUSE	0.536	725	RARPPGQE
NUDT5_MOUSE	0.536	159	PKPGDGEF
HAP28_MOUSE	0.535	41	EEGGDGAS
CALM_MOUSE	0.533	130	DIDGDGQV
AN32A_MOUSE	0.533	75	RISGDLEV
CAB45_MOUSE	0.532	149	DPDGDGHV
PUR6_MOUSE	0.532	315	EYEGDGIP
TKT_MOUSE	0.53	151	CMLGDGEV
IF4G3_MOUSE	0.53	582	GEGGDGNS
PFKAP_MOUSE	0.529	18	HLSGDGKA
SLK_MOUSE	0.529	38	GELGDGAF
KAD1_MOUSE	0.528	97	REVKQGEE
TCPH_MOUSE	0.528	88	AEVGDGTT
ERF3B_MOUSE	0.527	25	APSGDGIA
SYTC_MOUSE	0.526	531	LNPGDGAF
DDX46_MOUSE	0.524	729	RYAGDIIK
NLTP_MOUSE	0.524	425	SSAGDGFK
ABCF1_MOUSE	0.523	13	EWIGDGEG
CLIP1_MOUSE	0.522	747	RQQLEGAE
DCTN1_MOUSE	0.522	598	RPGGDHDC
RL5_MOUSE	0.522	68	RIEGDMIV
SQSTM_MOUSE	0.522	211	PRAGDGRP
SRA1_MOUSE	0.522	3	RCPAGGAE
IPO5_MOUSE	0.521	778	EVMGDGCL
NDUV1_MOUSE	0.521	425	CALGDGAA
PACN2_MOUSE	0.521	36	RLCGDLMN
AATM_MOUSE	0.52	249	FASGDGDK
ACTY_MOUSE	0.52	158	LDSGDGVT
ARP3_MOUSE	0.52	168	IDSGDGVT
CDV3_MOUSE	0.52	44	SRPGDGGS
NIBAN_MOUSE	0.52	642	PSGGDGQV
ARP2_MOUSE	0.52	157	VDSGDGVT
IDH3A_MOUSE	0.52	36	LIPGDGIG
CAPZB_MOUSE	0.519	135	KKAGDGSK
CO1A2_MOUSE	0.519	781	GSRGDGGP
SGTA_MOUSE	0.519	94	RLKTEGNE
XPO2_MOUSE	0.519	371	RRDLEGSD
FUMH_MOUSE	0.518	418	RLLGDASV
NSUN2_MOUSE	0.518	270	PCSGDGTM
PSB4_MOUSE	0.518	120	ELLGDGHS
LMNB1_MOUSE	0.518	379	RKLLEGEE
IF4E_MOUSE	0.517	157	RAKGDKIA
CDC37_MOUSE	0.516	287	RLGPGGLD
CREL2_MOUSE	0.516	157	SRQGDGSC
MACF1_MOUSE	0.516	7050	DRDGDGYI
MPRD_MOUSE	0.516	257	RGVGDDQL
RHOA_MOUSE	0.516	9	VIVGDGAC
ICAL_MOUSE	0.516	404	RQEKCGED
RHOC_MOUSE	0.516	9	VIVGDGAC
SERB_MOUSE	0.515	175	IMIGDGAT
UB2V1_MOUSE	0.514	26	KGVGDGTV
UB2V2_MOUSE	0.514	24	KGVGDGTV
HMOX1_MOUSE	0.513	136	RYLGDLSG
RHOG_MOUSE	0.513	7	VVVGDGAV
LYAG_MOUSE	0.512	892	RVTKEGAE
DJB11_MOUSE	0.512	126	RNIPRGSD
PRP6_MOUSE	0.512	54	RTVGDQMK
MRC2_MOUSE	0.511	123	RTLGDQLS
RANT_MOUSE	0.511	14	VLVGDGGT
EPHA2_MOUSE	0.51	475	RKKGDANS
MO4L2_MOUSE	0.509	83	PGNGDGGS
RENBP_MOUSE	0.509	170	REDPAGLG
ACOT1_MOUSE	0.508	339	RLQAHGKE
ERF1_MOUSE	0.508	416	RVDFQGME
IF2P_MOUSE	0.508	821	AHTGDGMG
PLST_MOUSE	0.508	158	KAVGDGIV
SYSC_MOUSE	0.508	157	RIWGDCTV
TM9S3_MOUSE	0.508	264	RDLGDEYG
ARPC4_MOUSE	0.508	106	RKPVEGYD
PLXB2_MOUSE	0.507	1041	RVTVEGME
SNX2_MOUSE	0.507	150	EKVGDGMN
TCPW_MOUSE	0.507	86	HVTGDGTT
TPD54_MOUSE	0.507	153	RKLGDMSS
TXLNA_MOUSE	0.507	35	RQTAPGAE
APEH_MOUSE	0.507	95	RESPSGTM
BAG3_MOUSE	0.506	55	RVPPEGPK
ERP44_MOUSE	0.506	203	RYNGDNVI
LMCD1_MOUSE	0.506	305	RPRCSGCD
NISCH_MOUSE	0.506	630	REEAHGEQ
PSA_MOUSE	0.506	753	LKHGDGAT
SODC_MOUSE	0.506	80	RHVGDLGN
PRS6A_MOUSE	0.505	262	MFIGDGAK
RANG_MOUSE	0.505	70	RGTGDVKL
GCN1_MOUSE	0.504	1947	RTLGDLVR
TRXR1_MOUSE	0.503	601	RSGGDILQ
TJAP1_MOUSE	0.503	68	RELEIGQD
TGM2_MOUSE	0.502	243	NNYGDGIS
SYFB_MOUSE	0.501	339	EVIGDGNQ
CGL_MOUSE	0.5	196	RPLALGAD
DNM1L_MOUSE	0.5	581	GGIGDGGQ
SC31A_MOUSE	0.5	674	RLEREGDS
DECR_MOUSE	0.499	251	RLDPTGRF
ES8L2_MOUSE	0.499	310	RPPSEGEF
NSF1C_MOUSE	0.499	93	RFYAGGSE
PIN4_MOUSE	0.499	77	RQGGDLGW
RCN2_MOUSE	0.499	202	DKNGDGFV
ARHG2_MOUSE	0.498	884	RSLPAGDA
IMPA3_MOUSE	0.498	7	RLSPLGVA
IMDH2_MOUSE	0.497	24	FNCGDGLT
SYAP1_MOUSE	0.497	166	RDPPAGVQ
AL7A1_MOUSE	0.497	48	REDNEGVY
PROF2_MOUSE	0.497	89	RTKSQGGE
NNRE_MOUSE	0.496	113	NNGGDGLV
5NTD_MOUSE	0.496	504	ANGGDGFQ
ACON_MOUSE	0.495	656	RWVVIGDE
CYB5_MOUSE	0.495	52	REQAGGDA
EI2BD_MOUSE	0.495	23	RPGAAGRE
EIF3L_MOUSE	0.495	537	RRYGDFFI
CLIC1_MOUSE	0.494	165	RKFLDGNE
CSN7A_MOUSE	0.494	243	REPASGTN
RCN3_MOUSE	0.494	129	RDGRVGWE
HNRPF_MOUSE	0.492	116	RGLPFGCT
OLA1_MOUSE	0.492	4	KKGGDGIK
LECT1_MOUSE	0.491	275	RLDHEGIC
BCAT1_MOUSE	0.491	163	RPTFIGTE
AL9A1_MOUSE	0.49	143	RREPLGVC
EIF3B_MOUSE	0.49	330	RWSPKGTY
CO1A1_MOUSE	0.489	301	RPGPPGTA
GBB2_MOUSE	0.488	219	RQTFIGHE
TBB2B_MOUSE	0.487	77	RSGPFGQI
TBB4A_MOUSE	0.487	77	RSGPFGQI
6PGL_MOUSE	0.484	131	RQALQGDA
ERRFI_MOUSE	0.484	365	RQSSEGSA
HCFC1_MOUSE	0.483	847	RTVPMGGV
CO6A2_MOUSE	0.482	395	RRGPPGDP
PCNP_MOUSE	0.482	131	RMKNIGRD
ZPR1_MOUSE	0.482	164	RRAVEGAI
WASF2_MOUSE	0.481	218	RLGPSGYS
GRHPR_MOUSE	0.481	171	RLKPFGVQ
INO1_MOUSE	0.481	295	RHVFVGGD
SEPT7_MOUSE	0.48	264	RQYPWGVA
UBA1_MOUSE	0.48	649	RDEFEGLF
UPAR_MOUSE	0.48	109	RAFPQGRY
ETFA_MOUSE	0.479	3	RAAAPGQL
PSB1_MOUSE	0.479	12	RELGMGPH
ZFN2A_MOUSE	0.479	99	RCSKEGCR
ARC1B_MOUSE	0.478	66	RIVTCGTD
SEPT2_MOUSE	0.478	256	RLYPWGVV
FAF2_MOUSE	0.478	85	RPQPRGLL
MCES_MOUSE	0.477	296	RLNPGGYF
UAP1L_MOUSE	0.477	52	RAAAAGAL
CSN1_MOUSE	0.477	451	REGSQGEL
ORN_MOUSE	0.476	24	RGVSEGSA
APMAP_MOUSE	0.475	155	RAGPNGTL
OAT_MOUSE	0.475	46	RESKYGAH
THIC_MOUSE	0.475	71	RQASVGAG
HN1L_MOUSE	0.474	60	RTNPPGGK
RL26_MOUSE	0.474	87	REKANGTT
FHL2_MOUSE	0.473	59	RHWHEGCF
RL23_MOUSE	0.473	51	RLPAAGVG
AP1M1_MOUSE	0.473	191	RSEIVGSI
DCTN4_MOUSE	0.472	440	RPVEEGDQ
IF6_MOUSE	0.472	100	RLSALGNV
SEP11_MOUSE	0.472	253	RQYPWGVV
ASGL1_MOUSE	0.471	46	RAATEGYK
MAP11_MOUSE	0.47	209	RPLQEGDI
PAPS1_MOUSE	0.47	143	RQIHEGAS
GOLI4_MOUSE	0.469	623	RAHPKGRQ
PAK2_MOUSE	0.469	251	RYEKIGQG
RUVB1_MOUSE	0.469	378	RAQTEGIN
SHLB1_MOUSE	0.469	210	RLLLEGIS
ACDSB_MOUSE	0.469	405	RDAKIGTI
RUVB2_MOUSE	0.469	40	RQASQGMV
GOGA3_MOUSE	0.468	219	RGPKVGSL
PSMD7_MOUSE	0.468	88	RERIVGWY
SYRC_MOUSE	0.468	213	RSTIIGES
API5_MOUSE	0.468	392	RLALQGKT
PUF60_MOUSE	0.468	209	RPSNIGQA
MFGM_MOUSE	0.467	346	RLDNQGKI
CYR61_MOUSE	0.467	92	RAQSEGRP
SRSF7_MOUSE	0.466	2	RSSARGRP
AKAP2_MOUSE	0.466	393	RPATVGGT
C1TC_MOUSE	0.465	173	RSKIVGAP
MTND_MOUSE	0.465	96	RYILEGSG
PP2BA_MOUSE	0.465	63	RIITEGAS
RB6I2_MOUSE	0.465	103	RMTAMGSS
RL27A_MOUSE	0.465	26	RKHPGGRG
RS9_MOUSE	0.465	69	RRLFEGNA
STAT3_MOUSE	0.465	414	REQRCGNG
NUP98_MOUSE	0.465	1809	RELTVGSQ
CSN8_MOUSE	0.464	165	RKPASGTL
COX5B_MOUSE	0.464	18	RRTARGAA
CYFP2_MOUSE	0.463	580	RSSLDGPI
GLRX3_MOUSE	0.463	310	RGDLVGGL
IF4H_MOUSE	0.463	22	RGSAGGHG
PSD12_MOUSE	0.462	129	RMVTEGKI
PTN23_MOUSE	0.462	134	RVSEEGMK
PUR4_MOUSE	0.462	604	RECLVGKT
QCR1_MOUSE	0.462	8	RAACSGTQ
RS28_MOUSE	0.462	20	RTGSQGQC
SCRN1_MOUSE	0.462	259	RDKASGVC
VATH_MOUSE	0.462	419	RHYPRGKR
PRPS1_MOUSE	0.462	204	RMVLVGDV
GSLG1_MOUSE	0.461	598	RTEEQGRR
MIA3_MOUSE	0.461	1837	REYAPGVL
PDXD1_MOUSE	0.461	631	RLLEEGVL
RTN4_MOUSE	0.461	58	RKPAAGLS
SCRB2_MOUSE	0.461	121	RNQSVGDP
SRP54_MOUSE	0.461	156	RIPFYGSY
DCAF7_MOUSE	0.461	96	RVWRVGET
CTL2_MOUSE	0.46	70	RGEFCGQK
FHL1_MOUSE	0.46	11	RDPLQGKK
PLCD1_MOUSE	0.46	549	RIYPAGWR
PAK1_MOUSE	0.459	421	RSTMVGTP
TAGL2_MOUSE	0.459	4	RGPSYGLS
SE1L1_MOUSE	0.459	616	RAASQGYT
CDN1C_MOUSE	0.458	126	GEAPDGLE
CSRP2_MOUSE	0.458	145	RCAKCGKS
GFPT2_MOUSE	0.458	369	RLIVIGCG
XPP1_MOUSE	0.458	241	RVDAPGVK
COPB_MOUSE	0.457	930	RAKSQGMA
MPCP_MOUSE	0.457	112	RGLAKGWA
AL1L2_MOUSE	0.456	415	RLRGEDEE
PNPH_MOUSE	0.456	185	RKLQEGTY
EI3JB_MOUSE	0.456	43	RWEGEDED
GPDM_MOUSE	0.455	518	RWPVVGVR
PDC6I_MOUSE	0.455	50	RRSALGRP
SUCA_MOUSE	0.455	158	RLTRQGTT
TENS3_MOUSE	0.455	287	RFPDYGKI
ACLY_MOUSE	0.454	719	RGIKEGRL
AHSA1_MOUSE	0.454	321	RYYFEGIK
TBB3_MOUSE	0.454	77	RSGAFGHL
GFPT1_MOUSE	0.453	472	RETDCGVH
GOGA2_MOUSE	0.453	893	RNEWQGKF
NDUA8_MOUSE	0.452	55	RCLKEGKL
SSRD_MOUSE	0.452	78	RGQDVGRY
UBA3_MOUSE	0.452	116	RPKDVGRP
NAA15_MOUSE	0.452	148	RASWIGYA
CPSF5_MOUSE	0.451	77	RRTVEGVL
PPID_MOUSE	0.451	49	RALCTGEK
RS13_MOUSE	0.451	3	RMHAPGKG
SF3A3_MOUSE	0.451	470	RWQPDTEE
BLMH_MOUSE	0.45	43	RATVQGAQ
IPO4_MOUSE	0.45	959	RDNICGAL
ERO1A_MOUSE	0.449	215	RPLASGRG
G6PD1_MOUSE	0.449	9	RTQVCGIL
STK24_MOUSE	0.449	176	RNTFVGTP
ARFG2_MOUSE	0.448	78	RCMQVGGN
BACH_MOUSE	0.448	9	RLWEVGRQ
SYFA_MOUSE	0.448	298	RTHSQGGY
ARFG3_MOUSE	0.448	77	RCMQVGGN
CATL1_MOUSE	0.448	318	RDNHCGLA
P5CR3_MOUSE	0.448	10	RVGFVGAG
GRB10_MOUSE	0.447	423	RLLKYGML
NP1L1_MOUSE	0.447	236	RSEPDDSD
GLOD4_MOUSE	0.446	245	LADPDGHE
RL9_MOUSE	0.446	173	RKFLDGIY
S23IP_MOUSE	0.446	745	RKLSVGAY
SYCC_MOUSE	0.446	35	RSYIQGYS
CPNS1_MOUSE	0.445	186	RSGTIGSH
DNPEP_MOUSE	0.445	105	RRSQVGYH
PCNA_MOUSE	0.445	64	RNLAMGVN
FPPS_MOUSE	0.444	84	RALTVGWC
RS8_MOUSE	0.444	178	RPGQCGRA
UBXN1_MOUSE	0.444	175	RAKKYGGS
SUMF2_MOUSE	0.444	50	TDAPDGRD
EDF1_MOUSE	0.443	133	RGKDIGKP
MOES_MOUSE	0.443	560	RQIRQGNT
MYPT1_MOUSE	0.443	691	RRSTQGVT
PSMD6_MOUSE	0.443	336	RFIAAGRL
ADHX_MOUSE	0.442	129	RFTCKGKS
GBB1_MOUSE	0.442	314	RVSCLGVT
CTGF_MOUSE	0.441	279	RAKFCGVC
OSBP1_MOUSE	0.441	125	RHTCRGTI
UBC12_MOUSE	0.441	169	RGGYIGST
SRC8_MOUSE	0.44	527	RGVCKGRY
U2AF2_MOUSE	0.44	149	RRLYVGNI
TALDO_MOUSE	0.439	130	KEAGVGKD
EHD1_MOUSE	0.439	428	EGAGEGID
PUR2_MOUSE	0.437	4	RVLVIGSG
SAE1_MOUSE	0.437	42	RVLIVGMK
DENR_MOUSE	0.433	30	RVLYCGVC
GNAI2_MOUSE	0.432	24	REDGEKAA
PURA2_MOUSE	0.432	334	RKRRCGWL
DOCK7_MOUSE	0.432	1834	RVGFYGTK
ASNS_MOUSE	0.431	361	IFSGEGSD
ZYX_MOUSE	0.431	77	PLIGEGDD
NUDC_MOUSE	0.43	206	RHLRVGLK
AGFG1_MOUSE	0.427	186	RSQGQQQE
PLIN3_MOUSE	0.425	292	QRLGEGQE
SDF2_MOUSE	0.425	122	GEEGEGDY
ALAT2_MOUSE	0.425	169	RRDGVPAD
CO3A1_MOUSE	0.423	1202	AIAGVGGE
IF4A1_MOUSE	0.421	11	DNGPDGME
FKBP2_MOUSE	0.42	27	RKLQIGVK
PPCE_MOUSE	0.42	505	RGGGEYGE
PIPNA_MOUSE	0.42	34	TGGGEGVE
STX7_MOUSE	0.418	3	YTPGIGGD
DNJC7_MOUSE	0.417	238	RMAPDHEK
MP2K1_MOUSE	0.416	12	NPAPDGSA
1433F_MOUSE	0.414	69	KTMADGNE
STMN1_MOUSE	0.413	14	RASGQAFE
LIMA1_MOUSE	0.412	639	RPSGEKEN
NPC2_MOUSE	0.411	87	IPEPDGCK
PSMD4_MOUSE	0.411	188	ILAGEGGA
VPS4B_MOUSE	0.411	261	QMQGVGVD
MAGD1_MOUSE	0.409	689	NRMGIGDE
ADSV_MOUSE	0.408	228	PELPDGDN
PRDX3_MOUSE	0.408	171	RDYGVLLE
DREB_MOUSE	0.407	574	PPVGEGCA
PTRF_MOUSE	0.407	186	DELGEGER
COPZ2_MOUSE	0.404	10	PHPGEGAS
SF3B1_MOUSE	0.404	27	EAQGVGLD
LYRIC_MOUSE	0.404	427	KEKGEGAL
GUAA_MOUSE	0.403	124	REDGVFNI
MMSA_MOUSE	0.403	228	SGAPDGTL
A4_MOUSE	0.402	215	TDYADGGE
GNS_MOUSE	0.402	511	RTPGVFDP
SNX5_MOUSE	0.402	109	LGEGEGSM
SNX6_MOUSE	0.402	110	LGEGEGSM
TIPRL_MOUSE	0.402	95	RTEGEHSK
CHRD1_MOUSE	0.401	8	RGCGQRFD
DX39B_MOUSE	0.401	21	AAGADGTE
NQO1_MOUSE	0.401	80	RLSPDIVA
PFD2_MOUSE	0.401	125	RLMGEDEK
EIF2A_MOUSE	0.4	364	AWCPDGEH
VPS28_MOUSE	0.4	7	ATPGVGAP
OTUB1_MOUSE	0.399	84	KTRPDGNC
MCTS1_MOUSE	0.398	158	VNKGIGIE
PA2G4_MOUSE	0.398	230	VSSGEGKA
SYMC_MOUSE	0.398	600	RGIGVFGD
ARPC2_MOUSE	0.398	279	RARPDAEK
AMPL_MOUSE	0.397	104	RSAGVDDQ
AT1B3_MOUSE	0.397	126	TSCPDGAP
PGRC1_MOUSE	0.397	80	RFDGVQDP
PLSI_MOUSE	0.397	510	SDLGEGEK
PRDX5_MOUSE	0.397	190	NVEPDGTG
LSM12_MOUSE	0.397	24	RLQGEVVA
RS19_MOUSE	0.394	133	RIAGQVAA
TBCD_MOUSE	0.394	836	RGPPDEVI
VAPB_MOUSE	0.394	175	RLQGEVQR
IMPA1_MOUSE	0.393	17	RQAGEMIR
GPX7_MOUSE	0.393	147	LVDPDGKV
CAPG_MOUSE	0.392	118	REGGVESA
TPP1_MOUSE	0.392	446	RAYPDVAA
LGUL_MOUSE	0.392	164	IQDPDGYW
RAB18_MOUSE	0.391	15	GESGVGKS
RS10_MOUSE	0.39	103	RPRPKGPE
DLDH_MOUSE	0.389	247	HVGGIGID
FKBP3_MOUSE	0.389	137	GTLPDGTV
FABP4_MOUSE	0.389	22	KEVGVGFA
PPGB_MOUSE	0.388	123	SPAGVGFS
ACADM_MOUSE	0.388	262	VLIGEGAG
PTBP1_MOUSE	0.387	51	RSAGVPSR
VAPA_MOUSE	0.387	181	RLQGEMMK
ABCE1_MOUSE	0.386	395	RLKPDEGG
SAHH_MOUSE	0.386	217	VVAGYGDV
CALX_MOUSE	0.385	459	KKAADGAA
DC1L1_MOUSE	0.384	460	GGPGVGGS
DNJA1_MOUSE	0.384	223	TFHGEGDQ
ACTN1_MOUSE	0.383	818	RETADTDT
GORS2_MOUSE	0.383	331	IMPGVGLP
KCRB_MOUSE	0.383	209	RDWPDARG
SPB6_MOUSE	0.383	95	RLFGDKTC
SRP19_MOUSE	0.383	129	LQQGEGSK
CHIP_MOUSE	0.382	226	RDIPDYLC
ERGI1_MOUSE	0.382	116	RFEGQFSI
PFD1_MOUSE	0.382	60	MYEGVGRM
SC23B_MOUSE	0.382	670	RKAGYQDM
VATB2_MOUSE	0.382	74	LTLPDGTK
SYNPO_MOUSE	0.382	23	FQIPDGSY
AP1B1_MOUSE	0.381	702	LTSGVGTL
KCY_MOUSE	0.381	42	RKNPDSQY
RAB1A_MOUSE	0.381	18	GDSGVGKS
UBQL1_MOUSE	0.381	15	DSAADGGP
ARL3_MOUSE	0.381	160	ALTGEGVQ
CCND2_MOUSE	0.38	13	RAVPDRNL
CLCB_MOUSE	0.379	81	NGPADGYA
NIT2_MOUSE	0.379	99	VFGPDGSL
MARE1_MOUSE	0.378	182	KNPGVGNG
AIMP1_MOUSE	0.378	10	RLEQKGAE
PP2AB_MOUSE	0.377	214	RGAGYTFG
SNX12_MOUSE	0.377	38	QTVGVGRA
PIN1_MOUSE	0.376	47	SKNGQGEP
RAB7A_MOUSE	0.376	15	GDSGVGKT
COPZ1_MOUSE	0.375	145	RVALRGED
RAB14_MOUSE	0.375	18	GDMGVGKS
CPIN1_MOUSE	0.375	233	PSCGEGKK
LGMN_MOUSE	0.375	46	RHQADACH
YJ005_MOUSE	0.375	96	EERGQGGK
IPYR_MOUSE	0.374	193	YKVPDGKP
SRSF3_MOUSE	0.374	57	RDAADAVR
GSK3A_MOUSE	0.374	56	MGGGVGAS
PSB7_MOUSE	0.374	132	RYQGYIGA
SC24A_MOUSE	0.374	639	PTLGVGAL
SUCB2_MOUSE	0.374	92	RGKGVFNS
AGM1_MOUSE	0.373	286	YCDADGHF
AP2B1_MOUSE	0.373	696	LSTGIGMA
IDHC_MOUSE	0.373	295	LICPDGKT
NDKB_MOUSE	0.373	10	AIKPDGVQ
ADT2_MOUSE	0.373	140	RLAADVGK
LNEBL_MOUSE	0.373	170	RRPGIIVA
ATX10_MOUSE	0.372	10	RLSGIMVP
OST48_MOUSE	0.372	181	LFRGVGMV
PHP14_MOUSE	0.372	92	YSMGYGRA
PROF1_MOUSE	0.372	10	SLMADGTC
ABI1_MOUSE	0.372	107	REIGILTT
ADK_MOUSE	0.371	117	RKAADAHV
CAP1_MOUSE	0.371	27	MHCGYGDS
MYO1C_MOUSE	0.371	103	RYRGVSFY
PRP19_MOUSE	0.371	357	QFHPDGLI
PRS6B_MOUSE	0.371	206	GPPGCGKT
HCDH_MOUSE	0.371	304	KKTGEGFY
VMA5A_MOUSE	0.37	419	FGIGQGAS
ANM5_MOUSE	0.369	220	RWLGEPIK
IF4G2_MOUSE	0.369	378	PGSGIGTG
MYDGF_MOUSE	0.369	36	RPGGVVHS
RAB5C_MOUSE	0.369	196	RTRGVDLQ
SF3A1_MOUSE	0.369	471	RTDIFGVE
ANXA8_MOUSE	0.368	33	AMKGIGTN
ERP29_MOUSE	0.368	146	WLKGQGVY
RBBP4_MOUSE	0.368	177	QKEGYGLS
RBBP7_MOUSE	0.368	176	QKEGYGLS
EHD2_MOUSE	0.367	460	LAPADGKL
HINT1_MOUSE	0.366	99	NEGADGGQ
SGCD_MOUSE	0.365	162	RLRVLGAE
NH2L1_MOUSE	0.365	91	RACGVSRP
CNPY3_MOUSE	0.364	73	IDTGYGIL
LAP2A_MOUSE	0.364	384	VQGGVGSL
MTPN_MOUSE	0.364	96	VKGPDGLT
RLA2_MOUSE	0.364	55	IAQGVGKL
MAT2B_MOUSE	0.364	301	ETLGIGQR
RAB5A_MOUSE	0.364	195	RGRGVDLT
S39A7_MOUSE	0.364	323	RVSGYLNL
TAGL_MOUSE	0.364	189	GMTGYGRP
ATP5J_MOUSE	0.363	23	RNIGVTAV
BUB3_MOUSE	0.363	165	RNMGYVQQ
EFTU_MOUSE	0.363	102	RARGITIN
RL36A_MOUSE	0.363	44	KQSGYGGQ
IGBP1_MOUSE	0.363	329	HPRGYGNR
KINH_MOUSE	0.362	851	RDNADLRC
VDAC2_MOUSE	0.362	253	SLIGVGYT
SCFD1_MOUSE	0.36	63	RDMGITLH
STAM1_MOUSE	0.36	252	THQGVGLF
CBR1_MOUSE	0.359	13	ANKGIGFA
NB5R1_MOUSE	0.359	11	ASLGVGLL
RL32_MOUSE	0.358	48	RFKGQILM
GMPPB_MOUSE	0.357	125	RHHGQEGS
PYRG1_MOUSE	0.357	10	VISGIGKG
PTH2_MOUSE	0.357	50	RDTETGTE
AACS_MOUSE	0.356	146	RKMGVKKG
COR1B_MOUSE	0.35	227	IFLADGKV
SERC_MOUSE	0.35	33	RGLGISVL
P5CR1_MOUSE	0.35	186	DALADGGV
CBX3_MOUSE	0.349	115	RGFARGLD
RPE_MOUSE	0.349	25	RMLDSGAD
SWP70_MOUSE	0.349	57	RDDDEGPV
SFR1_MOUSE	0.348	269	RKCGQRLL
SC22B_MOUSE	0.347	8	ARVADGLP
RAB3A_MOUSE	0.347	151	RQLADHLG
LC7L2_MOUSE	0.344	204	RRLADHFG
IF5_MOUSE	0.341	310	RYLLHGLE
PRDX2_MOUSE	0.341	66	RKLGCEVL
H11_MOUSE	0.336	34	RKKPAGPS
CRIP1_MOUSE	0.333	16	RVTSLGKD
HOOK3_MOUSE	0.331	684	RLASTGSG
OSTF1_MOUSE	0.327	96	RVGVNGLD
SARNP_MOUSE	0.325	203	RAERFGIA
HMGB1_MOUSE	0.323	110	RPKIKGEH
ENAH_MOUSE	0.32	689	RIAEKGST
DNJC8_MOUSE	0.316	45	RLTRPGSS
DDX6_MOUSE	0.313	105	RELLMGIF
SYWC_MOUSE	0.313	28	RSLKAGNA
KPRA_MOUSE	0.313	337	RRIHNGES
MANF_MOUSE	0.31	20	RALRPGDC
PP1G_MOUSE	0.31	20	RGSKPGKN
BDH_MOUSE	0.31	21	RDRENGTR
KAD3_MOUSE	0.31	9	RAVIMGAP
SPRE_MOUSE	0.31	30	RLLSPGSV
H2A1_MOUSE	0.309	4	RGKQGGKA
QKI_MOUSE	0.308	180	VPAAEGED
LKHA4_MOUSE	0.306	32	RRTLTGTA
CYTB_MOUSE	0.303	45	RQIVAGTN
DD19A_MOUSE	0.3	431	RFGKRGLA
QCR6_MOUSE	0.3	7	RKMLTGSG
NEDD8_MOUSE	0.297	42	RLIYSGKQ
RS27A_MOUSE	0.297	42	RLIFAGKQ
SBDS_MOUSE	0.297	19	RMKRGGKR
ATP5I_MOUSE	0.29	59	RELAEAQD
F195B_MOUSE	0.287	8	RVVYNGKR
F10A1_MOUSE	0.286	192	RLLGHWEE
CHM4B_MOUSE	0.285	151	KPVGFGEE
GSK3B_MOUSE	0.285	42	ATPGQGPD
NACA_MOUSE	0.284	21	AETGSGTE
UB2D2_MOUSE	0.283	22	SAGPVGDD
ODPB_MOUSE	0.279	297	PQFGVGAE
TXNL1_MOUSE	0.278	3	GVKPVGSD
DNJC3_MOUSE	0.277	162	LDAFDGAD
SPT4B_MOUSE	0.277	27	QFEYDGCD
ZN207_MOUSE	0.277	312	VQGPVGTD
EPN4_MOUSE	0.274	183	RYDPEPKS
RL22L_MOUSE	0.273	112	SQDEDGSE
TWF1_MOUSE	0.273	340	RGPAEAEA
RB33B_MOUSE	0.273	71	RERAVDID
NUCB2_MOUSE	0.272	233	WEETDGLD
CRIP2_MOUSE	0.268	199	DKDPEGTV
PSMD5_MOUSE	0.268	480	RLRAYLSE
SPRC_MOUSE	0.268	100	CPAPIGEF
MYG1_MOUSE	0.267	23	RMLGSEQD
PRRC1_MOUSE	0.267	315	RRSGAIHE
SUCB1_MOUSE	0.266	407	RLQGTRVD
EMB_MOUSE	0.264	28	PDPAEGDP
HBA_MOUSE	0.264	17	KIGGHGAE
CSN2_MOUSE	0.263	179	CQTDDGED
GMFB_MOUSE	0.26	90	FSSPVGCK
NT5C_MOUSE	0.26	87	REMNDMKD
IF1AX_MOUSE	0.259	27	VFKEDGQE
IF5A2_MOUSE	0.259	112	LKLPEGEL
MOFA1_MOUSE	0.259	52	RNRGKLWE
CHCH2_MOUSE	0.258	99	YQEPQGAQ
RHG01_MOUSE	0.258	323	RELPEPLL
EIF3G_MOUSE	0.257	299	GVSGFGYD
ELOC_MOUSE	0.255	21	LISSDGHE
GPX8_MOUSE	0.255	170	LVNPEGQV
TCEA1_MOUSE	0.254	157	DYVAIGAD
CRTAP_MOUSE	0.253	250	REIKDFKD
PSA4_MOUSE	0.253	11	IFSPEGRL
RAB6A_MOUSE	0.252	183	RSREDMID
SYVN1_MOUSE	0.25	586	ELPEDGEP
PA1B2_MOUSE	0.249	69	LNFGIGGD
GILT_MOUSE	0.249	94	TLVPYGNA
SODM_MOUSE	0.246	12	RLGPVAGA
KAD4_MOUSE	0.243	97	AEALDGIC
TMED9_MOUSE	0.242	79	ATPGLGMF
SH3G1_MOUSE	0.24	318	EPENDGEL
PSME3_MOUSE	0.24	73	TNSHDGLD
RHEB_MOUSE	0.239	167	AEKIDGAA
TBCA_MOUSE	0.238	40	MKAEDGEN
IMPCT_MOUSE	0.237	234	DCEDDGET
FKB11_MOUSE	0.237	52	ESAAIGDT
RSU1_MOUSE	0.233	101	LPRGFGSS
SCAM3_MOUSE	0.232	255	GIPGWGFS
KTN1_MOUSE	0.231	892	GLTGRGTC
ARPC3_MOUSE	0.23	34	RETKDTDI
CAZA2_MOUSE	0.23	260	RQLPVTRT
UBE2N_MOUSE	0.23	14	RLLAEPVP
NDRG1_MOUSE	0.228	135	IGMGTGAG
EIF3E_MOUSE	0.227	302	NFDFDGAQ
LAMP2_MOUSE	0.226	382	VPIAVGAA
BAP31_MOUSE	0.226	160	GAAEDGDK
LTOR1_MOUSE	0.222	134	RIAAYAYS
PSA2_MOUSE	0.222	177	RYNEDLEL
ALDR_MOUSE	0.221	14	PTLGLGTW
UFC1_MOUSE	0.219	99	VPELDGKT
IF2B_MOUSE	0.218	245	SGSIDGNN
VATC1_MOUSE	0.218	164	RSLAEIVK
CX6B1_MOUSE	0.217	75	DRIAEGTF
ATP5H_MOUSE	0.217	23	NQKAIGNA
LAMP1_MOUSE	0.216	373	IPIAVGGA
TBCB_MOUSE	0.216	77	YPVDDGCR
MEMO1_MOUSE	0.214	245	GRHPIGVL
UCHL3_MOUSE	0.214	180	LYELDGRK
ELOB_MOUSE	0.212	43	RLYKDDQL
UB2L3_MOUSE	0.212	15	RKCGMKNF
SET_MOUSE	0.211	261	DEEGDEDE
RS12_MOUSE	0.209	25	ALIHDGLA
DEST_MOUSE	0.208	32	RKKAVIFC
AT5F1_MOUSE	0.208	77	YVLGTGLS
TMOD3_MOUSE	0.208	266	FITGAGVL
PFD6_MOUSE	0.207	47	LALLDGSN
PON3_MOUSE	0.207	213	KVVAQGFS
COX41_MOUSE	0.204	22	RAHGSVVK
PRDX6_MOUSE	0.202	108	RDLAILLG
SNAA_MOUSE	0.181	286	TIQGDEED
GDIR2_MOUSE	0.155	85	DLTGDLEA
RL35_MOUSE	0.145	70	RKFYKGKK
EIF1B_MOUSE	0.142	21	DLLPAGTE
UK114_MOUSE	0.13	65	ILKAAGCD
ACBP_MOUSE	0.129	35	ATVGDVNT
BOLA2_MOUSE	0.112	13	RQDLEAEH
PEA15_MOUSE	0.109	113	RQPSEEEI
VATG1_MOUSE	0.104	48	RLQREKEF
ATPO_MOUSE	0.1	31	PVQVYGIE
RL38_MOUSE	0.099	3	RKIEEIKD
ENY2_MOUSE	0.091	70	EITPKGRA
TXD17_MOUSE	0.087	34	SKDTEGKS
DYL1_MOUSE	0.075	4	RKAVIKNA
DLRB1_MOUSE	0.07	22	VVNTEGIP
TYB4_MOUSE	0.054	8	SDKPDMAE
TYB10_MOUSE	0.044	2	ADKPDMGE
